# Supplementary material for: Ploidy and Implantation Potential: Non-Invasive Small Non-Coding RNA-Based Health Assessment of Day 5 and 6 Blastocysts
Source: Int J Mol Sci. 2025 Dec 16;26(24):12102. doi: 10.3390/ijms262412102 (PMC12733470; doi:10.3390/ijms262412102)
Supplement: Supplementary file 1 [file ijms-26-12102-s001.zip › Table S1.xlsx]

## Sheet: Лист1
Sample ID	Sampling of spent culture medium, day after fertilization	embryo quality on the fifth day after fertilization		Sampling of spent culture medium, day after fertilization	embryo quality on the sixth day after fertilization	iPGT-A result	Blastocyst ploidy	Implantation: 0 - non-implanted, 1 - implanted with the development of pregnancy and the birth of a healthy child, NT - not transferable into the uterine cavity
1	5	4АВ				XX	euploid	0
2	5	3АВ				XX	euploid	0
3	5	5АВ				XY	euploid	0
4	5	3АВ				(16)х3, (17)x2.7, (21)x3	aneuploid	NT
5			morula	6	5АВ	XX	euploid	0
6			cavitating morula	6	4АВ	(15)x2.3,(16)x3,(18p)x1	aneuploid	NT
7	5	3АВ				XX	euploid	0
8	5	3АА				(18q11.2q21.31)x2.4, (10qterp13)x2.5, (10q25.1)x1	aneuploid	NT
9	5	3АВ				(1q)x2.4, (8)x1	aneuploid	NT
10			morula	6	3АВ	(X)x2.5,(11)x2.4,(12)x2.3,(14)x2.4,(17)x1	aneuploid	NT
11			cavitating morula	6	4АВ	(17)x1	aneuploid	NT
12			cavitating morula	6	6ВВ	(X)x1,(Y)x0,(5)x3,(15)x3,(18)x3,(21)x1	aneuploid	NT
13	5	2АВ				ХХ	euploid	0
14			morula	6	3АВ	ХХ	euploid	0
15			cavitating morula	6	4ВА	(5p15.33q12.1)x1.6,(5q23.2q35.3)x1,(8)x3	aneuploid	NT
16			morula	6	4АА	(8q11.21q24.3)x3	aneuploid	NT
17	5	2АВ				(15)x1,(18)x3	aneuploid	NT
18	5	2АА				(16)x1	aneuploid	NT
19			morula	6	3АВ	(8)x1,(12)x1,(15)x3,(17)x3	aneuploid	NT
20	5	3АВ				(7)x1,(17)x2.5,(20)x3,(21)x1	aneuploid	NT
21	5	3АВ				(21)х1	aneuploid	NT
22			morula	6	3АВ	(3)х1	aneuploid	NT
23	5	4ВВ				(5)x3,(12)x3,(13)x3,(14)x3,(17)x2.6	aneuploid	NT
24	5	5АА				(15)x3	aneuploid	NT
25	5	3АВ				(7)x1,(9)x2.4,(13)x3,(15)x1,(16)x1,(18q12.1qter)x2.5	aneuploid	NT
26	5	3ВА				(7)x1,(16)x3,(20)x1	aneuploid	NT
27	5	2АА				(8p23.3p23.1)x1,(9)x3	aneuploid	NT
28	5	2АВ				(22)х3	aneuploid	NT
29			morula	6	3ВВ	(5q14.1qter)x3,(7)x1,(9q33.1qter)x1	aneuploid	NT
30	5	4ВА				?(5p15.33q14.3)x1,(8p23.3q21.11)x1.6,(9p24.3q33.2)x3	aneuploid	NT
31			morula	6	3ВВ	(5q14.2qter)x3,(9q33.2qter)x1,(17q12qter)x1.6	aneuploid	NT
32			cavitating morula	6	6АВ	(17)х3	aneuploid	NT
33			cavitating morula	6	6АВ	XY	euploid	0
34			cavitating morula	6	4АВ	(15)x3, (22)x3	aneuploid	NT
35			cavitating morula	6	6АВ	XY	euploid	0
36			cavitating morula	6	6АВ	(X)x1,(Y)x0	aneuploid	NT
37			morula	6	3ВВ	(16)x3	aneuploid	NT
38			cavitating morula	6	3АВ	(13)x1	aneuploid	NT
39	5	3АА				(10)х1	aneuploid	NT
40			morula	6	3ВВ	(12)x3,(15)x1	aneuploid	NT
41	5	3АВ				(16)х3	aneuploid	NT
42	5	3АВ				(X)x2,(Y)x1,(1p36.33p31.3)x1,(2)x2.7,(3)x1.4,(7)x1,(10)x2.4,(20)x3	aneuploid	NT
43	5	3АВ				(2q12.1q22.1)x2.3,(4p16.3p12)x1,(22)x3	aneuploid	NT
44	5	3АВ				(21)x1,(22)x3	aneuploid	NT
45	5	3АВ				(15)x4,(22)x3.5	aneuploid	NT
46	5	4АА				XY	euploid	0
47			morula	6	3ВА	(12)x1	aneuploid	NT
48	5	5АВ				(17)x1,(21)x1.4	aneuploid	NT
49	5	3АВ				ХХ	euploid	0
50	5	5АВ				ХХ	euploid	1
51			cavitating morula	6	6ВА	(22)x3	aneuploid	NT
52	5	4АА				(13)x1,(15)x3	aneuploid	NT
53	5	4АА				(21)х3	aneuploid	NT
54	5	3АА				(17)х1	aneuploid	NT
55	5	3АВ				(11)х1	aneuploid	NT
56	5	4АВ				ХХ	euploid	0
57	5	4АВ				ХХ	euploid	0
58	5	3АВ				(1p36.13p32.3)x1.6,(8)x2.6,(9p13.1q34.3)x1.4,(11q23.3q25)x4,(12)x2.7,(13)x2.7,(15)x1.6,(16)x2.5,(17)x2.6,(20)x2.6	aneuploid	NT
59	5	4АВ				XY	euploid	0
60	5	3ВВ				(21)x1	aneuploid	NT
61	5	4АВ				XX	euploid	0
62	5	3ВВ				(22)x1	aneuploid	NT
63	5	3АВ				(21)x1	aneuploid	NT
64	5	3АВ				ХХ	euploid	0
65	5	3АВ				(10)x3,(17)x3,(18)x1.6	aneuploid	NT
66	5	3АВ				(X)x1,(1)x1,(8)x1	aneuploid	NT
67			cavitating morula	6	5АВ	ХХ	euploid	0
68	5	3АВ				(9)x3,(13)x2.5,(15)x2.3,(16)x2.4,(22)x1	aneuploid	NT
69			morula	6	2АА	ХХ	euploid	0
70	5	3АВ				(1pterp22.3)x1	aneuploid	NT
71	5	2АВ				(15q21.3qter)x1.6,(21)x3	aneuploid	NT
72			morula	6	3ВВ	(X)x2,(Y)x1,(2)x3,(7)x1.6,(9)x3,(17)x1.5	aneuploid	NT
73	5	3АА				(7)x1,(16)x3,(20)x3	aneuploid	NT
74			morula	6	3АВ	(2)x1,(11)x3	aneuploid	NT
75	5	4АВ				(15)x3,(22)x3	aneuploid	NT
76	5	4АВ				XX	euploid	0
77	5	4ВВ				(4q28.3q34.1)x2.5, (4q34.1qter)x1, (8)x1, (22)x1	aneuploid	NT
78	5	4АВ				(7)х1	aneuploid	NT
79	5	3АВ				XX	euploid	0
80			cavitating morula	6	4АВ	XX	euploid	0
81			cavitating morula	6	4АВ	XY	euploid	0
82	5	3АВ				XX	euploid	0
83	5	3АВ				(2)x1	aneuploid	NT
84			morula	6	3АВ	(11p15.5q12.3)x3	aneuploid	NT
85	5	3АВ				(7)x1.6,(11q12.3qter)x1,(14)x1.6,(18)x1.6,(22)x3	aneuploid	NT
86	5	3АВ				(11q12.3qter)x1,(22)x3	aneuploid	NT
87	5	5АВ				(11p15.5q12.3)x3	aneuploid	NT
88			morula	6	3АВ	(16)x1,(19)x1,(21)x3	aneuploid	NT
89			morula	6	3ВВ	(7)x1,(9)x3,(19)x3	aneuploid	NT
90			morula	6	3АВ	(8)x1.6,(10)x3,(14)x2.4,(16)x3,(18)x1.6,(19)x1,(20)x1.5,(21)x2.5	aneuploid	NT
91	5	2BB				xy	euploid	1
92	5	4BB				22х3	aneuploid	NT
93	5	4BB				xx	euploid	0
94			3BB	6	4BA	22х3	aneuploid	NT
95			4BA	6	3BB	22х3	aneuploid	NT
96	5	4ВВ				xx	euploid	1
97	5	3АВ				xx	euploid	0
98	5	2АВ				xx	euploid	1
99	5	3AA				14 q23.3q32.33х1.5 17х2.3	aneuploid	NT
100	5	4АА				xy	euploid	0
101	5	4АА				xx	euploid	0
102	5	4AB				xy	euploid	1
103	5	4BC				seq(12)x3, (16)x3, (21)x3	aneuploid	NT
104			2BB	6	3AA	xy	euploid	1
105	5	4BB				7,14,15,22х3 20х1	aneuploid	NT
106	5	3AB				seq(14)x3	aneuploid	NT
107	5	3AA				1х1.7 X22.33р11.23х1.5	euploid	1
108			morula	6	3BB	xy	euploid	1
109			3AA	6	3AB	xx	euploid	1
110	5	3BB				21х3	aneuploid	NT
111	5	3AA				4х3 11х2.4 14х1.5	aneuploid	NT
112	5	3AB				Х х 1.45	aneuploid	NT
113	5	4AB				xx	euploid	0
114	5	3AB				xy	euploid	0
115	5	4AA				xy	euploid	1
116	5	4AA				seq(5)x1, (7)x1,6	aneuploid	NT
117	5	4АВ				xx	euploid	1
118	5	4АА				xx	euploid	0
119	5	4АВ				xy	euploid	1
120			morula	6	3BB	xy	euploid	0
121	5	3АВ				xx	euploid	0
122	5	3ВВ				xy	euploid	0
123	5	3AB				seq(19)x3	aneuploid	NT
124	5	2ВВ				xx	euploid	1
125	5	3BB				xx	euploid	0
126	5	4BB				xy	euploid	0
127	5	4AA				xx	euploid	1
128	5	4AB				xx	euploid	0
129	5	4AB				xx	euploid	1
130	5	4AA				xy	euploid	0
131	5	4AB				3х2.25	aneuploid	NT
132	5	4AA				xy	euploid	1
133	5	4AB				xy	euploid	1
134	5	4ВА				seq(16q11q24)x1	aneuploid	NT
135	5	2BB				seq(14)x3	aneuploid	NT
136	5	2АВ				xy	euploid	0
137	5	3ВВ				10х1 14х3	aneuploid	NT
138	5	4AB				seq(5)x1	aneuploid	NT
139	5	2BB				22х3	aneuploid	NT
140	5	3BB				7, 22 х1 16х3	aneuploid	NT
141	5	3BA				(17)x1,(21)x1.4	aneuploid	NT
142	5	4BB				21х3	aneuploid	NT
143	5	3АВ				seq(22)x1	euploid	1
144	5	2АА				3х2.25 13х1.7 16х1	aneuploid	NT
145	5	3АА				xy	euploid	0
146	5	3ВА				xy	euploid	0
147	5	4AB				seq(5)x1, (7)x1,6	euploid	0
148	5	3BB				seq(7)X1 (14)x1	aneuploid	NT
149			morula	6	3AA	xy	euploid	1
150	5	3ВВ				xy	euploid	1
151	5	4AA				xx	euploid	0
152	5	4ВВ				4q23q35.2x3	aneuploid	NT
153	5	4BB				xy	euploid	0
154	5	3вв				21х3	aneuploid	NT
155	5	3аа				seq(7,22)x1, (16)x3	aneuploid	NT
156	5	4ав				xx	euploid	0
157	5	4ав				17х2.4	aneuploid	NT
158	5	3вв				17х1.6	aneuploid	NT
159	5	4ав				7х1 12х3	aneuploid	NT
160	5	4ав				12q22q24xq 13q32q34x3	aneuploid	NT
161	5	4АА				13х1.7	aneuploid	NT
162	5	4АА				xx	euploid	0
163	5	4АА				16х1	aneuploid	NT
164	5	4ВВ				xy	euploid	0
165	5	4АВ				xx	euploid	0
166	5	4ВВ				17х1.7 19х1.5 Х х 1.7	aneuploid	NT
167	5	3AB				xx	euploid	1
168			1BB	6	3AA	xy	euploid	1
169	5	3BB				11q11q25х1	aneuploid	NT
170	5	4AB				xx	euploid	0
171	5	4BB				xx	euploid	1
172	5	4BB				xy	euploid	0
173	5	4AA				xx	euploid	1
174	5	4BB				xy	euploid	1
175	5	4AB				6х1	aneuploid	NT
176	5	4AA				21х3	aneuploid	NT
177	5	4BB				xx	euploid	0
178	5	4АА				seq(14)x1, (7)x1,6	aneuploid	NT
179	5	3ВА				seq(8)x1,6	aneuploid	NT
180	5	3BB				21х3	aneuploid	NT
181	5	3AB				22х3	aneuploid	NT
182	5	4ВВ				xy	euploid	1
183	5	4AB				8х3, 13х1	euploid	1
