# Supplementary material for: Ploidy and Implantation Potential: Non-Invasive Small Non-Coding RNA-Based Health Assessment of Day 5 and 6 Blastocysts
Source: Int J Mol Sci. 2025 Dec 16;26(24):12102. doi: 10.3390/ijms262412102 (PMC12733470; doi:10.3390/ijms262412102)
Supplement: Supplementary file 1 [file ijms-26-12102-s001.zip › Table S2.xlsx]

## Sheet: miranda algorithm
	query	match_string	ref	Seq1	Seq2	Tot_Score	Tot_Energy	seq1_start	seq1_end	seq2_start	seq2_end	length	seq1_match	seq2_match	match_2_11	match_12_21	Gene Symbol
1	cggCU-UAGGAUU--GGUGAUCUGGUGGUCCCc	|| |||| :: |||:|:|||||||||||	gtgGACATCCAGGTCCCATTGGACCACCAGGGc	>hsa_piR_016677|gb|DQ592953|Homo	NM_000090.4	189	-41.24	2	28	3578	3610	29	0.7241	0.8621	||||||||||	: |||:|:|	COL3A1
2	cggcuuaGGAUU--GGUGAUCUGGUGGUCCCc	|||:: || ||:|||||||||||	agggccaCCTGGCTCCTCTGGACCACCAGGGt	>hsa_piR_016677|gb|DQ592953|Homo	NM_000092.5	182	-42.84	2	24	3660	3691	24	0.75	0.875	||||||||||	: || ||:|	COL4A4
3	cggCUUAGGAUUGGUGAUCUGGUGGUCCCc	|::||| |||| :|||||||||||	tcgGGGTCC--ACCA--GGACCACCAGGGc	>hsa_piR_016677|gb|DQ592953|Homo	NM_000092.5	177	-39.66	2	28	489	514	26	0.7308	0.8462	||||||||||	|||| :|	SGSH
4	cggcuuaGGAUUGGUGAUCUGGUGGUCCCc	|| |:|| || ||||||||||	gcatgtgCCCAGCCCCTCCACCACCAGGGg	>hsa_piR_016677|gb|DQ592953|Homo	NM_000199.5	179	-38.08	2	24	1720	1749	22	0.7727	0.8182	||||||||||	|:|| ||	ROM1
5	cgGCUUAGGAUUGGUGAUC-UGGUGGUCCCc	| |: ||| :: :: || ||||||||||	gcCTAGCCCTTGTAGTCAGAACCACCAGGGa	>hsa_piR_016677|gb|DQ592953|Homo	NM_000327.4	171	-35.1	2	29	1241	1271	28	0.6071	0.7857	||||||||||	:: :: ||	SCN4A
6	cggcUUAGGAUUGGUGAUC-UGGUGGUCCCc	| |||| ||:: || ||||||||||	cctcACTCCT--CCGTGAGCACCACCAGGGc	>hsa_piR_016677|gb|DQ592953|Homo	NM_000334.4	174	-32.51	2	27	6488	6516	26	0.7308	0.8077	||||||||||	||:: ||	ALPL
7	cggcUUAG-GAUUGGUGAUCUGGUGGUCCCc	| || || ||: | ||||||||||||	gctcACTCACTCACTCCAAGACCACCAGGGt	>hsa_piR_016677|gb|DQ592953|Homo	NM_000478.6	185	-33.83	2	27	2281	2311	26	0.7692	0.8077	||||||||||	| ||: | ||	COL4A5
8	cggcuuaggaUUGGUGAU-CUGGUGGUCCCc	:||||| | |||||||||||	ggtgttcaggGACCACCAGGACCACCAGGGa	>hsa_piR_016677|gb|DQ592953|Homo	NM_000495.5	179	-37.04	2	21	2743	2773	20	0.85	0.9	||||||||||	:||||| | |	HEXA
9	cggcuUAGGAUUGGUGAU-C-UGGUGGUCCCc	|||:|: ::||: | ||||||||||	aggccATCTTGTGTGCTGTGCACCACCAGGGg	>hsa_piR_016677|gb|DQ592953|Homo	NM_000520.6	171	-38.06	2	26	4086	4117	26	0.6538	0.8462	||||||||||	::||: |	C8orf82
10	cggcUUAGGAUUGGUG-AUCUGGUGGUCCCc	| |:|| ||:|| |:|||||||||||	gagtATTTCT-ACTACGTGGACCACCAGGGc	>hsa_piR_016677|gb|DQ592953|Homo	NM_001001795.2	187	-36.48	2	27	319	348	26	0.7692	0.8846	||||||||||	||:|| |:|	NCMAP
11	cggcuuAGGAUUGG--UGAUCUGGUGGUCCCc	|:|| ||: || |||||||||||	accttcTTCTCACTGAACATGACCACCAGGGg	>hsa_piR_016677|gb|DQ592953|Homo	NM_001010980.5	175	-41.09	2	25	121	152	25	0.72	0.8	||||||||||	||: || |	RPS19
12	cggcuuaggaUUGGUGAUCUGGUGGUCCCc	|| || ||||||||||||	gaaggtagaaAAGGAC-AGACCACCAGGGa	>hsa_piR_016677|gb|DQ592953|Homo	NM_001022.4	170	-27.58	2	21	1000	1028	19	0.8421	0.8421	||||||||||	|| || ||	TGFBR2
13	cggcUUAGGAUUGGUGAUC----UGGUGGUCCCc	| ||| |:|: ||:| ||||||||||	agaaATTCCCAGCTTCTGGCTCAACCACCAGGGc	>hsa_piR_016677|gb|DQ592953|Homo	NM_001024847.2	173	-31.95	2	27	1951	1984	29	0.6552	0.7586	||||||||||	: ||:|	VCPKMT
14	cgGCUUAGGAUUGGUGAUCUGGUGGUCCCc	||| : ||: :: | |||||||||||	tcCGATGTATAGATGAT-GACCACCAGGGg	>hsa_piR_016677|gb|DQ592953|Homo	NM_001040662.2	170	-38.46	2	29	730	758	27	0.6296	0.7778	||||||||||	||: :: | |	RGP1
15	cggcuuAGGAUUGGUGAU-CUGGUGGUCCCc	||: |||||: ||||||||||	ccccttTCTCCCCCACTGCCACCACCAGGGg	>hsa_piR_016677|gb|DQ592953|Homo	NM_001080496.3	171	-39.66	2	25	3010	3040	24	0.7083	0.7917	||||||||||	|||||:	KLHL38
16	cggCUUAGGAUUGGUGAUCUGGUGGUCCCc	||| |:||| ||||||||||||	aagGAAGGACAGCCAGCAGACCACCAGGGa	>hsa_piR_016677|gb|DQ592953|Homo	NM_001081675.3	183	-36.41	2	28	1090	1119	26	0.7308	0.7692	||||||||||	|:||| ||	TMEM184A
17	cggcuuAGGA-UUGGUGAUCUGGUGGUCCCc	|||| |:||| ||||||||||	ccctgtTCCTCTTCTACTTCACCACCAGGGa	>hsa_piR_016677|gb|DQ592953|Homo	NM_001097620.2	175	-38.02	2	25	802	832	24	0.75	0.7917	||||||||||	|:|||	SEPTIN8
18	cgGCUUAGGAUUGGUGAUCUGGUGGUCCCc	:|:: || |:|: | :|||||||||||	caTGGGGCC-AGCT-CAGGACCACCAGGGc	>hsa_piR_016677|gb|DQ592953|Homo	NM_001098811.2	172	-35.25	2	29	1571	1598	27	0.6296	0.8519	||||||||||	|:|: | :|	COL6A6
19	cggcUUAGGAUUGGUGAUCUGGUGGUCCCc	||| |: : ||:|||||||||||	gcacAATGGGAGATCCTGGACCACCAGGGa	>hsa_piR_016677|gb|DQ592953|Homo	NM_001102608.2	178	-35.18	2	27	4215	4244	25	0.68	0.8	||||||||||	|: : ||:|	ALPL
20	cggcUUAG-GAUUGGUGAUCUGGUGGUCCCc	| || || ||: | ||||||||||||	gctcACTCACTCACTCCAAGACCACCAGGGt	>hsa_piR_016677|gb|DQ592953|Homo	NM_001127501.4	185	-33.83	2	27	2116	2146	26	0.7692	0.8077	||||||||||	| ||: | ||	ZBTB22
21	cggCUUAGGAUUGGUGAUCUGGUGGUCCCc	|: ||||::||| ||||||||||	acaGGCTCCTGGCCA----ACCACCAGGGa	>hsa_piR_016677|gb|DQ592953|Homo	NM_001145338.1	174	-37.13	2	28	1448	1473	26	0.6923	0.8077	||||||||||	|::|||	SIN3A
22	cgGCUUAGGAUUGGUGAUCUGGUGGUCCCc	| | |: |::| ||:|||||||||||	taCTACTTGAAGTCTCTGGACCACCAGGGg	>hsa_piR_016677|gb|DQ592953|Homo	NM_001145357.2	184	-40.08	2	29	2384	2413	27	0.6667	0.8148	||||||||||	|::| ||:|	SIN3A
23	cgGCUUAGGAUUGGUGAUCUGGUGGUCCCc	| | |: |::| ||:|||||||||||	taCTACTTGAAGTCTCTGGACCACCAGGGg	>hsa_piR_016677|gb|DQ592953|Homo	NM_001145358.2	184	-40.08	2	29	2471	2500	27	0.6667	0.8148	||||||||||	|::| ||:|	RHOBTB2
24	cggcuuaGGAUUGGUGAUCUGGUGGUCCCc	|| | ||| :|||||||||||	gggggcaCCCACCCAGAGGACCACCAGGGc	>hsa_piR_016677|gb|DQ592953|Homo	NM_001160036.2	179	-33.7	2	24	1449	1478	22	0.7727	0.8182	||||||||||	| ||| :|	RHOBTB2
25	cggcuuaGGAUUGGUGAUCUGGUGGUCCCc	|| | ||| :|||||||||||	gggggcaCCCACCCAGAGGACCACCAGGGc	>hsa_piR_016677|gb|DQ592953|Homo	NM_001160037.2	179	-33.7	2	24	986	1015	22	0.7727	0.8182	||||||||||	| ||| :|	RGMA
26	cggcUUAGGAUUGGUGAUCUGGUGGUCCCc	|| ||:: | :|||||||||||	ggtcAAGGCTGGGGCCGGGACCACCAGGGa	>hsa_piR_016677|gb|DQ592953|Homo	NM_001166286.2	170	-35.68	2	27	9941	9970	25	0.64	0.76	||||||||||	|:: | :|	RGMA
27	cggcUUAGGAUUGGUGAUCUGGUGGUCCCc	|| ||:: | :|||||||||||	ggtcAAGGCTGGGGCCGGGACCACCAGGGa	>hsa_piR_016677|gb|DQ592953|Homo	NM_001166288.2	170	-35.68	2	27	9913	9942	25	0.64	0.76	||||||||||	|:: | :|	CDH23
28	cggCUUAGGA-UUGGUGAUCUGGUGGUCCCc	||:|:|| ::|| |||||||||||	gtgGAGTTCTCTGTCA-GCGACCACCAGGGg	>hsa_piR_016677|gb|DQ592953|Homo	NM_001171930.2	172	-39.92	2	28	711	740	27	0.6667	0.8148	||||||||||	::|| |	CDH23
29	cggCUUAGGA-UUGGUGAUCUGGUGGUCCCc	||:|:|| ::|| |||||||||||	gtgGAGTTCTCTGTCA-GCGACCACCAGGGg	>hsa_piR_016677|gb|DQ592953|Homo	NM_001171931.2	172	-39.92	2	28	711	740	27	0.6667	0.8148	||||||||||	::|| |	CDH23
30	cggCUUAGGA-UUGGUGAUCUGGUGGUCCCc	||:|:|| ::|| |||||||||||	gtgGAGTTCTCTGTCA-GCGACCACCAGGGg	>hsa_piR_016677|gb|DQ592953|Homo	NM_001171932.1	172	-39.92	2	28	697	726	27	0.6667	0.8148	||||||||||	::|| |	HPD
31	cggcuUAGGAU-UGGUGAUCUGGUGGUCCCc	|||| : :|||| | ||||||||||	aagtcATCCAGCGCCAC-A-ACCACCAGGGt	>hsa_piR_016677|gb|DQ592953|Homo	NM_001171993.1	172	-33.69	2	26	1562	1590	25	0.76	0.84	||||||||||	: :|||| |	CSRNP3
32	cggcuuagGAUUGGUGAUCUGGUGGUCCCc	|| |:|: | ||||||||||	tcatatggCTCATCGATCTACCACCAGGGa	>hsa_piR_016677|gb|DQ592953|Homo	NM_001172173.2	170	-27.86	2	23	9254	9283	21	0.7143	0.8095	||||||||||	| |:|: |	ALPL
33	cggcUUAG-GAUUGGUGAUCUGGUGGUCCCc	| || || ||: | ||||||||||||	gctcACTCACTCACTCCAAGACCACCAGGGt	>hsa_piR_016677|gb|DQ592953|Homo	NM_001177520.3	185	-33.83	2	27	2000	2030	26	0.7692	0.8077	||||||||||	| ||: | ||	CRHR2
34	cggcuuaggauuGGUGAUCUGGUGGUCCCc	:|| | |||||||||||	agacatggccccTCAGTTGACCACCAGGGc	>hsa_piR_016677|gb|DQ592953|Homo	NM_001202475.1	170	-31.53	2	19	2601	2630	17	0.8235	0.8824	||||||||||	:|| | |	CRHR2
35	cggcuuaggauuGGUGAUCUGGUGGUCCCc	:|| | |||||||||||	agacatggccccTCAGTTGACCACCAGGGc	>hsa_piR_016677|gb|DQ592953|Homo	NM_001202481.1	170	-31.53	2	19	2828	2857	17	0.8235	0.8824	||||||||||	:|| | |	CRHR2
36	cggcuuaggauuGGUGAUCUGGUGGUCCCc	:|| | |||||||||||	agacatggccccTCAGTTGACCACCAGGGc	>hsa_piR_016677|gb|DQ592953|Homo	NM_001202482.1	170	-31.53	2	19	2692	2721	17	0.8235	0.8824	||||||||||	:|| | |	CRHR2
37	cggcuuaggauuGGUGAUCUGGUGGUCCCc	:|| | |||||||||||	agacatggccccTCAGTTGACCACCAGGGc	>hsa_piR_016677|gb|DQ592953|Homo	NM_001202483.1	170	-31.53	2	19	2806	2835	17	0.8235	0.8824	||||||||||	:|| | |	LRRC39
38	cgGCUUAGGAUUGGUG-AUC--UGGUGGUCCCc	|||| | ||:: | || ||||||||||	ctCGAAACACAATTTCAGAGATACCACCAGGGa	>hsa_piR_016677|gb|DQ592953|Homo	NM_001256385.1	170	-29.55	2	29	615	647	30	0.6667	0.7333	||||||||||	:: | ||	LRRC39
39	cgGCUUAGGAUUGGUG-AUC--UGGUGGUCCCc	|||| | ||:: | || ||||||||||	ctCGAAACACAATTTCAGAGATACCACCAGGGa	>hsa_piR_016677|gb|DQ592953|Homo	NM_001256386.1	170	-29.55	2	29	615	647	30	0.6667	0.7333	||||||||||	:: | ||	LRRC39
40	cgGCUUAGGAUUGGUG-AUC--UGGUGGUCCCc	|||| | ||:: | || ||||||||||	ctCGAAACACAATTTCAGAGATACCACCAGGGa	>hsa_piR_016677|gb|DQ592953|Homo	NM_001256387.1	170	-29.55	2	29	558	590	30	0.6667	0.7333	||||||||||	:: | ||	ZNF248
41	cgGCUU--AGGAUUGG--UGAUCUGGUGGUCCCc	|||| ||::|| :|| |||||||||||	agCGAAGGGGCTGGCCTAGCT-GACCACCAGGGc	>hsa_piR_016677|gb|DQ592953|Homo	NM_001267605.1	172	-39.56	2	29	269	301	31	0.6774	0.7742	||||||||||	:|| :|| |	ZNF248
42	cgGCUU--AGGAUUGG--UGAUCUGGUGGUCCCc	|||| ||::|| :|| |||||||||||	agCGAAGGGGCTGGCCTAGCT-GACCACCAGGGc	>hsa_piR_016677|gb|DQ592953|Homo	NM_001267606.1	172	-39.56	2	29	269	301	31	0.6774	0.7742	||||||||||	:|| :|| |	ZNF248
43	cgGCUU--AGGAUUGG--UGAUCUGGUGGUCCCc	|||| ||::|| :|| |||||||||||	agCGAAGGGGCTGGCCTAGCT-GACCACCAGGGc	>hsa_piR_016677|gb|DQ592953|Homo	NM_001267607.3	172	-39.56	2	29	243	275	31	0.6774	0.7742	||||||||||	:|| :|| |	LRRC8E
44	cgGCUUAGGAUUGGUGAUCUGGUGGUCCCc	||| ||: ||| |:|||||||||||	ttCGACTCT---CCA-TGGACCACCAGGGc	>hsa_piR_016677|gb|DQ592953|Homo	NM_001268284.2	178	-36.77	2	29	713	738	27	0.7407	0.8148	||||||||||	||| |:|	LRRC8E
45	cgGCUUAGGAUUGGUGAUCUGGUGGUCCCc	||| ||: ||| |:|||||||||||	ttCGACTCT---CCA-TGGACCACCAGGGc	>hsa_piR_016677|gb|DQ592953|Homo	NM_001268285.3	178	-36.77	2	29	422	447	27	0.7407	0.8148	||||||||||	||| |:|	PSMD2
46	cgGCUUAGGAUUGGUGAU---CUGGUGGUCCCc	| |||: |:|:| ||| |||||||||||	ccCCAATTATGATCTCTAAGTGACCACCAGGGg	>hsa_piR_016677|gb|DQ592953|Homo	NM_001278708.2	187	-39.15	2	29	2457	2489	30	0.7	0.8	||||||||||	:| ||| |	PSMD2
47	cgGCUUAGGAUUGGUGAU---CUGGUGGUCCCc	| |||: |:|:| ||| |||||||||||	ccCCAATTATGATCTCTAAGTGACCACCAGGGg	>hsa_piR_016677|gb|DQ592953|Homo	NM_001278709.2	187	-39.15	2	29	2446	2478	30	0.7	0.8	||||||||||	:| ||| |	RAB30
48	cggcuuaGGAUUGGUGA-UCUGGUGGUCCCc	:| : |:||| ||||||||||||	atttggcTCGGTCTACTAAGACCACCAGGGt	>hsa_piR_016677|gb|DQ592953|Homo	NM_001286059.2	178	-36.92	2	24	3521	3551	23	0.7391	0.8696	||||||||||	: |:||| ||	RAB30
49	cggcuuaGGAUUGGUGA-UCUGGUGGUCCCc	:| : |:||| ||||||||||||	atttggcTCGGTCTACTAAGACCACCAGGGt	>hsa_piR_016677|gb|DQ592953|Homo	NM_001286060.2	178	-36.92	2	24	3625	3655	23	0.7391	0.8696	||||||||||	: |:||| ||	RAB30
50	cggcuuaGGAUUGGUGA-UCUGGUGGUCCCc	:| : |:||| ||||||||||||	atttggcTCGGTCTACTAAGACCACCAGGGt	>hsa_piR_016677|gb|DQ592953|Homo	NM_001286061.1	178	-36.92	2	24	3549	3579	23	0.7391	0.8696	||||||||||	: |:||| ||	TOX4
51	cggcuuaggAUUGGUG-AUCUGGUGGUCCCc	||||: | || ||||||||||	ttaaatagaTAACTTCGTA-ACCACCAGGGg	>hsa_piR_016677|gb|DQ592953|Homo	NM_001303523.2	170	-31.15	2	22	3991	4020	21	0.8095	0.8571	||||||||||	|||: | ||	EPHA4
52	cggcUUAGG-AUUGGU--GAUCUGGUGGUCCCc	:|||| || || :|| ||||||||||	ggatGATCCGGAAGCAGCTTACACCACCAGGGg	>hsa_piR_016677|gb|DQ592953|Homo	NM_001304536.1	176	-36.67	2	27	2591	2623	28	0.7143	0.7857	||||||||||	| || :||	EPHA4
53	cggcUUAGG-AUUGGU--GAUCUGGUGGUCCCc	:|||| || || :|| ||||||||||	ggatGATCCGGAAGCAGCTTACACCACCAGGGg	>hsa_piR_016677|gb|DQ592953|Homo	NM_001304537.2	176	-36.67	2	27	2304	2336	28	0.7143	0.7857	||||||||||	| || :||	CFAP47
54	cgGCUUAGGAUUGGUGAUCUGGUGGUCCCc	|||||| :|::::|| ||||||||||	agCGAATC--GATTGTTA-ACCACCAGGGg	>hsa_piR_016677|gb|DQ592953|Homo	NM_001304548.2	183	-38.74	2	29	2160	2186	27	0.7037	0.8889	||||||||||	:|::::||	BTNL9
55	cgGCUUAGGAUU---GGUGA----UCUGGUGGUCCCc	| || ||||| :|| | ||||||||||||	ccCCAAGCCTAAGGTTCAGTGGAGAGACCACCAGGGa	>hsa_piR_016677|gb|DQ592953|Homo	NM_001308245.2	174	-35.24	2	29	727	763	34	0.6765	0.7059	||||||||||	|| | ||	MYO15B
56	cgGCUUAGGAUUGGUGAUC-UGGUGGUCCCc	| ||| | || :||:| ||||||||||	aaCCAATGC--ACGGCTGGCACCACCAGGGg	>hsa_piR_016677|gb|DQ592953|Homo	NM_001309242.1	176	-39.28	2	29	3105	3133	28	0.7143	0.7857	||||||||||	|| :||:|	HEXA
57	cggcuUAGGAUUGGUGAU-C-UGGUGGUCCCc	|||:|: ::||: | ||||||||||	aggccATCTTGTGTGCTGTGCACCACCAGGGg	>hsa_piR_016677|gb|DQ592953|Homo	NM_001318825.2	171	-38.06	2	26	4119	4150	26	0.6538	0.8462	||||||||||	::||: |	PRRT3
58	cgGCUUAGGAUUGGUGAUCUGGUGGUCCCc	| | |:|| || : ||||||||||||	acCCACTTCT--CCCTCAGACCACCAGGGc	>hsa_piR_016677|gb|DQ592953|Homo	NM_001318871.1	177	-34.83	2	29	742	769	27	0.7037	0.7778	||||||||||	| || : ||	ADAM11
59	cggcuuaGGAUUGGUGAUC-UGGUGGUCCCc	||| :|| :|:| ||||||||||	ctgtggcCCT-GCCCTTGGCACCACCAGGGt	>hsa_piR_016677|gb|DQ592953|Homo	NM_001318933.2	172	-36.94	2	24	2669	2698	23	0.7391	0.8696	||||||||||	:|| :|:|	RPS19
60	cggcuuaggaUUGGUGAUCUGGUGGUCCCc	|| || ||||||||||||	gaaggtagaaAAGGAC-AGACCACCAGGGa	>hsa_piR_016677|gb|DQ592953|Homo	NM_001321483.2	170	-27.58	2	21	1056	1084	19	0.8421	0.8421	||||||||||	|| || ||	RPS19
61	cggcuuaggaUUGGUGAUCUGGUGGUCCCc	|| || ||||||||||||	gaaggtagaaAAGGAC-AGACCACCAGGGa	>hsa_piR_016677|gb|DQ592953|Homo	NM_001321484.2	170	-27.58	2	21	1156	1184	19	0.8421	0.8421	||||||||||	|| || ||	RPS19
62	cggcuuaggaUUGGUGAUCUGGUGGUCCCc	|| || ||||||||||||	gaaggtagaaAAGGAC-AGACCACCAGGGa	>hsa_piR_016677|gb|DQ592953|Homo	NM_001321485.2	170	-27.58	2	21	1013	1041	19	0.8421	0.8421	||||||||||	|| || ||	MUC4
63	cgGCUUAGGAUUGGUG-AUCUGGUGGUCCCc	:|:| :| :| ||| ||||||||||||	acTGGACTCGGAGCACGCAGACCACCAGGGa	>hsa_piR_016677|gb|DQ592953|Homo	NM_001322468.1	183	-41.05	2	29	764	794	28	0.6786	0.8214	||||||||||	:| ||| ||	MAP3K3
64	cggcuuAGGAUUGGUGA--UCUGGUGGUCCCc	|:| ||: || ||||||||||||	ttttccTTCCAATGTCTGGAGACCACCAGGGc	>hsa_piR_016677|gb|DQ592953|Homo	NM_001330431.2	175	-33.72	2	25	2616	2647	25	0.72	0.8	||||||||||	|: || ||	COL24A1
65	cggcuuagGAUUGGUGAUCUGGUGGUCCCc	:| |||| :|||||||||||	gctgttggTTTACCA--GGACCACCAGGGa	>hsa_piR_016677|gb|DQ592953|Homo	NM_001349955.1	171	-34.93	2	23	2277	2304	21	0.7619	0.8571	||||||||||	| |||| :|	ZNF248
66	cgGCUU--AGGAUUGG--UGAUCUGGUGGUCCCc	|||| ||::|| :|| |||||||||||	agCGAAGGGGCTGGCCTAGCT-GACCACCAGGGc	>hsa_piR_016677|gb|DQ592953|Homo	NM_001352472.1	172	-39.56	2	29	269	301	31	0.6774	0.7742	||||||||||	:|| :|| |	ZNF248
67	cgGCUU--AGGAUUGG--UGAUCUGGUGGUCCCc	|||| ||::|| :|| |||||||||||	agCGAAGGGGCTGGCCTAGCT-GACCACCAGGGc	>hsa_piR_016677|gb|DQ592953|Homo	NM_001352474.1	172	-39.56	2	29	269	301	31	0.6774	0.7742	||||||||||	:|| :|| |	ZNF248
68	cgGCUU--AGGAUUGG--UGAUCUGGUGGUCCCc	|||| ||::|| :|| |||||||||||	agCGAAGGGGCTGGCCTAGCT-GACCACCAGGGc	>hsa_piR_016677|gb|DQ592953|Homo	NM_001352476.2	172	-39.56	2	29	243	275	31	0.6774	0.7742	||||||||||	:|| :|| |	ZNF248
69	cgGCUU--AGGAUUGG--UGAUCUGGUGGUCCCc	|||| ||::|| :|| |||||||||||	agCGAAGGGGCTGGCCTAGCT-GACCACCAGGGc	>hsa_piR_016677|gb|DQ592953|Homo	NM_001352479.2	172	-39.56	2	29	243	275	31	0.6774	0.7742	||||||||||	:|| :|| |	ZNF248
70	cgGCUU--AGGAUUGG--UGAUCUGGUGGUCCCc	|||| ||::|| :|| |||||||||||	agCGAAGGGGCTGGCCTAGCT-GACCACCAGGGc	>hsa_piR_016677|gb|DQ592953|Homo	NM_001352480.1	172	-39.56	2	29	269	301	31	0.6774	0.7742	||||||||||	:|| :|| |	ZNF248
71	cgGCUU--AGGAUUGG--UGAUCUGGUGGUCCCc	|||| ||::|| :|| |||||||||||	agCGAAGGGGCTGGCCTAGCT-GACCACCAGGGc	>hsa_piR_016677|gb|DQ592953|Homo	NM_001352481.2	172	-39.56	2	29	243	275	31	0.6774	0.7742	||||||||||	:|| :|| |	ZNF248
72	cgGCUU--AGGAUUGG--UGAUCUGGUGGUCCCc	|||| ||::|| :|| |||||||||||	agCGAAGGGGCTGGCCTAGCT-GACCACCAGGGc	>hsa_piR_016677|gb|DQ592953|Homo	NM_001352486.1	172	-39.56	2	29	269	301	31	0.6774	0.7742	||||||||||	:|| :|| |	ZNF248
73	cgGCUU--AGGAUUGG--UGAUCUGGUGGUCCCc	|||| ||::|| :|| |||||||||||	agCGAAGGGGCTGGCCTAGCT-GACCACCAGGGc	>hsa_piR_016677|gb|DQ592953|Homo	NM_001352487.1	172	-39.56	2	29	269	301	31	0.6774	0.7742	||||||||||	:|| :|| |	ZNF248
74	cgGCUU--AGGAUUGG--UGAUCUGGUGGUCCCc	|||| ||::|| :|| |||||||||||	agCGAAGGGGCTGGCCTAGCT-GACCACCAGGGc	>hsa_piR_016677|gb|DQ592953|Homo	NM_001352488.1	172	-39.56	2	29	269	301	31	0.6774	0.7742	||||||||||	:|| :|| |	ZNF248
75	cgGCUU--AGGAUUGG--UGAUCUGGUGGUCCCc	|||| ||::|| :|| |||||||||||	agCGAAGGGGCTGGCCTAGCT-GACCACCAGGGc	>hsa_piR_016677|gb|DQ592953|Homo	NM_001352489.1	172	-39.56	2	29	269	301	31	0.6774	0.7742	||||||||||	:|| :|| |	ZNF248
76	cgGCUU--AGGAUUGG--UGAUCUGGUGGUCCCc	|||| ||::|| :|| |||||||||||	agCGAAGGGGCTGGCCTAGCT-GACCACCAGGGc	>hsa_piR_016677|gb|DQ592953|Homo	NM_001352490.1	172	-39.56	2	29	269	301	31	0.6774	0.7742	||||||||||	:|| :|| |	ZNF248
77	cgGCUU--AGGAUUGG--UGAUCUGGUGGUCCCc	|||| ||::|| :|| |||||||||||	agCGAAGGGGCTGGCCTAGCT-GACCACCAGGGc	>hsa_piR_016677|gb|DQ592953|Homo	NM_001352491.1	172	-39.56	2	29	269	301	31	0.6774	0.7742	||||||||||	:|| :|| |	ZNF248
78	cgGCUU--AGGAUUGG--UGAUCUGGUGGUCCCc	|||| ||::|| :|| |||||||||||	agCGAAGGGGCTGGCCTAGCT-GACCACCAGGGc	>hsa_piR_016677|gb|DQ592953|Homo	NM_001352492.1	172	-39.56	2	29	269	301	31	0.6774	0.7742	||||||||||	:|| :|| |	ZNF248
79	cgGCUU--AGGAUUGG--UGAUCUGGUGGUCCCc	|||| ||::|| :|| |||||||||||	agCGAAGGGGCTGGCCTAGCT-GACCACCAGGGc	>hsa_piR_016677|gb|DQ592953|Homo	NM_001352493.2	172	-39.56	2	29	243	275	31	0.6774	0.7742	||||||||||	:|| :|| |	ZNF248
80	cgGCUU--AGGAUUGG--UGAUCUGGUGGUCCCc	|||| ||::|| :|| |||||||||||	agCGAAGGGGCTGGCCTAGCT-GACCACCAGGGc	>hsa_piR_016677|gb|DQ592953|Homo	NM_001352494.2	172	-39.56	2	29	243	275	31	0.6774	0.7742	||||||||||	:|| :|| |	SGSH
81	cggcuuaGGAUUGGUGAUCUGGUGGUCCCc	|| |:|| || ||||||||||	gcatgtgCCCAGCCCCTCCACCACCAGGGg	>hsa_piR_016677|gb|DQ592953|Homo	NM_001352921.2	179	-38.08	2	24	1896	1925	22	0.7727	0.8182	||||||||||	|:|| ||	SGSH
82	cggcuuaGGAUUGGUGAUCUGGUGGUCCCc	|| |:|| || ||||||||||	gcatgtgCCCAGCCCCTCCACCACCAGGGg	>hsa_piR_016677|gb|DQ592953|Homo	NM_001352922.2	179	-38.08	2	24	1775	1804	22	0.7727	0.8182	||||||||||	|:|| ||	EPHA4
83	cggcUUAGG-AUUGGU--GAUCUGGUGGUCCCc	:|||| || || :|| ||||||||||	ggatGATCCGGAAGCAGCTTACACCACCAGGGg	>hsa_piR_016677|gb|DQ592953|Homo	NM_001363748.2	176	-36.67	2	27	2372	2404	28	0.7143	0.7857	||||||||||	| || :||	MAP3K3
84	cggcuuAGGAUUGGUGA--UCUGGUGGUCCCc	|:| ||: || ||||||||||||	ttttccTTCCAATGTCTGGAGACCACCAGGGc	>hsa_piR_016677|gb|DQ592953|Homo	NM_001363768.2	175	-33.72	2	25	2709	2740	25	0.72	0.8	||||||||||	|: || ||	ESYT2
85	cgGCUUAG-GAUUGGUGAUC--UGGUGGUCCCc	:||: | |: ||||:| ||||||||||	ttTGAGCCGATGTGCACTGGCCACCACCAGGGt	>hsa_piR_016677|gb|DQ592953|Homo	NM_001367773.1	170	-37.92	2	29	3749	3781	30	0.6333	0.7667	||||||||||	||||:|	ALPL
86	cggcUUAG-GAUUGGUGAUCUGGUGGUCCCc	| || || ||: | ||||||||||||	gctcACTCACTCACTCCAAGACCACCAGGGt	>hsa_piR_016677|gb|DQ592953|Homo	NM_001369803.2	185	-33.83	2	27	2345	2375	26	0.7692	0.8077	||||||||||	| ||: | ||	ALPL
87	cggcUUAG-GAUUGGUGAUCUGGUGGUCCCc	| || || ||: | ||||||||||||	gctcACTCACTCACTCCAAGACCACCAGGGt	>hsa_piR_016677|gb|DQ592953|Homo	NM_001369804.2	185	-33.83	2	27	2279	2309	26	0.7692	0.8077	||||||||||	| ||: | ||	ALPL
88	cggcUUAG-GAUUGGUGAUCUGGUGGUCCCc	| || || ||: | ||||||||||||	gctcACTCACTCACTCCAAGACCACCAGGGt	>hsa_piR_016677|gb|DQ592953|Homo	NM_001369805.2	185	-33.83	2	27	2314	2344	26	0.7692	0.8077	||||||||||	| ||: | ||	RAB11FIP5
89	cgGCUUA-GGAUUGGUGAUCUGGUGGUCCCc	:|| | ||| || ||: ||||||||||	ccTGACTACCT--CCTCTGCACCACCAGGGg	>hsa_piR_016677|gb|DQ592953|Homo	NM_001371272.1	176	-39.97	2	29	3570	3598	28	0.7143	0.7857	||||||||||	| || ||:	RHOBTB2
90	cggcuuaGGAUUGGUGAUCUGGUGGUCCCc	|| | ||| :|||||||||||	gggggcaCCCACCCAGAGGACCACCAGGGc	>hsa_piR_016677|gb|DQ592953|Homo	NM_001374791.1	179	-33.7	2	24	1262	1291	22	0.7727	0.8182	||||||||||	| ||| :|	COL18A1
91	cggcuuaggauuGGUGAUCUGGUGGUCCCc	|| | :|||||||||||	gagaagtgggccCCCCCGGACCACCAGGGc	>hsa_piR_016677|gb|DQ592953|Homo	NM_001379500.1	170	-35.59	2	19	2723	2752	17	0.8235	0.8824	||||||||||	|| | :|	CRHR2
92	cggcuuaggauuGGUGAUCUGGUGGUCCCc	:|| | |||||||||||	agacatggccccTCAGTTGACCACCAGGGc	>hsa_piR_016677|gb|DQ592953|Homo	NM_001883.5	170	-31.53	2	19	2626	2655	17	0.8235	0.8824	||||||||||	:|| | |	HPD
93	cggcuUAGGAU-UGGUGAUCUGGUGGUCCCc	|||| : :|||| | ||||||||||	aagtcATCCAGCGCCAC-A-ACCACCAGGGt	>hsa_piR_016677|gb|DQ592953|Homo	NM_002150.3	172	-33.69	2	26	1082	1110	25	0.76	0.84	||||||||||	: :|||| |	MAP1A
94	cggcuuaGGAUUGGUGAUCUGGUGGUCCCc	|| | |: || ||||||||||	cccatccCCCATCTCCTCAACCACCAGGGt	>hsa_piR_016677|gb|DQ592953|Homo	NM_002373.6	171	-29.89	2	24	9366	9395	22	0.7273	0.7727	||||||||||	| |: ||	ADAM11
95	cggcuuaGGAUUGGUGAUC-UGGUGGUCCCc	||| :|| :|:| ||||||||||	ctgtggcCCT-GCCCTTGGCACCACCAGGGt	>hsa_piR_016677|gb|DQ592953|Homo	NM_002390.6	172	-36.94	2	24	2673	2702	23	0.7391	0.8696	||||||||||	:|| :|:|	MAP3K3
96	cggcuuAGGAUUGGUGA--UCUGGUGGUCCCc	|:| ||: || ||||||||||||	ttttccTTCCAATGTCTGGAGACCACCAGGGc	>hsa_piR_016677|gb|DQ592953|Homo	NM_002401.5	175	-33.72	2	25	2628	2659	25	0.72	0.8	||||||||||	|: || ||	HTRA1
97	cgGC-UUAGGAUUGGUGAUCUGGUGGUCCCc	|| | || | | |:| |||||||||||	atCGCACTCATCAAAATT-GACCACCAGGGc	>hsa_piR_016677|gb|DQ592953|Homo	NM_002775.5	173	-33.07	2	29	851	880	28	0.7143	0.75	||||||||||	| | |:| |	PSMD2
98	cgGCUUAGGAUUGGUGAU---CUGGUGGUCCCc	| |||: |:|:| ||| |||||||||||	ccCCAATTATGATCTCTAAGTGACCACCAGGGg	>hsa_piR_016677|gb|DQ592953|Homo	NM_002808.5	187	-39.15	2	29	2735	2767	30	0.7	0.8	||||||||||	:| ||| |	PZP
99	cggcuuaggauUGGUGAUCUGGUGGUCCCc	| || ||||||||||||	tattcatgggtAGCAGAAGACCACCAGGGt	>hsa_piR_016677|gb|DQ592953|Homo	NM_002864.3	171	-30.48	2	20	1342	1371	18	0.8333	0.8333	||||||||||	| || ||	TGFBR2
100	cggcUUAGGAUUGGUGAUC----UGGUGGUCCCc	| ||| |:|: ||:| ||||||||||	agaaATTCCCAGCTTCTGGCTCAACCACCAGGGc	>hsa_piR_016677|gb|DQ592953|Homo	NM_003242.6	173	-31.95	2	27	1777	1810	29	0.6552	0.7586	||||||||||	: ||:|	EPHA4
101	cggcUUAGG-AUUGGU--GAUCUGGUGGUCCCc	:|||| || || :|| ||||||||||	ggatGATCCGGAAGCAGCTTACACCACCAGGGg	>hsa_piR_016677|gb|DQ592953|Homo	NM_004438.5	176	-36.67	2	27	2372	2404	28	0.7143	0.7857	||||||||||	| || :||	RELN
102	cgGCUUAGGAUUGGUGAUCUGGUGGUCCCc	|||:|:| ||:: : ||||||||||	agCGAGTTC-AATTTTGCCACCACCAGGGa	>hsa_piR_016677|gb|DQ592953|Homo	NM_005045.4	174	-33.07	2	29	1497	1525	27	0.6296	0.8148	||||||||||	||:: :	ZBTB22
103	cggCUUAGGAUUGGUGAUCUGGUGGUCCCc	|: ||||::||| ||||||||||	acaGGCTCCTGGCCA----ACCACCAGGGa	>hsa_piR_016677|gb|DQ592953|Homo	NM_005453.5	174	-37.13	2	28	1475	1500	26	0.6923	0.8077	||||||||||	|::|||	HOXA1
104	cggcUUAGGAU-UGGUGAU-CUGGUGGUCCCc	::||| : |:||| | ||||||||||	ccatGGTCCAGCATCACCACCACCACCAGGGt	>hsa_piR_016677|gb|DQ592953|Homo	NM_005522.5	172	-32.46	2	27	501	532	27	0.6667	0.8148	||||||||||	|:||| |	KIF20A
105	cggCUUAGGAUUGGUGAUCUGGUGGUCCCc	| | || ||||| | ||||||||||	tcaGCAACCAAACCAACA-ACCACCAGGGa	>hsa_piR_016677|gb|DQ592953|Homo	NM_005733.3	181	-31.97	2	28	2620	2648	26	0.7692	0.7692	||||||||||	||||| |	CHERP
106	cggcuUAGGAUUGGUGAUCUGGUGGUCCCc	| |||| ||:| ||||||||||	cagccACCCTACCCGC---ACCACCAGGGc	>hsa_piR_016677|gb|DQ592953|Homo	NM_006387.6	173	-35.95	2	26	1374	1400	24	0.75	0.7917	||||||||||	|| ||:|	RAB30
107	cggcuuaGGAUUGGUGA-UCUGGUGGUCCCc	:| : |:||| ||||||||||||	atttggcTCGGTCTACTAAGACCACCAGGGt	>hsa_piR_016677|gb|DQ592953|Homo	NM_014488.5	178	-36.92	2	24	3726	3756	23	0.7391	0.8696	||||||||||	: |:||| ||	TOX4
108	cggcuuaggAUUGGUG-AUCUGGUGGUCCCc	||||: | || ||||||||||	ttaaatagaTAACTTCGTA-ACCACCAGGGg	>hsa_piR_016677|gb|DQ592953|Homo	NM_014828.4	170	-31.15	2	22	4060	4089	21	0.8095	0.8571	||||||||||	|||: | ||	ERP44
109	cgGCU-UAGGAUU-GGUGAUCUGGUGGUCCCc	||| | | ||| |:|| | ||||||||||	ggCGACAACATAATCTAC-AAACCACCAGGGc	>hsa_piR_016677|gb|DQ592953|Homo	NM_015051.3	180	-30.35	2	29	776	806	29	0.7586	0.7931	||||||||||	|| |:|| |	RHOBTB2
110	cggcuuaGGAUUGGUGAUCUGGUGGUCCCc	|| | ||| :|||||||||||	gggggcaCCCACCCAGAGGACCACCAGGGc	>hsa_piR_016677|gb|DQ592953|Homo	NM_015178.3	179	-33.7	2	24	1502	1531	22	0.7727	0.8182	||||||||||	| ||| :|	SIN3A
111	cgGCUUAGGAUUGGUGAUCUGGUGGUCCCc	| | |: |::| ||:|||||||||||	taCTACTTGAAGTCTCTGGACCACCAGGGg	>hsa_piR_016677|gb|DQ592953|Homo	NM_015477.3	184	-40.08	2	29	2534	2563	27	0.6667	0.8148	||||||||||	|::| ||:|	MUC4
112	cgGCUUAGGAUUGGUG-AUCUGGUGGUCCCc	:|:| :| :| ||| ||||||||||||	acTGGACTCGGAGCACGCAGACCACCAGGGa	>hsa_piR_016677|gb|DQ592953|Homo	NM_018406.7	183	-41.05	2	29	705	735	28	0.6786	0.8214	||||||||||	:| ||| ||	WRNIP1
113	cgGCUUAGGAUUGGUGAUCUGGUGGUCCCc	| || |||: |:: : ||||||||||	gtCAAAGCCTGCCTGAGGAACCACCAGGGg	>hsa_piR_016677|gb|DQ592953|Homo	NM_020135.3	176	-36.1	2	29	2028	2057	27	0.6296	0.7778	||||||||||	|: |:: :	RGMA
114	cggcUUAGGAUUGGUGAUCUGGUGGUCCCc	|| ||:: | :|||||||||||	ggtcAAGGCTGGGGCCGGGACCACCAGGGa	>hsa_piR_016677|gb|DQ592953|Homo	NM_020211.3	170	-35.68	2	27	10109	10138	25	0.64	0.76	||||||||||	|:: | :|	ESYT2
115	cgGCUUAG-GAUUGGUGAUC--UGGUGGUCCCc	:||: | |: ||||:| ||||||||||	ttTGAGCCGATGTGCACTGGCCACCACCAGGGt	>hsa_piR_016677|gb|DQ592953|Homo	NM_020728.3	170	-37.92	2	29	3686	3718	30	0.6333	0.7667	||||||||||	||||:|	ZNF248
116	cgGCUU--AGGAUUGG--UGAUCUGGUGGUCCCc	|||| ||::|| :|| |||||||||||	agCGAAGGGGCTGGCCTAGCT-GACCACCAGGGc	>hsa_piR_016677|gb|DQ592953|Homo	NM_021045.2	172	-39.56	2	29	269	301	31	0.6774	0.7742	||||||||||	:|| :|| |	COL14A1
117	cgGCUUAGGA---UUGGUGAU-CUGGUGGUCCCc	:|:||||| :||| | | |||||||||||	gaTGGATCCTCGGGACCTCCAGGACCACCAGGGc	>hsa_piR_016677|gb|DQ592953|Homo	NM_021110.4	186	-41.36	2	29	4951	4984	31	0.7097	0.8065	||||||||||	:||| | | |	CDH23
118	cggCUUAGGA-UUGGUGAUCUGGUGGUCCCc	||:|:|| ::|| |||||||||||	gtgGAGTTCTCTGTCA-GCGACCACCAGGGg	>hsa_piR_016677|gb|DQ592953|Homo	NM_022124.6	172	-39.92	2	28	711	740	27	0.6667	0.8148	||||||||||	::|| |	VCPKMT
119	cgGCUUAGGAUUGGUGAUCUGGUGGUCCCc	||| : ||: :: | |||||||||||	tcCGATGTATAGATGAT-GACCACCAGGGg	>hsa_piR_016677|gb|DQ592953|Homo	NM_024558.3	170	-38.46	2	29	835	863	27	0.6296	0.7778	||||||||||	||: :: | |	CSRNP3
120	cggcuuagGAUUGGUGAUCUGGUGGUCCCc	|| |:|: | ||||||||||	tcatatggCTCATCGATCTACCACCAGGGa	>hsa_piR_016677|gb|DQ592953|Homo	NM_024969.3	170	-27.86	2	23	9204	9233	21	0.7143	0.8095	||||||||||	| |:|: |	LRRC8E
121	cgGCUUAGGAUUGGUGAUCUGGUGGUCCCc	||| ||: ||| |:|||||||||||	ttCGACTCT---CCA-TGGACCACCAGGGc	>hsa_piR_016677|gb|DQ592953|Homo	NM_025061.6	178	-36.77	2	29	565	590	27	0.7407	0.8148	||||||||||	||| |:|	COL18A1
122	cggcuuaggauuGGUGAUCUGGUGGUCCCc	|| | :|||||||||||	gagaagtgggccCCCCCGGACCACCAGGGc	>hsa_piR_016677|gb|DQ592953|Homo	NM_030582.4	170	-35.59	2	19	3206	3235	17	0.8235	0.8824	||||||||||	|| | :|	ASXL3
123	cggcUUAGGA----UUGGUGAUC--UGGUGGUCCCc	|||:|| |||| | || ||||||||||	agatAATTCTGGAAAACCTC-AGCAACCACCAGGGg	>hsa_piR_016677|gb|DQ592953|Homo	NM_030632.3	170	-35.38	2	27	4754	4788	31	0.7097	0.7419	||||||||||	||| | ||	FAXDC2
124	cggcuuaGGAUUGGUGAUCUGGUGGUCCCc	|||||: |: : ||||||||||	cacacgcCCTAATGATGGCACCACCAGGGt	>hsa_piR_016677|gb|DQ592953|Homo	NM_032385.5	179	-33.48	2	24	1214	1243	22	0.7273	0.8636	||||||||||	|||: |: :	RELT
125	cgGCUUAGGAUUGGUGAUCUGGUGGUCCCc	|||: || ::||: |||||||||||	acCGAGACCAGGCCG-GCGACCACCAGGGg	>hsa_piR_016677|gb|DQ592953|Homo	NM_032871.3	178	-48.28	2	29	192	220	27	0.6667	0.8148	||||||||||	::||: |	PSKH2
126	cgGCUUAGGAUUG---GUGAUCUGGUGGUCCCc	| ||| :||:| ||: | ||||||||||	ttCTAATGTTAGCATTCATCA-ACCACCAGGGt	>hsa_piR_016677|gb|DQ592953|Homo	NM_033126.3	173	-27.76	2	29	1824	1855	30	0.6667	0.7667	||||||||||	| ||: |	COL4A5
127	cggcuuaggaUUGGUGAU-CUGGUGGUCCCc	:||||| | |||||||||||	ggtgttcaggGACCACCAGGACCACCAGGGa	>hsa_piR_016677|gb|DQ592953|Homo	NM_033380.3	179	-37.04	2	21	2743	2773	20	0.85	0.9	||||||||||	:||||| | |	CDH23
128	cggCUUAGGA-UUGGUGAUCUGGUGGUCCCc	||:|:|| ::|| |||||||||||	gtgGAGTTCTCTGTCA-GCGACCACCAGGGg	>hsa_piR_016677|gb|DQ592953|Homo	NM_052836.4	172	-39.92	2	28	711	740	27	0.6667	0.8148	||||||||||	::|| |	RBBP8NL
129	cggCUUAGGAUUGGUGAUCUGGUGGUCCCc	|:| ||:| | ||||||||||||	cgaGGAGGCTGAGGA--AGACCACCAGGGc	>hsa_piR_016677|gb|DQ592953|Homo	NM_080833.3	172	-32.19	2	28	661	688	26	0.6923	0.7692	||||||||||	|:| | ||	STK35
130	cgGCUUAGGAUUGGUGAUCUGGUGGUCCCc	|| || || |||| ||||||||||	tcCGCAT-CTCCCCAC--CACCACCAGGGc	>hsa_piR_016677|gb|DQ592953|Homo	NM_080836.4	171	-36.39	2	29	4663	4689	27	0.7407	0.7407	||||||||||	| ||||	WRNIP1
131	cgGCUUAGGAUUGGUGAUCUGGUGGUCCCc	| || |||: |:: : ||||||||||	gtCAAAGCCTGCCTGAGGAACCACCAGGGg	>hsa_piR_016677|gb|DQ592953|Homo	NM_130395.3	176	-36.1	2	29	1953	1982	27	0.6296	0.7778	||||||||||	|: |:: :	COL18A1
132	cggcuuaggauuGGUGAUCUGGUGGUCCCc	|| | :|||||||||||	gagaagtgggccCCCCCGGACCACCAGGGc	>hsa_piR_016677|gb|DQ592953|Homo	NM_130444.3	170	-35.59	2	19	3911	3940	17	0.8235	0.8824	||||||||||	|| | :|	LRRC39
133	cgGCUUAGGAUUGGUG-AUC--UGGUGGUCCCc	|||| | ||:: | || ||||||||||	ctCGAAACACAATTTCAGAGATACCACCAGGGa	>hsa_piR_016677|gb|DQ592953|Homo	NM_144620.4	170	-29.55	2	29	581	613	30	0.6667	0.7333	||||||||||	:: | ||	RELT
134	cgGCUUAGGAUUGGUGAUCUGGUGGUCCCc	|| | || ::||: |||||||||||	ggCGCAGCCAGGCCG-GCGACCACCAGGGg	>hsa_piR_016677|gb|DQ592953|Homo	NM_152222.2	174	-41.31	2	29	91	119	27	0.6667	0.7778	||||||||||	::||: |	C1orf216
135	cggcuUAGGAUUGGUGAUC--UGGUGGUCCCc	| || |: ||||| ||||||||||	cccccAGCCCAGGGACTAGACACCACCAGGGc	>hsa_piR_016677|gb|DQ592953|Homo	NM_152374.2	176	-33.76	2	26	101	132	26	0.7308	0.7692	||||||||||	: |||||	BTNL9
136	cgGCUUAGGAUU---GGUGA----UCUGGUGGUCCCc	| || ||||| :|| | ||||||||||||	ccCCAAGCCTAAGGTTCAGTGGAGAGACCACCAGGGa	>hsa_piR_016677|gb|DQ592953|Homo	NM_152547.5	174	-35.24	2	29	727	763	34	0.6765	0.7059	||||||||||	|| | ||	CFAP47
137	cgGCUUAGGAUUGGUGAUCUGGUGGUCCCc	|||||| :|::::|| ||||||||||	agCGAATC--GATTGTTA-ACCACCAGGGg	>hsa_piR_016677|gb|DQ592953|Homo	NM_152632.4	183	-38.74	2	29	2160	2186	27	0.7037	0.8889	||||||||||	:|::::||	COL24A1
138	cggcuuagGAUUGGUGAUCUGGUGGUCCCc	:| |||| :|||||||||||	gctgttggTTTACCA--GGACCACCAGGGa	>hsa_piR_016677|gb|DQ592953|Homo	NM_152890.7	171	-34.93	2	23	2582	2609	21	0.7619	0.8571	||||||||||	| |||| :|	ZFPM1
139	cggcuUAGGAUUGGUGAUCUGGUGGUCCCc	|||| |::||| ||||||||||||	cccccATCC-AGTCAC-AGACCACCAGGGa	>hsa_piR_016677|gb|DQ592953|Homo	NM_153813.3	189	-42.11	2	26	3927	3954	24	0.8333	0.9167	||||||||||	|::||| ||	RELN
140	cgGCUUAGGAUUGGUGAUCUGGUGGUCCCc	|||:|:| ||:: : ||||||||||	agCGAGTTC-AATTTTGCCACCACCAGGGa	>hsa_piR_016677|gb|DQ592953|Homo	NM_173054.2	174	-33.07	2	29	1355	1383	27	0.6296	0.8148	||||||||||	||:: :	COL23A1
141	cggCUUAGGAUUGGU--GAUCUGGUGGUCCCc	|| || |:||| ||:|||||||||||	tggGACACCAAGCCAGCCTGGACCACCAGGGc	>hsa_piR_016677|gb|DQ592953|Homo	NM_173465.4	190	-39.87	2	28	934	965	28	0.75	0.8214	||||||||||	:||| ||:|	MUC19
142	cggCUUAGGAUUGGUGAUC--UGGUGGUCCCc	|: ||||| ||| || ||||||||||	ggaGGTTCCTA--CAC-AGCCACCACCAGGGc	>hsa_piR_016677|gb|DQ592953|Homo	NM_173600.2	173	-32.12	2	28	20071	20099	28	0.75	0.7857	||||||||||	||| ||	MAP3K3
143	cggcuuAGGAUUGGUGA--UCUGGUGGUCCCc	|:| ||: || ||||||||||||	ttttccTTCCAATGTCTGGAGACCACCAGGGc	>hsa_piR_016677|gb|DQ592953|Homo	NM_203351.3	175	-33.72	2	25	2721	2752	25	0.72	0.8	||||||||||	|: || ||	USH2A
144	cggcUUAGGAUUGGUGAUCUGGUGGUCCCc	| |: ||:|: | ||||||||||	ctatATTTGTAGCTTGGATACCACCAGGGa	>hsa_piR_016677|gb|DQ592953|Homo	NM_206933.4	170	-26	2	27	11802	11831	25	0.64	0.76	||||||||||	||:|: |	PRRT3
145	cgGCUUAGGAUUGGUGAUCUGGUGGUCCCc	| | |:|| || : ||||||||||||	acCCACTTCT--CCCTCAGACCACCAGGGc	>hsa_piR_016677|gb|DQ592953|Homo	NM_207351.5	177	-34.83	2	29	735	762	27	0.7037	0.7778	||||||||||	| || : ||	CLEC4GP1
146	cgGCUUAGGAU-UGGUG--AUC--UGGUGGUCCCc	||: |||: |||:| ||| ||||||||||	ctCGGTGCCTGCACCGCCATAGACACCACCAGGGc	>hsa_piR_016677|gb|DQ592953|Homo	NR_002931.2	177	-39.4	2	29	45	79	32	0.6875	0.7812	||||||||||	|:| |||	GUCY1B2
147	cgGCU-UAG-GAUUGGUGAUCUGGUGGUCCCc	:|| ||| | | || | ||||||||||	tcTGACATCGCCCCCAACGACACCACCAGGGa	>hsa_piR_016677|gb|DQ592953|Homo	NR_003923.2	170	-31.35	2	29	1362	1393	29	0.6897	0.7241	||||||||||	| || |	SLCO4A1-AS1
148	cggcuuagGAUUGGUGAUC-UGGUGGUCCCc	| | ||:||:| ||||||||||	tgccgccaCCACCCGCTGGCACCACCAGGGc	>hsa_piR_016677|gb|DQ592953|Homo	NR_024470.1	177	-43.32	2	23	210	240	22	0.7727	0.8636	||||||||||	| ||:||:|	VCPKMT
149	cgGCUUAGGAUUGGUGAUCUGGUGGUCCCc	||| : ||: :: | |||||||||||	tcCGATGTATAGATGAT-GACCACCAGGGg	>hsa_piR_016677|gb|DQ592953|Homo	NR_049738.2	170	-38.46	2	29	824	852	27	0.6296	0.7778	||||||||||	||: :: | |	VCPKMT
150	cgGCUUAGGAUUGGUGAUCUGGUGGUCCCc	||| : ||: :: | |||||||||||	tcCGATGTATAGATGAT-GACCACCAGGGg	>hsa_piR_016677|gb|DQ592953|Homo	NR_049739.2	170	-38.46	2	29	931	959	27	0.6296	0.7778	||||||||||	||: :: | |	LINC00342
151	cgGCUUAGGAUUGGUGAUCUGGUGGUCCCc	| | || |:| || | ||||||||||	tcCCACTCATGA-GACCACACCACCAGGGc	>hsa_piR_016677|gb|DQ592953|Homo	NR_103734.1	174	-30.92	2	29	304	332	27	0.7037	0.7407	||||||||||	|:| || |	LINC01489
152	cggcUUAGGAUUGGUGAUCUGGUGGUCCCc	:|| ||| || | ||||||||||	ggttGAT-CTATGCAGCAAACCACCAGGGc	>hsa_piR_016677|gb|DQ592953|Homo	NR_120466.1	172	-29.51	2	27	500	528	25	0.72	0.76	||||||||||	|| || |	OVAAL
153	cggCUUAGGAUUGGUGAUCUGGUGGUCCCc	||:| :| ::| || ||||||||||	caaGAGTATTTGTCTCT-CACCACCAGGGt	>hsa_piR_016677|gb|DQ592953|Homo	NR_125716.1	173	-27.44	2	28	1125	1153	26	0.6538	0.8077	||||||||||	| ::| ||	LOC101928718
154	cggCUUAGGAUUGGUGAUC----UGGUGGUCCCc	||: | ||| |||:| ||||||||||	gaaGAGGACAAACAACTGGAAATACCACCAGGGg	>hsa_piR_016677|gb|DQ592953|Homo	NR_125963.1	174	-36.54	2	28	629	662	30	0.6667	0.7333	||||||||||	|||:|	PRRT3
155	cgGCUUAGGAUUGGUGAUCUGGUGGUCCCc	| | |:|| || : ||||||||||||	acCCACTTCT--CCCTCAGACCACCAGGGc	>hsa_piR_016677|gb|DQ592953|Homo	NR_134900.1	177	-34.83	2	29	742	769	27	0.7037	0.7778	||||||||||	| || : ||	COL24A1
156	cggcuuagGAUUGGUGAUCUGGUGGUCCCc	:| |||| :|||||||||||	gctgttggTTTACCA--GGACCACCAGGGa	>hsa_piR_016677|gb|DQ592953|Homo	NR_146340.2	171	-34.93	2	23	2373	2400	21	0.7619	0.8571	||||||||||	| |||| :|	COL24A1
157	cggcuuagGAUUGGUGAUCUGGUGGUCCCc	:| |||| :|||||||||||	gctgttggTTTACCA--GGACCACCAGGGa	>hsa_piR_016677|gb|DQ592953|Homo	NR_146341.2	171	-34.93	2	23	2570	2597	21	0.7619	0.8571	||||||||||	| |||| :|	COL24A1
158	cggcuuagGAUUGGUGAUCUGGUGGUCCCc	:| |||| :|||||||||||	gctgttggTTTACCA--GGACCACCAGGGa	>hsa_piR_016677|gb|DQ592953|Homo	NR_146342.2	171	-34.93	2	23	2574	2601	21	0.7619	0.8571	||||||||||	| |||| :|	COL24A1
159	cggcuuagGAUUGGUGAUCUGGUGGUCCCc	:| |||| :|||||||||||	gctgttggTTTACCA--GGACCACCAGGGa	>hsa_piR_016677|gb|DQ592953|Homo	NR_146343.1	171	-34.93	2	23	2281	2308	21	0.7619	0.8571	||||||||||	| |||| :|	COL24A1
160	cggcuuagGAUUGGUGAUCUGGUGGUCCCc	:| |||| :|||||||||||	gctgttggTTTACCA--GGACCACCAGGGa	>hsa_piR_016677|gb|DQ592953|Homo	NR_146344.1	171	-34.93	2	23	2281	2308	21	0.7619	0.8571	||||||||||	| |||| :|	COL24A1
161	cggcuuagGAUUGGUGAUCUGGUGGUCCCc	:| |||| :|||||||||||	gctgttggTTTACCA--GGACCACCAGGGa	>hsa_piR_016677|gb|DQ592953|Homo	NR_146345.1	171	-34.93	2	23	2281	2308	21	0.7619	0.8571	||||||||||	| |||| :|	TNRC17
162	cgGCUUAGGAUUGGUGAUCUGGUGGUCCCc	| |||||| || | ||||||||||	gaCAAATCCT---CA-GAAACCACCAGGGa	>hsa_piR_016677|gb|DQ592953|Homo	NR_146582.1	170	-28	2	29	539	564	27	0.7407	0.7407	||||||||||	| || |	RHBG
163	cgGCUUAGGAUUGGUGAU-CUGGUGGUCCCc	| :||||| || ||| ||||||||||	caCAGATCCT--CCCCTACCACCACCAGGGc	>hsa_piR_016677|gb|DQ592953|Homo	NR_146763.2	180	-33.33	2	29	2207	2235	28	0.75	0.7857	||||||||||	|| |||	RHBG
164	cgGCUUAGGAUUGGUGAU-CUGGUGGUCCCc	| :||||| || ||| ||||||||||	caCAGATCCT--CCCCTACCACCACCAGGGc	>hsa_piR_016677|gb|DQ592953|Homo	NR_146764.2	180	-33.33	2	29	1484	1512	28	0.75	0.7857	||||||||||	|| |||	RHBG
165	cgGCUUAGGAUUGGUGAU-CUGGUGGUCCCc	| :||||| || ||| ||||||||||	caCAGATCCT--CCCCTACCACCACCAGGGc	>hsa_piR_016677|gb|DQ592953|Homo	NR_146765.2	180	-33.33	2	29	1587	1615	28	0.75	0.7857	||||||||||	|| |||	TDH-AS1
166	cggcuuAGGAUUGGUGAU-CUGGUGGUCCCc	|:| ||| : || |||||||||||	gcagctTTCCAACAGATAGGACCACCAGGGt	>hsa_piR_016677|gb|DQ592953|Homo	NR_147705.1	179	-33.13	2	25	726	756	24	0.75	0.8333	||||||||||	||| : || |	ZNF248
167	cgGCUU--AGGAUUGG--UGAUCUGGUGGUCCCc	|||| ||::|| :|| |||||||||||	agCGAAGGGGCTGGCCTAGCT-GACCACCAGGGc	>hsa_piR_016677|gb|DQ592953|Homo	NR_147995.1	172	-39.56	2	29	269	301	31	0.6774	0.7742	||||||||||	:|| :|| |	ZNF248
168	cgGCUU--AGGAUUGG--UGAUCUGGUGGUCCCc	|||| ||::|| :|| |||||||||||	agCGAAGGGGCTGGCCTAGCT-GACCACCAGGGc	>hsa_piR_016677|gb|DQ592953|Homo	NR_147996.2	172	-39.56	2	29	243	275	31	0.6774	0.7742	||||||||||	:|| :|| |	ZNF248
169	cgGCUU--AGGAUUGG--UGAUCUGGUGGUCCCc	|||| ||::|| :|| |||||||||||	agCGAAGGGGCTGGCCTAGCT-GACCACCAGGGc	>hsa_piR_016677|gb|DQ592953|Homo	NR_147997.2	172	-39.56	2	29	243	275	31	0.6774	0.7742	||||||||||	:|| :|| |	ZNF248
170	cgGCUU--AGGAUUGG--UGAUCUGGUGGUCCCc	|||| ||::|| :|| |||||||||||	agCGAAGGGGCTGGCCTAGCT-GACCACCAGGGc	>hsa_piR_016677|gb|DQ592953|Homo	NR_147998.1	172	-39.56	2	29	269	301	31	0.6774	0.7742	||||||||||	:|| :|| |	ZNF248
171	cgGCUU--AGGAUUGG--UGAUCUGGUGGUCCCc	|||| ||::|| :|| |||||||||||	agCGAAGGGGCTGGCCTAGCT-GACCACCAGGGc	>hsa_piR_016677|gb|DQ592953|Homo	NR_147999.2	172	-39.56	2	29	243	275	31	0.6774	0.7742	||||||||||	:|| :|| |	ZNF248
172	cgGCUU--AGGAUUGG--UGAUCUGGUGGUCCCc	|||| ||::|| :|| |||||||||||	agCGAAGGGGCTGGCCTAGCT-GACCACCAGGGc	>hsa_piR_016677|gb|DQ592953|Homo	NR_148000.2	172	-39.56	2	29	243	275	31	0.6774	0.7742	||||||||||	:|| :|| |	ZNF248
173	cgGCUU--AGGAUUGG--UGAUCUGGUGGUCCCc	|||| ||::|| :|| |||||||||||	agCGAAGGGGCTGGCCTAGCT-GACCACCAGGGc	>hsa_piR_016677|gb|DQ592953|Homo	NR_148001.2	172	-39.56	2	29	243	275	31	0.6774	0.7742	||||||||||	:|| :|| |	ZNF248
174	cgGCUU--AGGAUUGG--UGAUCUGGUGGUCCCc	|||| ||::|| :|| |||||||||||	agCGAAGGGGCTGGCCTAGCT-GACCACCAGGGc	>hsa_piR_016677|gb|DQ592953|Homo	NR_148002.2	172	-39.56	2	29	243	275	31	0.6774	0.7742	||||||||||	:|| :|| |	ZNF248
175	cgGCUU--AGGAUUGG--UGAUCUGGUGGUCCCc	|||| ||::|| :|| |||||||||||	agCGAAGGGGCTGGCCTAGCT-GACCACCAGGGc	>hsa_piR_016677|gb|DQ592953|Homo	NR_148003.2	172	-39.56	2	29	243	275	31	0.6774	0.7742	||||||||||	:|| :|| |	ZNF248
176	cgGCUU--AGGAUUGG--UGAUCUGGUGGUCCCc	|||| ||::|| :|| |||||||||||	agCGAAGGGGCTGGCCTAGCT-GACCACCAGGGc	>hsa_piR_016677|gb|DQ592953|Homo	NR_148004.1	172	-39.56	2	29	269	301	31	0.6774	0.7742	||||||||||	:|| :|| |	ZNF248
177	cgGCUU--AGGAUUGG--UGAUCUGGUGGUCCCc	|||| ||::|| :|| |||||||||||	agCGAAGGGGCTGGCCTAGCT-GACCACCAGGGc	>hsa_piR_016677|gb|DQ592953|Homo	NR_148005.2	172	-39.56	2	29	243	275	31	0.6774	0.7742	||||||||||	:|| :|| |	ZNF248
178	cgGCUU--AGGAUUGG--UGAUCUGGUGGUCCCc	|||| ||::|| :|| |||||||||||	agCGAAGGGGCTGGCCTAGCT-GACCACCAGGGc	>hsa_piR_016677|gb|DQ592953|Homo	NR_148006.1	172	-39.56	2	29	269	301	31	0.6774	0.7742	||||||||||	:|| :|| |	ZNF248
179	cgGCUU--AGGAUUGG--UGAUCUGGUGGUCCCc	|||| ||::|| :|| |||||||||||	agCGAAGGGGCTGGCCTAGCT-GACCACCAGGGc	>hsa_piR_016677|gb|DQ592953|Homo	NR_148007.2	172	-39.56	2	29	243	275	31	0.6774	0.7742	||||||||||	:|| :|| |	SGSH
180	cggcuuaGGAUUGGUGAUCUGGUGGUCCCc	|| |:|| || ||||||||||	gcatgtgCCCAGCCCCTCCACCACCAGGGg	>hsa_piR_016677|gb|DQ592953|Homo	NR_148201.2	179	-38.08	2	24	1614	1643	22	0.7727	0.8182	||||||||||	|:|| ||	IGSF22
181	cggCUUAGGAUUGGUGAUCUGGUGGUCCCc	|::||| :|||: ||||||||||	aggGGGTCCGTGCCATGCCACCACCAGGGc	>hsa_piR_016677|gb|DQ592953|Homo	NR_160413.1	179	-37.63	2	28	2817	2846	26	0.6538	0.8077	||||||||||	:|||:	LOC339260
182	cggcuuaggauUGGUGAUCUGGUGGUCCCc	|| |||:|||||||||||	agtctccacacACAACTGGACCACCAGGGa	>hsa_piR_016677|gb|DQ592953|Homo	NR_160716.1	183	-37.76	2	20	161	190	18	0.8889	0.9444	||||||||||	|| |||:|	LINC01297-DUXAP10-NBEAP6
183	cgGCU-UAGGAUUGGUGAUCUGGUGGUCCCc	||| : |||:: ::|| ||||||||||	ggCGAGGGCCTGG--GTTACACCACCAGGGg	>hsa_piR_016677|gb|DQ592953|Homo	NR_164308.1	172	-41.57	2	29	4809	4837	28	0.6429	0.8214	||||||||||	|:: ::||	LINC01297-DUXAP10-NBEAP6
184	cgGCU-UAGGAUUGGUGAUCUGGUGGUCCCc	||| : |||:: ::|| ||||||||||	ggCGAGGGCCTGG--GTTACACCACCAGGGg	>hsa_piR_016677|gb|DQ592953|Homo	NR_164310.1	172	-41.57	2	29	5145	5173	28	0.6429	0.8214	||||||||||	|:: ::||	NCMAP
185	cggcuuAGGAUUGG--UGAUCUGGUGGUCCCc	|:|| ||: || |||||||||||	accttcTTCTCACTGAACATGACCACCAGGGg	>hsa_piR_016677|gb|DQ592953|Homo	XM_005245872.3	175	-41.09	2	25	1470	1501	25	0.72	0.8	||||||||||	||: || |	COL4A4
186	cggcuuaGGAUU--GGUGAUCUGGUGGUCCCc	|||:: || ||:|||||||||||	agggccaCCTGGCTCCTCTGGACCACCAGGGt	>hsa_piR_016677|gb|DQ592953|Homo	XM_005246281.3	182	-42.84	2	24	3548	3579	24	0.75	0.875	||||||||||	: || ||:|	COL4A4
187	cggCUUAGGAUUGGUGAUCUGGUGGUCCCc	|::||| |||| :|||||||||||	tcgGGGTCC--ACCA--GGACCACCAGGGc	>hsa_piR_016677|gb|DQ592953|Homo	XM_005246281.3	177	-39.66	2	28	377	402	26	0.7308	0.8462	||||||||||	|||| :|	-
188	cggcuuaGGAUU--GGUGAUCUGGUGGUCCCc	|||:: || ||:|||||||||||	agggccaCCTGGCTCCTCTGGACCACCAGGGt	>hsa_piR_016677|gb|DQ592953|Homo	XM_005246282.3	182	-42.84	2	24	3131	3162	24	0.75	0.875	||||||||||	: || ||:|	COL6A6
189	cggCUUAGGAUUGGUGAUCUGGUGGUCCCc	|::||| |||| :|||||||||||	tcgGGGTCC--ACCA--GGACCACCAGGGc	>hsa_piR_016677|gb|DQ592953|Homo	XM_005246282.3	177	-39.66	2	28	515	540	26	0.7308	0.8462	||||||||||	|||| :|	-
190	cggcuuagGAUUGGUGAUCUGGUGGUCCCc	|| |:|: | ||||||||||	tcatatggCTCATCGATCTACCACCAGGGa	>hsa_piR_016677|gb|DQ592953|Homo	XM_005246865.4	170	-27.86	2	23	9027	9056	21	0.7143	0.8095	||||||||||	| |:|: |	ADAM11
191	cggcUUAGGAUUGGUGAUCUGGUGGUCCCc	||| |: : ||:|||||||||||	gcacAATGGGAGATCCTGGACCACCAGGGa	>hsa_piR_016677|gb|DQ592953|Homo	XM_005247121.5	178	-35.18	2	27	4332	4361	25	0.68	0.8	||||||||||	|: : ||:|	ASXL3
192	cgGCUUAGGA---UUGGUGAU-CUGGUGGUCCCc	:|:||||| :||| | | |||||||||||	gaTGGATCCTCGGGACCTCCAGGACCACCAGGGc	>hsa_piR_016677|gb|DQ592953|Homo	XM_005251059.4	186	-41.36	2	29	4945	4978	31	0.7097	0.8065	||||||||||	:||| | | |	SEPTIN8
193	cggcuuaGGAUUGGUGAUC-UGGUGGUCCCc	||| :|| :|:| ||||||||||	ctgtggcCCT-GCCCTTGGCACCACCAGGGt	>hsa_piR_016677|gb|DQ592953|Homo	XM_005257373.4	172	-36.94	2	24	3009	3038	23	0.7391	0.8696	||||||||||	:|| :|:|	SEPTIN8
194	cggcUUAGGA----UUGGUGAUC--UGGUGGUCCCc	|||:|| |||| | || ||||||||||	agatAATTCTGGAAAACCTC-AGCAACCACCAGGGg	>hsa_piR_016677|gb|DQ592953|Homo	XM_005258356.1	170	-35.38	2	27	4369	4403	31	0.7097	0.7419	||||||||||	||| | ||	SEPTIN8
195	cgGCUUAGGAUUGGUGAUCUGGUGGUCCCc	:|:: || |:|: | :|||||||||||	caTGGGGCC-AGCT-CAGGACCACCAGGGc	>hsa_piR_016677|gb|DQ592953|Homo	XM_005271927.3	172	-35.25	2	29	1590	1617	27	0.6296	0.8519	||||||||||	|:|: | :|	SPEG
196	cgGCUUAGGAUUGGUGAUCUGGUGGUCCCc	:|:: || |:|: | :|||||||||||	caTGGGGCC-AGCT-CAGGACCACCAGGGc	>hsa_piR_016677|gb|DQ592953|Homo	XM_005271928.3	172	-35.25	2	29	1587	1614	27	0.6296	0.8519	||||||||||	|:|: | :|	COL4A4
197	cgGCUUAGGAUUGGUGAUCUGGUGGUCCCc	:|:: || |:|: | :|||||||||||	caTGGGGCC-AGCT-CAGGACCACCAGGGc	>hsa_piR_016677|gb|DQ592953|Homo	XM_005271931.3	172	-35.25	2	29	1790	1817	27	0.6296	0.8519	||||||||||	|:|: | :|	FAXDC2
198	cggCUUAGGAU-UGGUGAUC--UGGUGGUCCCc	| || ||: || ||:| ||||||||||	ccaGCATGCTGTTCCCCTGGGCACCACCAGGGg	>hsa_piR_016677|gb|DQ592953|Homo	XM_006712193.3	173	-38.85	2	28	2015	2047	29	0.6897	0.7586	||||||||||	|| ||:|	BTNL9
199	cggcuuaGGAUU--GGUGAUCUGGUGGUCCCc	|||:: || ||:|||||||||||	agggccaCCTGGCTCCTCTGGACCACCAGGGt	>hsa_piR_016677|gb|DQ592953|Homo	XM_006712246.3	182	-42.84	2	24	3686	3717	24	0.75	0.875	||||||||||	: || ||:|	BTNL9
200	cggCUUAGGAUUGGUGAUCUGGUGGUCCCc	|::||| |||| :|||||||||||	tcgGGGTCC--ACCA--GGACCACCAGGGc	>hsa_piR_016677|gb|DQ592953|Homo	XM_006712246.3	177	-39.66	2	28	515	540	26	0.7308	0.8462	||||||||||	|||| :|	-
201	cggcuuaGGAUUGGUGAUCUGGUGGUCCCc	|||||: |: : ||||||||||	cacacgcCCTAATGATGGCACCACCAGGGt	>hsa_piR_016677|gb|DQ592953|Homo	XM_006714753.2	179	-33.48	2	24	1671	1700	22	0.7273	0.8636	||||||||||	|||: |: :	COL23A1
202	cgGCUUAGGAUU---GGUGA----UCUGGUGGUCCCc	| || ||||| :|| | ||||||||||||	ccCCAAGCCTAAGGTTCAGTGGAGAGACCACCAGGGa	>hsa_piR_016677|gb|DQ592953|Homo	XM_006714823.4	174	-35.24	2	29	759	795	34	0.6765	0.7059	||||||||||	|| | ||	COL23A1
203	cgGCUUAGGAUU---GGUGA----UCUGGUGGUCCCc	| || ||||| :|| | ||||||||||||	ccCCAAGCCTAAGGTTCAGTGGAGAGACCACCAGGGa	>hsa_piR_016677|gb|DQ592953|Homo	XM_006714824.4	174	-35.24	2	29	759	795	34	0.6765	0.7059	||||||||||	|| | ||	COL23A1
204	cgGCUUAGGAUU---GGUGA----UCUGGUGGUCCCc	| || ||||| :|| | ||||||||||||	ccCCAAGCCTAAGGTTCAGTGGAGAGACCACCAGGGa	>hsa_piR_016677|gb|DQ592953|Homo	XM_006714825.4	174	-35.24	2	29	1158	1194	34	0.6765	0.7059	||||||||||	|| | ||	COL23A1
205	cggCUUAGGAUUGGU--GAUCUGGUGGUCCCc	|| || |:||| ||:|||||||||||	tggGACACCAAGCCAGCCTGGACCACCAGGGc	>hsa_piR_016677|gb|DQ592953|Homo	XM_006714933.3	190	-39.87	2	28	826	857	28	0.75	0.8214	||||||||||	:||| ||:|	-
206	cggCUUAGGAUUGGU--GAUCUGGUGGUCCCc	|| || |:||| ||:|||||||||||	tggGACACCAAGCCAGCCTGGACCACCAGGGc	>hsa_piR_016677|gb|DQ592953|Homo	XM_006714934.3	190	-39.87	2	28	799	830	28	0.75	0.8214	||||||||||	:||| ||:|	-
207	cggCUUAGGAUUGGU--GAUCUGGUGGUCCCc	|| || |:||| ||:|||||||||||	tggGACACCAAGCCAGCCTGGACCACCAGGGc	>hsa_piR_016677|gb|DQ592953|Homo	XM_006714935.3	190	-39.87	2	28	790	821	28	0.75	0.8214	||||||||||	:||| ||:|	-
208	cggCUUAGGAUUGGU--GAUCUGGUGGUCCCc	|| || |:||| ||:|||||||||||	tggGACACCAAGCCAGCCTGGACCACCAGGGc	>hsa_piR_016677|gb|DQ592953|Homo	XM_006714936.3	190	-39.87	2	28	826	857	28	0.75	0.8214	||||||||||	:||| ||:|	-
209	cggcuuAGGA-UUGGUGAUCUGGUGGUCCCc	|||| |:||| ||||||||||	ccctgtTCCTCTTCTACTTCACCACCAGGGa	>hsa_piR_016677|gb|DQ592953|Homo	XM_006715653.1	175	-38.02	2	25	1085	1115	24	0.75	0.7917	||||||||||	|:|||	-
210	cggcuuAGGA-UUGGUGAUCUGGUGGUCCCc	|||| |:||| ||||||||||	ccctgtTCCTCTTCTACTTCACCACCAGGGa	>hsa_piR_016677|gb|DQ592953|Homo	XM_006715655.2	175	-38.02	2	25	2019	2049	24	0.75	0.7917	||||||||||	|:|||	-
211	cgGCUUAGGA---UUGGUGAU-CUGGUGGUCCCc	:|:||||| :||| | | |||||||||||	gaTGGATCCTCGGGACCTCCAGGACCACCAGGGc	>hsa_piR_016677|gb|DQ592953|Homo	XM_006716651.3	186	-41.36	2	29	4808	4841	31	0.7097	0.8065	||||||||||	:||| | | |	COL4A4
212	cgGCUUAGGAUUGGUGAUCUGGUGGUCCCc	| | |: |::| ||:|||||||||||	taCTACTTGAAGTCTCTGGACCACCAGGGg	>hsa_piR_016677|gb|DQ592953|Homo	XM_006720465.3	184	-40.08	2	29	2235	2264	27	0.6667	0.8148	||||||||||	|::| ||:|	COL4A4
213	cgGCUUAGGAUUGGUGAUCUGGUGGUCCCc	| | |: |::| ||:|||||||||||	taCTACTTGAAGTCTCTGGACCACCAGGGg	>hsa_piR_016677|gb|DQ592953|Homo	XM_006720466.3	184	-40.08	2	29	2625	2654	27	0.6667	0.8148	||||||||||	|::| ||:|	COL4A4
214	cgGCUUAGGAUUGGUGAUCUGGUGGUCCCc	| | |: |::| ||:|||||||||||	taCTACTTGAAGTCTCTGGACCACCAGGGg	>hsa_piR_016677|gb|DQ592953|Homo	XM_006720467.3	184	-40.08	2	29	2443	2472	27	0.6667	0.8148	||||||||||	|::| ||:|	COL4A4
215	cggcuuaGGAUU--GGUGAUCUGGUGGUCCCc	|||:: || ||:|||||||||||	agggccaCCTGGCTCCTCTGGACCACCAGGGt	>hsa_piR_016677|gb|DQ592953|Homo	XM_011510557.2	182	-42.84	2	24	3605	3636	24	0.75	0.875	||||||||||	: || ||:|	COL4A4
216	cggCUUAGGAUUGGUGAUCUGGUGGUCCCc	|::||| |||| :|||||||||||	tcgGGGTCC--ACCA--GGACCACCAGGGc	>hsa_piR_016677|gb|DQ592953|Homo	XM_011510557.2	177	-39.66	2	28	515	540	26	0.7308	0.8462	||||||||||	|||| :|	COL4A4
217	cggcuuaGGAUU--GGUGAUCUGGUGGUCCCc	|||:: || ||:|||||||||||	agggccaCCTGGCTCCTCTGGACCACCAGGGt	>hsa_piR_016677|gb|DQ592953|Homo	XM_011510558.2	182	-42.84	2	24	3578	3609	24	0.75	0.875	||||||||||	: || ||:|	COL4A4
218	cggCUUAGGAUUGGUGAUCUGGUGGUCCCc	|::||| |||| :|||||||||||	tcgGGGTCC--ACCA--GGACCACCAGGGc	>hsa_piR_016677|gb|DQ592953|Homo	XM_011510558.2	177	-39.66	2	28	515	540	26	0.7308	0.8462	||||||||||	|||| :|	COL4A4
219	cggcuuaGGAUU--GGUGAUCUGGUGGUCCCc	|||:: || ||:|||||||||||	agggccaCCTGGCTCCTCTGGACCACCAGGGt	>hsa_piR_016677|gb|DQ592953|Homo	XM_011510559.2	182	-42.84	2	24	3686	3717	24	0.75	0.875	||||||||||	: || ||:|	COL4A4
220	cggCUUAGGAUUGGUGAUCUGGUGGUCCCc	|::||| |||| :|||||||||||	tcgGGGTCC--ACCA--GGACCACCAGGGc	>hsa_piR_016677|gb|DQ592953|Homo	XM_011510559.2	177	-39.66	2	28	515	540	26	0.7308	0.8462	||||||||||	|||| :|	COL4A4
221	cggcuuaGGAUU--GGUGAUCUGGUGGUCCCc	|||:: || ||:|||||||||||	agggccaCCTGGCTCCTCTGGACCACCAGGGt	>hsa_piR_016677|gb|DQ592953|Homo	XM_011510560.2	182	-42.84	2	24	3686	3717	24	0.75	0.875	||||||||||	: || ||:|	COL4A4
222	cggCUUAGGAUUGGUGAUCUGGUGGUCCCc	|::||| |||| :|||||||||||	tcgGGGTCC--ACCA--GGACCACCAGGGc	>hsa_piR_016677|gb|DQ592953|Homo	XM_011510560.2	177	-39.66	2	28	515	540	26	0.7308	0.8462	||||||||||	|||| :|	COL4A4
223	cggcuuaGGAUU--GGUGAUCUGGUGGUCCCc	|||:: || ||:|||||||||||	agggccaCCTGGCTCCTCTGGACCACCAGGGt	>hsa_piR_016677|gb|DQ592953|Homo	XM_011510561.2	182	-42.84	2	24	3686	3717	24	0.75	0.875	||||||||||	: || ||:|	COL4A4
224	cggCUUAGGAUUGGUGAUCUGGUGGUCCCc	|::||| |||| :|||||||||||	tcgGGGTCC--ACCA--GGACCACCAGGGc	>hsa_piR_016677|gb|DQ592953|Homo	XM_011510561.2	177	-39.66	2	28	515	540	26	0.7308	0.8462	||||||||||	|||| :|	-
225	cggcuuaGGAUU--GGUGAUCUGGUGGUCCCc	|||:: || ||:|||||||||||	agggccaCCTGGCTCCTCTGGACCACCAGGGt	>hsa_piR_016677|gb|DQ592953|Homo	XM_011510562.2	182	-42.84	2	24	3686	3717	24	0.75	0.875	||||||||||	: || ||:|	COL6A6
226	cggCUUAGGAUUGGUGAUCUGGUGGUCCCc	|::||| |||| :|||||||||||	tcgGGGTCC--ACCA--GGACCACCAGGGc	>hsa_piR_016677|gb|DQ592953|Homo	XM_011510562.2	177	-39.66	2	28	515	540	26	0.7308	0.8462	||||||||||	|||| :|	-
227	cggcuuaGGAUU--GGUGAUCUGGUGGUCCCc	|||:: || ||:|||||||||||	agggccaCCTGGCTCCTCTGGACCACCAGGGt	>hsa_piR_016677|gb|DQ592953|Homo	XM_011510565.2	182	-42.84	2	24	3686	3717	24	0.75	0.875	||||||||||	: || ||:|	COL6A6
228	cggCUUAGGAUUGGUGAUCUGGUGGUCCCc	|::||| |||| :|||||||||||	tcgGGGTCC--ACCA--GGACCACCAGGGc	>hsa_piR_016677|gb|DQ592953|Homo	XM_011510565.2	177	-39.66	2	28	515	540	26	0.7308	0.8462	||||||||||	|||| :|	-
229	cggcuuaGGAUU--GGUGAUCUGGUGGUCCCc	|||:: || ||:|||||||||||	agggccaCCTGGCTCCTCTGGACCACCAGGGt	>hsa_piR_016677|gb|DQ592953|Homo	XM_011510566.2	182	-42.84	2	24	3686	3717	24	0.75	0.875	||||||||||	: || ||:|	COL6A6
230	cggCUUAGGAUUGGUGAUCUGGUGGUCCCc	|::||| |||| :|||||||||||	tcgGGGTCC--ACCA--GGACCACCAGGGc	>hsa_piR_016677|gb|DQ592953|Homo	XM_011510566.2	177	-39.66	2	28	515	540	26	0.7308	0.8462	||||||||||	|||| :|	COL6A6
231	cggcuuaGGAUU--GGUGAUCUGGUGGUCCCc	|||:: || ||:|||||||||||	agggccaCCTGGCTCCTCTGGACCACCAGGGt	>hsa_piR_016677|gb|DQ592953|Homo	XM_011510567.2	182	-42.84	2	24	3686	3717	24	0.75	0.875	||||||||||	: || ||:|	-
232	cggCUUAGGAUUGGUGAUCUGGUGGUCCCc	|::||| |||| :|||||||||||	tcgGGGTCC--ACCA--GGACCACCAGGGc	>hsa_piR_016677|gb|DQ592953|Homo	XM_011510567.2	177	-39.66	2	28	515	540	26	0.7308	0.8462	||||||||||	|||| :|	-
233	cggcuuaGGAUU--GGUGAUCUGGUGGUCCCc	|||:: || ||:|||||||||||	agggccaCCTGGCTCCTCTGGACCACCAGGGt	>hsa_piR_016677|gb|DQ592953|Homo	XM_011510568.2	182	-42.84	2	24	3686	3717	24	0.75	0.875	||||||||||	: || ||:|	-
234	cggCUUAGGAUUGGUGAUCUGGUGGUCCCc	|::||| |||| :|||||||||||	tcgGGGTCC--ACCA--GGACCACCAGGGc	>hsa_piR_016677|gb|DQ592953|Homo	XM_011510568.2	177	-39.66	2	28	515	540	26	0.7308	0.8462	||||||||||	|||| :|	-
235	cggcuuaGGAUU--GGUGAUCUGGUGGUCCCc	|||:: || ||:|||||||||||	agggccaCCTGGCTCCTCTGGACCACCAGGGt	>hsa_piR_016677|gb|DQ592953|Homo	XM_011510569.2	182	-42.84	2	24	3686	3717	24	0.75	0.875	||||||||||	: || ||:|	PZP
236	cggCUUAGGAUUGGUGAUCUGGUGGUCCCc	|::||| |||| :|||||||||||	tcgGGGTCC--ACCA--GGACCACCAGGGc	>hsa_piR_016677|gb|DQ592953|Homo	XM_011510569.2	177	-39.66	2	28	515	540	26	0.7308	0.8462	||||||||||	|||| :|	PZP
237	cggcuuaGGAUU--GGUGAUCUGGUGGUCCCc	|||:: || ||:|||||||||||	agggccaCCTGGCTCCTCTGGACCACCAGGGt	>hsa_piR_016677|gb|DQ592953|Homo	XM_011510570.2	182	-42.84	2	24	3686	3717	24	0.75	0.875	||||||||||	: || ||:|	ASXL3
238	cggCUUAGGAUUGGUGAUCUGGUGGUCCCc	|::||| |||| :|||||||||||	tcgGGGTCC--ACCA--GGACCACCAGGGc	>hsa_piR_016677|gb|DQ592953|Homo	XM_011510570.2	177	-39.66	2	28	515	540	26	0.7308	0.8462	||||||||||	|||| :|	ASXL3
239	cggcuuaGGAUU--GGUGAUCUGGUGGUCCCc	|||:: || ||:|||||||||||	agggccaCCTGGCTCCTCTGGACCACCAGGGt	>hsa_piR_016677|gb|DQ592953|Homo	XM_011510572.3	182	-42.84	2	24	1914	1945	24	0.75	0.875	||||||||||	: || ||:|	ASXL3
240	cggcUUAGGAUUGGUGAUCUGGUGGUCCCc	||| |: : ||:|||||||||||	gcacAATGGGAGATCCTGGACCACCAGGGa	>hsa_piR_016677|gb|DQ592953|Homo	XM_011512423.3	178	-35.18	2	27	4439	4468	25	0.68	0.8	||||||||||	|: : ||:|	ASXL3
241	cggcUUAGGAUUGGUGAUCUGGUGGUCCCc	||| |: : ||:|||||||||||	gcacAATGGGAGATCCTGGACCACCAGGGa	>hsa_piR_016677|gb|DQ592953|Homo	XM_011512424.2	178	-35.18	2	27	4439	4468	25	0.68	0.8	||||||||||	|: : ||:|	-
242	cggcUUAGGAUUGGUGAUCUGGUGGUCCCc	||| |: : ||:|||||||||||	gcacAATGGGAGATCCTGGACCACCAGGGa	>hsa_piR_016677|gb|DQ592953|Homo	XM_011512425.3	178	-35.18	2	27	4554	4583	25	0.68	0.8	||||||||||	|: : ||:|	-
243	cggcUUAGGAUUGGUGAUCUGGUGGUCCCc	||| |: : ||:|||||||||||	gcacAATGGGAGATCCTGGACCACCAGGGa	>hsa_piR_016677|gb|DQ592953|Homo	XM_011512426.3	178	-35.18	2	27	4448	4477	25	0.68	0.8	||||||||||	|: : ||:|	LRRC8E
244	cggcUUAGGAUUGGUGAUCUGGUGGUCCCc	||| |: : ||:|||||||||||	gcacAATGGGAGATCCTGGACCACCAGGGa	>hsa_piR_016677|gb|DQ592953|Homo	XM_011512428.3	178	-35.18	2	27	4475	4504	25	0.68	0.8	||||||||||	|: : ||:|	LOC105372704
245	cggcUUAGGAUUGGUGAUCUGGUGGUCCCc	||| |: : ||:|||||||||||	gcacAATGGGAGATCCTGGACCACCAGGGa	>hsa_piR_016677|gb|DQ592953|Homo	XM_011512431.2	178	-35.18	2	27	4440	4469	25	0.68	0.8	||||||||||	|: : ||:|	STK35
246	cggcUUAGGAUUGGUGAUCUGGUGGUCCCc	||| |: : ||:|||||||||||	gcacAATGGGAGATCCTGGACCACCAGGGa	>hsa_piR_016677|gb|DQ592953|Homo	XM_011512432.2	178	-35.18	2	27	4440	4469	25	0.68	0.8	||||||||||	|: : ||:|	COL4A5
247	cggcuuAGGA-UUGGUGAUCUGGUGGUCCCc	|||| |:||| ||||||||||	ccctgtTCCTCTTCTACTTCACCACCAGGGa	>hsa_piR_016677|gb|DQ592953|Homo	XM_011515164.1	175	-38.02	2	25	1025	1055	24	0.75	0.7917	||||||||||	|:|||	PRRT3
248	cggcuuAGGA-UUGGUGAUCUGGUGGUCCCc	|||| |:||| ||||||||||	ccctgtTCCTCTTCTACTTCACCACCAGGGa	>hsa_piR_016677|gb|DQ592953|Homo	XM_011515165.2	175	-38.02	2	25	1085	1115	24	0.75	0.7917	||||||||||	|:|||	PRRT3
249	cggcuuaggauUGGUGAUCUGGUGGUCCCc	| || ||||||||||||	tattcatgggtAGCAGAAGACCACCAGGGt	>hsa_piR_016677|gb|DQ592953|Homo	XM_011520804.2	171	-30.48	2	20	1316	1345	18	0.8333	0.8333	||||||||||	| || ||	-
250	cggcuuaggauUGGUGAUCUGGUGGUCCCc	| || ||||||||||||	tattcatgggtAGCAGAAGACCACCAGGGt	>hsa_piR_016677|gb|DQ592953|Homo	XM_011520805.2	171	-30.48	2	20	1316	1345	18	0.8333	0.8333	||||||||||	| || ||	-
251	cggcuuaggauUGGUGAUCUGGUGGUCCCc	| || ||||||||||||	tattcatgggtAGCAGAAGACCACCAGGGt	>hsa_piR_016677|gb|DQ592953|Homo	XM_011520806.1	171	-30.48	2	20	1316	1345	18	0.8333	0.8333	||||||||||	| || ||	BTNL9
252	cggcuuaggauUGGUGAUCUGGUGGUCCCc	| || ||||||||||||	tattcatgggtAGCAGAAGACCACCAGGGt	>hsa_piR_016677|gb|DQ592953|Homo	XM_011520807.2	171	-30.48	2	20	1316	1345	18	0.8333	0.8333	||||||||||	| || ||	COL23A1
253	cggcUUAGGA----UUGGUGAUC--UGGUGGUCCCc	|||:|| |||| | || ||||||||||	agatAATTCTGGAAAACCTC-AGCAACCACCAGGGg	>hsa_piR_016677|gb|DQ592953|Homo	XM_011526205.2	170	-35.38	2	27	11159	11193	31	0.7097	0.7419	||||||||||	||| | ||	-
254	cggcUUAGGA----UUGGUGAUC--UGGUGGUCCCc	|||:|| |||| | || ||||||||||	agatAATTCTGGAAAACCTC-AGCAACCACCAGGGg	>hsa_piR_016677|gb|DQ592953|Homo	XM_011526206.2	170	-35.38	2	27	7924	7958	31	0.7097	0.7419	||||||||||	||| | ||	COL23A1
255	cggcUUAGGA----UUGGUGAUC--UGGUGGUCCCc	|||:|| |||| | || ||||||||||	agatAATTCTGGAAAACCTC-AGCAACCACCAGGGg	>hsa_piR_016677|gb|DQ592953|Homo	XM_011526209.1	170	-35.38	2	27	4553	4587	31	0.7097	0.7419	||||||||||	||| | ||	COL23A1
256	cggcUUAGGA----UUGGUGAUC--UGGUGGUCCCc	|||:|| |||| | || ||||||||||	agatAATTCTGGAAAACCTC-AGCAACCACCAGGGg	>hsa_piR_016677|gb|DQ592953|Homo	XM_011526212.1	170	-35.38	2	27	4514	4548	31	0.7097	0.7419	||||||||||	||| | ||	COL23A1
257	cggcUUAGGA----UUGGUGAUC--UGGUGGUCCCc	|||:|| |||| | || ||||||||||	agatAATTCTGGAAAACCTC-AGCAACCACCAGGGg	>hsa_piR_016677|gb|DQ592953|Homo	XM_011526213.2	170	-35.38	2	27	4536	4570	31	0.7097	0.7419	||||||||||	||| | ||	NCMAP
258	cggcuUAGGAUUGGUGAUCUGGUGGUCCCc	:||||:| ||: ||||||||||	tggttGTCCTGAGCAT---ACCACCAGGGg	>hsa_piR_016677|gb|DQ592953|Homo	XM_011526290.2	173	-39.78	2	26	3641	3667	24	0.7083	0.8333	||||||||||	|:| ||:	-
259	cgGCUUAGGAUUGGUGAUCUGGUGGUCCCc	||| ||: ||| |:|||||||||||	ttCGACTCT---CCA-TGGACCACCAGGGc	>hsa_piR_016677|gb|DQ592953|Homo	XM_011528319.2	178	-36.77	2	29	1298	1323	27	0.7407	0.8148	||||||||||	||| |:|	-
260	cgGCUUAGGAUUGGUGAU-----CUGGUGGUCCCc	:| | || |:|||| : |||||||||||	tgTGCAGCCCAGCCACAGCCCGTGACCACCAGGGa	>hsa_piR_016677|gb|DQ592953|Homo	XM_011529123.2	171	-36.56	2	29	930	964	32	0.625	0.7188	||||||||||	|| : |	MAP3K15
261	cgGCUUAGGAUUGGUGAUCUGGUGGUCCCc	|| || || |||| ||||||||||	tcCGCAT-CTCCCCAC--CACCACCAGGGc	>hsa_piR_016677|gb|DQ592953|Homo	XM_011529174.3	171	-36.39	2	29	7719	7745	27	0.7407	0.7407	||||||||||	| ||||	LOC105372704
262	cggcuuaggaUUGGUGAU-CUGGUGGUCCCc	:||||| | |||||||||||	ggtgttcaggGACCACCAGGACCACCAGGGa	>hsa_piR_016677|gb|DQ592953|Homo	XM_011530849.2	179	-37.04	2	21	2485	2515	20	0.85	0.9	||||||||||	:||||| | |	ALPL
263	cgGCUUAGGAUUGGUGAUCUGGUGGUCCCc	| | |:|| || : ||||||||||||	acCCACTTCT--CCCTCAGACCACCAGGGc	>hsa_piR_016677|gb|DQ592953|Homo	XM_011533628.2	177	-34.83	2	29	820	847	27	0.7037	0.7778	||||||||||	| || : ||	COL24A1
264	cgGCUUAGGAUUGGUGAUCUGGUGGUCCCc	| | |:|| || : ||||||||||||	acCCACTTCT--CCCTCAGACCACCAGGGc	>hsa_piR_016677|gb|DQ592953|Homo	XM_011533629.2	177	-34.83	2	29	800	827	27	0.7037	0.7778	||||||||||	| || : ||	COL24A1
265	cggcUUAGGAUUGGUGAUC----UGGUGGUCCCc	| ||| |:|: ||:| ||||||||||	agaaATTCCCAGCTTCTGGCTCAACCACCAGGGc	>hsa_piR_016677|gb|DQ592953|Homo	XM_011534043.2	173	-31.95	2	27	1724	1757	29	0.6552	0.7586	||||||||||	: ||:|	COL24A1
266	cggcUUAGGAUUGGUGAUC----UGGUGGUCCCc	| ||| |:|: ||:| ||||||||||	agaaATTCCCAGCTTCTGGCTCAACCACCAGGGc	>hsa_piR_016677|gb|DQ592953|Homo	XM_011534045.3	173	-31.95	2	27	1522	1555	29	0.6552	0.7586	||||||||||	: ||:|	COL24A1
267	cgGCUUAGGAUU---GGUGA----UCUGGUGGUCCCc	| || ||||| :|| | ||||||||||||	ccCCAAGCCTAAGGTTCAGTGGAGAGACCACCAGGGa	>hsa_piR_016677|gb|DQ592953|Homo	XM_011534444.3	174	-35.24	2	29	759	795	34	0.6765	0.7059	||||||||||	|| | ||	COL24A1
268	cggCUUAGGAUUGGU--GAUCUGGUGGUCCCc	|| || |:||| ||:|||||||||||	tggGACACCAAGCCAGCCTGGACCACCAGGGc	>hsa_piR_016677|gb|DQ592953|Homo	XM_011534688.2	190	-39.87	2	28	799	830	28	0.75	0.8214	||||||||||	:||| ||:|	CCDC18
269	cggCUUAGGAUUGGU--GAUCUGGUGGUCCCc	|| || |:||| ||:|||||||||||	tggGACACCAAGCCAGCCTGGACCACCAGGGc	>hsa_piR_016677|gb|DQ592953|Homo	XM_011534689.2	190	-39.87	2	28	826	857	28	0.75	0.8214	||||||||||	:||| ||:|	-
270	cggCUUAGGAUUGGU--GAUCUGGUGGUCCCc	|| || |:||| ||:|||||||||||	tggGACACCAAGCCAGCCTGGACCACCAGGGc	>hsa_piR_016677|gb|DQ592953|Homo	XM_011534690.2	190	-39.87	2	28	772	803	28	0.75	0.8214	||||||||||	:||| ||:|	COL4A4
271	cggCUUAGGAUUGGU--GAUCUGGUGGUCCCc	|| || |:||| ||:|||||||||||	tggGACACCAAGCCAGCCTGGACCACCAGGGc	>hsa_piR_016677|gb|DQ592953|Homo	XM_011534691.2	190	-39.87	2	28	718	749	28	0.75	0.8214	||||||||||	:||| ||:|	-
272	cggCUUAGGAUUGGU--GAUCUGGUGGUCCCc	|| || |:||| ||:|||||||||||	tggGACACCAAGCCAGCCTGGACCACCAGGGc	>hsa_piR_016677|gb|DQ592953|Homo	XM_011534692.2	190	-39.87	2	28	1851	1882	28	0.75	0.8214	||||||||||	:||| ||:|	-
273	cggcuuAGGAUUGG--UGAUCUGGUGGUCCCc	|:|| ||: || |||||||||||	accttcTTCTCACTGAACATGACCACCAGGGg	>hsa_piR_016677|gb|DQ592953|Homo	XM_011541463.2	175	-41.09	2	25	929	960	25	0.72	0.8	||||||||||	||: || |	-
274	cgGCUUAGGAUUGGUGAUCUGGUGGUCCCc	:|:: || |:|: | :|||||||||||	caTGGGGCC-AGCT-CAGGACCACCAGGGc	>hsa_piR_016677|gb|DQ592953|Homo	XM_011543288.2	172	-35.25	2	29	1724	1751	27	0.6296	0.8519	||||||||||	|:|: | :|	-
275	cgGCUUAGGAUUGGUGAUCUGGUGGUCCCc	|| | || ::||: |||||||||||	ggCGCAGCCAGGCCG-GCGACCACCAGGGg	>hsa_piR_016677|gb|DQ592953|Homo	XM_011545305.1	174	-41.31	2	29	95	123	27	0.6667	0.7778	||||||||||	::||: |	COL6A6
276	cggCUUAGGAUUGGUGAUCUGGUGGUCCCc	||: |:|: |||| ||||||||||	ccaGAGCCTTGTCCAC--CACCACCAGGGc	>hsa_piR_016677|gb|DQ592953|Homo	XM_011545510.2	176	-36.68	2	28	262	289	26	0.6923	0.8077	||||||||||	|: ||||	COL6A6
277	cgGCUUAGGAUUGGUGAU-----CUGGUGGUCCCc	:| | || |:|||| : |||||||||||	tgTGCAGCCCAGCCACAGCCCGTGACCACCAGGGa	>hsa_piR_016677|gb|DQ592953|Homo	XM_011546890.2	171	-36.56	2	29	930	964	32	0.625	0.7188	||||||||||	|| : |	COL6A6
278	cggcUUAG-GAUUGGUGAUCUGGUGGUCCCc	| || || ||: | ||||||||||||	gctcACTCACTCACTCCAAGACCACCAGGGt	>hsa_piR_016677|gb|DQ592953|Homo	XM_017000903.1	185	-33.83	2	27	1926	1956	26	0.7692	0.8077	||||||||||	| ||: | ||	COL6A6
279	cggcuuagGAUUGGUGAUCUGGUGGUCCCc	:| |||| :|||||||||||	gctgttggTTTACCA--GGACCACCAGGGa	>hsa_piR_016677|gb|DQ592953|Homo	XM_017000924.2	171	-34.93	2	23	2376	2403	21	0.7619	0.8571	||||||||||	| |||| :|	-
280	cggcuuagGAUUGGUGAUCUGGUGGUCCCc	:| |||| :|||||||||||	gctgttggTTTACCA--GGACCACCAGGGa	>hsa_piR_016677|gb|DQ592953|Homo	XM_017000925.2	171	-34.93	2	23	2332	2359	21	0.7619	0.8571	||||||||||	| |||| :|	COL6A6
281	cggcuuagGAUUGGUGAUCUGGUGGUCCCc	:| |||| :|||||||||||	gctgttggTTTACCA--GGACCACCAGGGa	>hsa_piR_016677|gb|DQ592953|Homo	XM_017000926.1	171	-34.93	2	23	2573	2600	21	0.7619	0.8571	||||||||||	| |||| :|	-
282	cggcuuagGAUUGGUGAUCUGGUGGUCCCc	:| |||| :|||||||||||	gctgttggTTTACCA--GGACCACCAGGGa	>hsa_piR_016677|gb|DQ592953|Homo	XM_017000927.1	171	-34.93	2	23	2573	2600	21	0.7619	0.8571	||||||||||	| |||| :|	-
283	cggcuuagGAUUGGUGAUCUGGUGGUCCCc	:| |||| :|||||||||||	gctgttggTTTACCA--GGACCACCAGGGa	>hsa_piR_016677|gb|DQ592953|Homo	XM_017000930.1	171	-34.93	2	23	2573	2600	21	0.7619	0.8571	||||||||||	| |||| :|	BTNL9
284	cggcuuaGGAUUGGUGAUCUGGUGGUCCCc	||| :|| || ||||||||||	gaacggcCCTCGCCTCTTCACCACCAGGGc	>hsa_piR_016677|gb|DQ592953|Homo	XM_017001164.2	179	-36.88	2	24	134	163	22	0.7727	0.8182	||||||||||	| :|| ||	-
285	cggcuuaGGAUU--GGUGAUCUGGUGGUCCCc	|||:: || ||:|||||||||||	agggccaCCTGGCTCCTCTGGACCACCAGGGt	>hsa_piR_016677|gb|DQ592953|Homo	XM_017003296.1	182	-42.84	2	24	3686	3717	24	0.75	0.875	||||||||||	: || ||:|	BTNL9
286	cggCUUAGGAUUGGUGAUCUGGUGGUCCCc	|::||| |||| :|||||||||||	tcgGGGTCC--ACCA--GGACCACCAGGGc	>hsa_piR_016677|gb|DQ592953|Homo	XM_017003296.1	177	-39.66	2	28	515	540	26	0.7308	0.8462	||||||||||	|||| :|	SEPTIN8
287	cggcuuaGGAUU--GGUGAUCUGGUGGUCCCc	|||:: || ||:|||||||||||	tgggccaCCTGGCTCCTCTGGACCACCAGGGt	>hsa_piR_016677|gb|DQ592953|Homo	XM_017003297.1	182	-42.84	2	24	3569	3600	24	0.75	0.875	||||||||||	: || ||:|	SEPTIN8
288	cggCUUAGGAUUGGUGAUCUGGUGGUCCCc	|::||| |||| :|||||||||||	tcgGGGTCC--ACCA--GGACCACCAGGGc	>hsa_piR_016677|gb|DQ592953|Homo	XM_017003297.1	177	-39.66	2	28	515	540	26	0.7308	0.8462	||||||||||	|||| :|	SEPTIN8
289	cggcuuaGGAUU--GGUGAUCUGGUGGUCCCc	|||:: || ||:|||||||||||	agggccaCCTGGCTCCTCTGGACCACCAGGGt	>hsa_piR_016677|gb|DQ592953|Homo	XM_017003298.1	182	-42.84	2	24	3686	3717	24	0.75	0.875	||||||||||	: || ||:|	-
290	cggCUUAGGAUUGGUGAUCUGGUGGUCCCc	|::||| |||| :|||||||||||	tcgGGGTCC--ACCA--GGACCACCAGGGc	>hsa_piR_016677|gb|DQ592953|Homo	XM_017003298.1	177	-39.66	2	28	515	540	26	0.7308	0.8462	||||||||||	|||| :|	COL23A1
291	cggcuuaGGAUU--GGUGAUCUGGUGGUCCCc	|||:: || ||:|||||||||||	agggccaCCTGGCTCCTCTGGACCACCAGGGt	>hsa_piR_016677|gb|DQ592953|Homo	XM_017003299.1	182	-42.84	2	24	3686	3717	24	0.75	0.875	||||||||||	: || ||:|	-
292	cggCUUAGGAUUGGUGAUCUGGUGGUCCCc	|::||| |||| :|||||||||||	tcgGGGTCC--ACCA--GGACCACCAGGGc	>hsa_piR_016677|gb|DQ592953|Homo	XM_017003299.1	177	-39.66	2	28	515	540	26	0.7308	0.8462	||||||||||	|||| :|	OPN5
293	cggcuuaGGAUU--GGUGAUCUGGUGGUCCCc	|||:: || ||:|||||||||||	agggccaCCTGGCTCCTCTGGACCACCAGGGt	>hsa_piR_016677|gb|DQ592953|Homo	XM_017003300.1	182	-42.84	2	24	3686	3717	24	0.75	0.875	||||||||||	: || ||:|	OPN5
294	cggCUUAGGAUUGGUGAUCUGGUGGUCCCc	|::||| |||| :|||||||||||	tcgGGGTCC--ACCA--GGACCACCAGGGc	>hsa_piR_016677|gb|DQ592953|Homo	XM_017003300.1	177	-39.66	2	28	515	540	26	0.7308	0.8462	||||||||||	|||| :|	OPN5
295	cggcuuAGGAUUGGUGAUCUGGUGGUCCCc	|| ||| |||| ||||||||||	ttcctcTCATAA-CACT-TACCACCAGGGc	>hsa_piR_016677|gb|DQ592953|Homo	XM_017005398.2	176	-29.64	2	25	2257	2284	23	0.8261	0.8261	||||||||||	||| ||||	OPN5
296	cggcUUAGGAUUGGUGAUCUGGUGGUCCCc	||| |: : ||:|||||||||||	gcacAATGGGAGATCCTGGACCACCAGGGa	>hsa_piR_016677|gb|DQ592953|Homo	XM_017005711.2	178	-35.18	2	27	4659	4688	25	0.68	0.8	||||||||||	|: : ||:|	-
297	cggcUUAGGAUUGGUGAUCUGGUGGUCCCc	||| |: : ||:|||||||||||	gcacAATGGGAGATCCTGGACCACCAGGGa	>hsa_piR_016677|gb|DQ592953|Homo	XM_017005712.2	178	-35.18	2	27	4757	4786	25	0.68	0.8	||||||||||	|: : ||:|	OPN5
298	cggcUUAGGAUUGGUGAUCUGGUGGUCCCc	||| |: : ||:|||||||||||	gcacAATGGGAGATCCTGGACCACCAGGGa	>hsa_piR_016677|gb|DQ592953|Homo	XM_017005713.2	178	-35.18	2	27	4710	4739	25	0.68	0.8	||||||||||	|: : ||:|	-
299	cggcUUAGGAUUGGUGAUCUGGUGGUCCCc	||| |: : ||:|||||||||||	gcacAATGGGAGATCCTGGACCACCAGGGa	>hsa_piR_016677|gb|DQ592953|Homo	XM_017005714.2	178	-35.18	2	27	10815	10844	25	0.68	0.8	||||||||||	|: : ||:|	-
300	cggcUUAGGAUUGGUGAUCUGGUGGUCCCc	||| |: : ||:|||||||||||	gcacAATGGGAGATCCTGGACCACCAGGGa	>hsa_piR_016677|gb|DQ592953|Homo	XM_017005715.2	178	-35.18	2	27	4580	4609	25	0.68	0.8	||||||||||	|: : ||:|	-
301	cggcUUAGGAUUGGUGAUCUGGUGGUCCCc	||| |: : ||:|||||||||||	gcacAATGGGAGATCCTGGACCACCAGGGa	>hsa_piR_016677|gb|DQ592953|Homo	XM_017005716.1	178	-35.18	2	27	4440	4469	25	0.68	0.8	||||||||||	|: : ||:|	-
302	cggcUUAGGAUUGGUGAUC----UGGUGGUCCCc	| ||| |:|: ||:| ||||||||||	agaaATTCCCAGCTTCTGGCTCAACCACCAGGGc	>hsa_piR_016677|gb|DQ592953|Homo	XM_017007106.1	173	-31.95	2	27	3090	3123	29	0.6552	0.7586	||||||||||	: ||:|	PSKH2
303	cggcuuaGGAUUGGUGAUCUGGUGGUCCCc	|||||: |: : ||||||||||	cacacgcCCTAATGATGGCACCACCAGGGt	>hsa_piR_016677|gb|DQ592953|Homo	XM_017008965.1	179	-33.48	2	24	1696	1725	22	0.7273	0.8636	||||||||||	|||: |: :	ZNF248
304	cgGCUUAGGAUU---GGUGA----UCUGGUGGUCCCc	| || ||||| :|| | ||||||||||||	ccCCAAGCCTAAGGTTCAGTGGAGAGACCACCAGGGa	>hsa_piR_016677|gb|DQ592953|Homo	XM_017009113.2	174	-35.24	2	29	759	795	34	0.6765	0.7059	||||||||||	|| | ||	-
305	cgGCUUAGGAUU---GGUGA----UCUGGUGGUCCCc	| || ||||| :|| | ||||||||||||	ccCCAAGCCTAAGGTTCAGTGGAGAGACCACCAGGGa	>hsa_piR_016677|gb|DQ592953|Homo	XM_017009114.1	174	-35.24	2	29	635	671	34	0.6765	0.7059	||||||||||	|| | ||	KLRG1
306	cgGCUUAGGAUU---GGUGA----UCUGGUGGUCCCc	| || ||||| :|| | ||||||||||||	ccCCAAGCCTAAGGTTCAGTGGAGAGACCACCAGGGa	>hsa_piR_016677|gb|DQ592953|Homo	XM_017009115.2	174	-35.24	2	29	759	795	34	0.6765	0.7059	||||||||||	|| | ||	PZP
307	cgGCUUAGGAUUGGUGAUCUGGUGGUCCCc	:|:: || |:|: | :|||||||||||	caTGGGGCC-AGCT-CAGGACCACCAGGGc	>hsa_piR_016677|gb|DQ592953|Homo	XM_017009254.2	172	-35.25	2	29	1584	1611	27	0.6296	0.8519	||||||||||	|:|: | :|	PZP
308	cgGCUUAGGAUUGGUGAUCUGGUGGUCCCc	:|:: || |:|: | :|||||||||||	caTGGGGCC-AGCT-CAGGACCACCAGGGc	>hsa_piR_016677|gb|DQ592953|Homo	XM_017009255.1	172	-35.25	2	29	1773	1800	27	0.6296	0.8519	||||||||||	|:|: | :|	-
309	cgGCUUAGGAUUGGUGAUCUGGUGGUCCCc	:|:: || |:|: | :|||||||||||	caTGGGGCC-AGCT-CAGGACCACCAGGGc	>hsa_piR_016677|gb|DQ592953|Homo	XM_017009256.1	172	-35.25	2	29	1770	1797	27	0.6296	0.8519	||||||||||	|:|: | :|	-
310	cgGCUUAGGAUUGGUGAUCUGGUGGUCCCc	:|:: || |:|: | :|||||||||||	caTGGGGCC-AGCT-CAGGACCACCAGGGc	>hsa_piR_016677|gb|DQ592953|Homo	XM_017009257.2	172	-35.25	2	29	1718	1745	27	0.6296	0.8519	||||||||||	|:|: | :|	-
311	cggCUUAGGAUUGGU--GAUCUGGUGGUCCCc	|| || |:||| ||:|||||||||||	tggGACACCAAGCCAGCCTGGACCACCAGGGc	>hsa_piR_016677|gb|DQ592953|Homo	XM_017010018.1	190	-39.87	2	28	826	857	28	0.75	0.8214	||||||||||	:||| ||:|	MYO15B
312	cgGCUUAGGAUUGGUGAUCUGGUGGUCCCc	| ::||||:: |: ||||||||||||	agCTGGTCCTGG-AATCAGACCACCAGGGt	>hsa_piR_016677|gb|DQ592953|Homo	XM_017010409.1	182	-42.48	2	29	6546	6574	27	0.6667	0.8519	||||||||||	|:: |: ||	MYO15B
313	cgGCUUAGGAUUGGUGAUCUGGUGGUCCCc	| ::||||:: |: ||||||||||||	agCTGGTCCTGG-AATCAGACCACCAGGGt	>hsa_piR_016677|gb|DQ592953|Homo	XM_017010410.1	182	-42.48	2	29	5642	5670	27	0.6667	0.8519	||||||||||	|:: |: ||	MYO15B
314	cgGCUUAGGAUUGGUGAUCUGGUGGUCCCc	| ::||||:: |: ||||||||||||	agCTGGTCCTGG-AATCAGACCACCAGGGt	>hsa_piR_016677|gb|DQ592953|Homo	XM_017010412.1	182	-42.48	2	29	5839	5867	27	0.6667	0.8519	||||||||||	|:: |: ||	MYO15B
315	cgGCUUAGGAUUGGUGAUCUGGUGGUCCCc	| ::||||:: |: ||||||||||||	agCTGGTCCTGG-AATCAGACCACCAGGGt	>hsa_piR_016677|gb|DQ592953|Homo	XM_017010413.1	182	-42.48	2	29	5496	5524	27	0.6667	0.8519	||||||||||	|:: |: ||	MYO15B
316	cgGCUUAGGAUUGGUGAUCUGGUGGUCCCc	| ::||||:: |: ||||||||||||	agCTGGTCCTGG-AATCAGACCACCAGGGt	>hsa_piR_016677|gb|DQ592953|Homo	XM_017010414.1	182	-42.48	2	29	6392	6420	27	0.6667	0.8519	||||||||||	|:: |: ||	MYO15B
317	cgGCUUAGGAUUGGUGAUCUGGUGGUCCCc	| ::||||:: |: ||||||||||||	agCTGGTCCTGG-AATCAGACCACCAGGGt	>hsa_piR_016677|gb|DQ592953|Homo	XM_017010415.1	182	-42.48	2	29	5692	5720	27	0.6667	0.8519	||||||||||	|:: |: ||	MYO15B
318	cgGCUUAGGAUUGGUGAUCUGGUGGUCCCc	| ::||||:: |: ||||||||||||	agCTGGTCCTGG-AATCAGACCACCAGGGt	>hsa_piR_016677|gb|DQ592953|Homo	XM_017010416.1	182	-42.48	2	29	5677	5705	27	0.6667	0.8519	||||||||||	|:: |: ||	MYO15B
319	cggcuuaggauuGGUGAUCUGGUGGUCCCc	:|| | |||||||||||	agacatggccccTCAGTTGACCACCAGGGc	>hsa_piR_016677|gb|DQ592953|Homo	XM_017011752.2	170	-31.53	2	19	3656	3685	17	0.8235	0.8824	||||||||||	:|| | |	MYO15B
320	cggcuuAGGA-UUGGUGAUCUGGUGGUCCCc	|||| |:||| ||||||||||	ccctgtTCCTCTTCTACTTCACCACCAGGGa	>hsa_piR_016677|gb|DQ592953|Homo	XM_017011815.2	175	-38.02	2	25	2019	2049	24	0.75	0.7917	||||||||||	|:|||	MYO15B
321	cggcuuaGGAUUGGUGAUCUGGUGGUCCCc	|| | ||| :|||||||||||	gggggcaCCCACCCAGAGGACCACCAGGGc	>hsa_piR_016677|gb|DQ592953|Homo	XM_017013251.1	179	-33.7	2	24	5798	5827	22	0.7727	0.8182	||||||||||	| ||| :|	MYO15B
322	cgGCUUAGGA---UUGGUGAU-CUGGUGGUCCCc	:|:||||| :||| | | |||||||||||	gaTGGATCCTCGGGACCTCCAGGACCACCAGGGc	>hsa_piR_016677|gb|DQ592953|Homo	XM_017013809.2	186	-41.36	2	29	4735	4768	31	0.7097	0.8065	||||||||||	:||| | | |	-
323	cgGCUUAGGAUUG---GUGAUCUGGUGGUCCCc	| ||| :||:| ||: | ||||||||||	ttCTAATGTTAGCATTCATCA-ACCACCAGGGt	>hsa_piR_016677|gb|DQ592953|Homo	XM_017013929.1	173	-27.76	2	29	2135	2166	30	0.6667	0.7667	||||||||||	| ||: |	-
324	cgGCUU--AGGAUUGG--UGAUCUGGUGGUCCCc	|||| ||::|| :|| |||||||||||	agCGAAGGGGCTGGCCTAGCT-GACCACCAGGGc	>hsa_piR_016677|gb|DQ592953|Homo	XM_017016445.1	172	-39.56	2	29	269	301	31	0.6774	0.7742	||||||||||	:|| :|| |	-
325	cgGCUU--AGGAUUGG--UGAUCUGGUGGUCCCc	|||| ||::|| :|| |||||||||||	agCGAAGGGGCTGGCCTAGCT-GACCACCAGGGc	>hsa_piR_016677|gb|DQ592953|Homo	XM_017016451.1	172	-39.56	2	29	269	301	31	0.6774	0.7742	||||||||||	:|| :|| |	-
326	cggcUUAGGAUUGGUGAUC--UGGUGGUCCCc	:|| | | : ||||| ||||||||||	ctgtGATACGACTGACTAGCCACCACCAGGGt	>hsa_piR_016677|gb|DQ592953|Homo	XM_017018684.1	177	-32.83	2	27	1173	1204	27	0.7037	0.7778	||||||||||	: |||||	-
327	cggcuuaggauUGGUGAUCUGGUGGUCCCc	| || ||||||||||||	tattcatgggtAGCAGAAGACCACCAGGGt	>hsa_piR_016677|gb|DQ592953|Homo	XM_017019763.1	171	-30.48	2	20	1316	1345	18	0.8333	0.8333	||||||||||	| || ||	ASXL3
328	cggcuuaggauUGGUGAUCUGGUGGUCCCc	| || ||||||||||||	tattcatgggtAGCAGAAGACCACCAGGGt	>hsa_piR_016677|gb|DQ592953|Homo	XM_017019764.1	171	-30.48	2	20	1316	1345	18	0.8333	0.8333	||||||||||	| || ||	-
329	cggcuuaggauUGGUGAUCUGGUGGUCCCc	| || ||||||||||||	tattcatgggtAGCAGAAGACCACCAGGGt	>hsa_piR_016677|gb|DQ592953|Homo	XM_017019765.1	171	-30.48	2	20	1316	1345	18	0.8333	0.8333	||||||||||	| || ||	-
330	cggcuuaggauUGGUGAUCUGGUGGUCCCc	| || ||||||||||||	tattcatgggtAGCAGAAGACCACCAGGGt	>hsa_piR_016677|gb|DQ592953|Homo	XM_017019767.1	171	-30.48	2	20	1316	1345	18	0.8333	0.8333	||||||||||	| || ||	-
331	cggcuuaGGAUUGGUGAUCUGGUGGUCCCc	|| |:|| || ||||||||||	gcatgtgCCCAGCCCCTCCACCACCAGGGg	>hsa_piR_016677|gb|DQ592953|Homo	XM_017024952.1	179	-38.08	2	24	2632	2661	22	0.7727	0.8182	||||||||||	|:|| ||	APOBEC3F
332	cgGCUUAGGAUUGGUGAUC-UGGUGGUCCCc	| ||| | || :||:| ||||||||||	aaCCAATGC--ACGGCTGGCACCACCAGGGg	>hsa_piR_016677|gb|DQ592953|Homo	XM_017025120.2	176	-39.28	2	29	2812	2840	28	0.7143	0.7857	||||||||||	|| :||:|	-
333	cgGCUUAGGAUUGGUGAUC-UGGUGGUCCCc	| ||| | || :||:| ||||||||||	aaCCAATGC--ACGGCTGGCACCACCAGGGg	>hsa_piR_016677|gb|DQ592953|Homo	XM_017025121.2	176	-39.28	2	29	2797	2825	28	0.7143	0.7857	||||||||||	|| :||:|	COL4A5
334	cgGCUUAGGAUUGGUGAUC-UGGUGGUCCCc	| ||| | || :||:| ||||||||||	aaCCAATGC--ACGGCTGGCACCACCAGGGg	>hsa_piR_016677|gb|DQ592953|Homo	XM_017025122.2	176	-39.28	2	29	2776	2804	28	0.7143	0.7857	||||||||||	|| :||:|	COL4A5
335	cgGCUUAGGAUUGGUGAUC-UGGUGGUCCCc	| ||| | || :||:| ||||||||||	aaCCAATGC--ACGGCTGGCACCACCAGGGg	>hsa_piR_016677|gb|DQ592953|Homo	XM_017025123.2	176	-39.28	2	29	2814	2842	28	0.7143	0.7857	||||||||||	|| :||:|	COL4A5
336	cgGCUUAGGAUUGGUGAUC-UGGUGGUCCCc	| ||| | || :||:| ||||||||||	aaCCAATGC--ACGGCTGGCACCACCAGGGg	>hsa_piR_016677|gb|DQ592953|Homo	XM_017025124.2	176	-39.28	2	29	2813	2841	28	0.7143	0.7857	||||||||||	|| :||:|	COL4A5
337	cgGCUUAGGAUUGGUGAUC-UGGUGGUCCCc	| ||| | || :||:| ||||||||||	aaCCAATGC--ACGGCTGGCACCACCAGGGg	>hsa_piR_016677|gb|DQ592953|Homo	XM_017025125.2	176	-39.28	2	29	2812	2840	28	0.7143	0.7857	||||||||||	|| :||:|	-
338	cgGCUUAGGAUUGGUGAUC-UGGUGGUCCCc	| ||| | || :||:| ||||||||||	aaCCAATGC--ACGGCTGGCACCACCAGGGg	>hsa_piR_016677|gb|DQ592953|Homo	XM_017025127.2	176	-39.28	2	29	2121	2149	28	0.7143	0.7857	||||||||||	|| :||:|	CFAP47
339	cgGCUUAGGAUUGGUGAUC-UGGUGGUCCCc	| ||| | || :||:| ||||||||||	aaCCAATGC--ACGGCTGGCACCACCAGGGg	>hsa_piR_016677|gb|DQ592953|Homo	XM_017025128.2	176	-39.28	2	29	1866	1894	28	0.7143	0.7857	||||||||||	|| :||:|	CFAP47
340	cgGCUUAGGAUUGGUGAUC-UGGUGGUCCCc	| ||| | || :||:| ||||||||||	aaCCAATGC--ACGGCTGGCACCACCAGGGg	>hsa_piR_016677|gb|DQ592953|Homo	XM_017025129.2	176	-39.28	2	29	1098	1126	28	0.7143	0.7857	||||||||||	|| :||:|	-
341	cgGCUUAGGAUUGGUGAUC-UGGUGGUCCCc	| ||| | || :||:| ||||||||||	aaCCAATGC--ACGGCTGGCACCACCAGGGg	>hsa_piR_016677|gb|DQ592953|Homo	XM_017025130.2	176	-39.28	2	29	1049	1077	28	0.7143	0.7857	||||||||||	|| :||:|	ESYT2
342	cgGCUUAGGAUUGGUGAUC-UGGUGGUCCCc	| ||| | || :||:| ||||||||||	aaCCAATGC--ACGGCTGGCACCACCAGGGg	>hsa_piR_016677|gb|DQ592953|Homo	XM_017025131.2	176	-39.28	2	29	1493	1521	28	0.7143	0.7857	||||||||||	|| :||:|	ESYT2
343	cgGCUUAGGAUUGGUGAUC-UGGUGGUCCCc	| ||| | || :||:| ||||||||||	aaCCAATGC--ACGGCTGGCACCACCAGGGg	>hsa_piR_016677|gb|DQ592953|Homo	XM_017025132.2	176	-39.28	2	29	1434	1462	28	0.7143	0.7857	||||||||||	|| :||:|	ESYT2
344	cgGCUUAGGAUUGGUGAUC-UGGUGGUCCCc	| ||| | || :||:| ||||||||||	aaCCAATGC--ACGGCTGGCACCACCAGGGg	>hsa_piR_016677|gb|DQ592953|Homo	XM_017025133.2	176	-39.28	2	29	959	987	28	0.7143	0.7857	||||||||||	|| :||:|	PZP
345	cgGCUUAGGAUUGGUGAUC-UGGUGGUCCCc	| ||| | || :||:| ||||||||||	aaCCAATGC--ACGGCTGGCACCACCAGGGg	>hsa_piR_016677|gb|DQ592953|Homo	XM_017025134.2	176	-39.28	2	29	1320	1348	28	0.7143	0.7857	||||||||||	|| :||:|	-
346	cgGCUUAGGAUUGGUGAUC-UGGUGGUCCCc	| ||| | || :||:| ||||||||||	aaCCAATGC--ACGGCTGGCACCACCAGGGg	>hsa_piR_016677|gb|DQ592953|Homo	XM_017025141.1	176	-39.28	2	29	3078	3106	28	0.7143	0.7857	||||||||||	|| :||:|	-
347	cgGCUUAGGAUUGGUGAUC-UGGUGGUCCCc	| ||| | || :||:| ||||||||||	aaCCAATGC--ACGGCTGGCACCACCAGGGg	>hsa_piR_016677|gb|DQ592953|Homo	XM_017025142.1	176	-39.28	2	29	3078	3106	28	0.7143	0.7857	||||||||||	|| :||:|	ASXL3
348	cggcUUAGGA----UUGGUGAUC--UGGUGGUCCCc	|||:|| |||| | || ||||||||||	agatAATTCTGGAAAACCTC-AGCAACCACCAGGGg	>hsa_piR_016677|gb|DQ592953|Homo	XM_017026012.1	170	-35.38	2	27	7771	7805	31	0.7097	0.7419	||||||||||	||| | ||	-
349	cggcUUAGGA----UUGGUGAUC--UGGUGGUCCCc	|||:|| |||| | || ||||||||||	agatAATTCTGGAAAACCTC-AGCAACCACCAGGGg	>hsa_piR_016677|gb|DQ592953|Homo	XM_017026013.1	170	-35.38	2	27	8133	8167	31	0.7097	0.7419	||||||||||	||| | ||	-
350	cggcUUAGGA----UUGGUGAUC--UGGUGGUCCCc	|||:|| |||| | || ||||||||||	agatAATTCTGGAAAACCTC-AGCAACCACCAGGGg	>hsa_piR_016677|gb|DQ592953|Homo	XM_017026014.2	170	-35.38	2	27	7980	8014	31	0.7097	0.7419	||||||||||	||| | ||	-
351	cggcuUAGGAUUGGUGAUCUGGUGGUCCCc	:||||:| ||: ||||||||||	tggttGTCCTGAGCAT---ACCACCAGGGg	>hsa_piR_016677|gb|DQ592953|Homo	XM_017026112.1	173	-39.78	2	26	3939	3965	24	0.7083	0.8333	||||||||||	|:| ||:	-
352	cgGCUUAGGAUUGG--UGAUCUGGUGGUCCCc	||: ||| |:|: :| :|||||||||||	ggCGGCTCC-AGCTGGGCGGGACCACCAGGGg	>hsa_piR_016677|gb|DQ592953|Homo	XM_017028642.2	177	-42.24	2	29	1726	1756	29	0.6552	0.8276	||||||||||	:|: :| :|	CSRNP3
353	cgGCUUAGGAUUGG--UGAUCUGGUGGUCCCc	||: ||| |:|: :| :|||||||||||	ggCGGCTCC-AGCTGGGCGGGACCACCAGGGg	>hsa_piR_016677|gb|DQ592953|Homo	XM_017028643.2	177	-42.24	2	29	1726	1756	29	0.6552	0.8276	||||||||||	:|: :| :|	BTNL9
354	cggcuuaggaUUGGUGAU-CUGGUGGUCCCc	:||||| | |||||||||||	ggtgttcaggGACCACCAGGACCACCAGGGa	>hsa_piR_016677|gb|DQ592953|Homo	XM_017029259.2	179	-37.04	2	21	2485	2515	20	0.85	0.9	||||||||||	:||||| | |	-
355	cggcuuaggaUUGGUGAU-CUGGUGGUCCCc	:||||| | |||||||||||	ggtgttcaggGACCACCAGGACCACCAGGGa	>hsa_piR_016677|gb|DQ592953|Homo	XM_017029260.1	179	-37.04	2	21	2485	2515	20	0.85	0.9	||||||||||	:||||| | |	-
356	cggcuuaggaUUGGUGAU-CUGGUGGUCCCc	:||||| | |||||||||||	ggtgttcaggGACCACCAGGACCACCAGGGa	>hsa_piR_016677|gb|DQ592953|Homo	XM_017029261.1	179	-37.04	2	21	2485	2515	20	0.85	0.9	||||||||||	:||||| | |	-
357	cggcuuaggaUUGGUGAU-CUGGUGGUCCCc	:||||| | |||||||||||	ggtgttcaggGACCACCAGGACCACCAGGGa	>hsa_piR_016677|gb|DQ592953|Homo	XM_017029262.2	179	-37.04	2	21	2485	2515	20	0.85	0.9	||||||||||	:||||| | |	-
358	cggcuuaggaUUGGUGAU-CUGGUGGUCCCc	:||||| | |||||||||||	ggtgttcaggGACCACCAGGACCACCAGGGa	>hsa_piR_016677|gb|DQ592953|Homo	XM_017029263.2	179	-37.04	2	21	1569	1599	20	0.85	0.9	||||||||||	:||||| | |	-
359	cgGCUUAGGAUUGGUGAUCUGGUGGUCCCc	|||||| :|::::|| ||||||||||	agCGAATC--GATTGTTA-ACCACCAGGGg	>hsa_piR_016677|gb|DQ592953|Homo	XM_017029452.1	183	-38.74	2	29	2153	2179	27	0.7037	0.8889	||||||||||	:|::::||	-
360	cgGCUUAGGAUUGGUGAUCUGGUGGUCCCc	|||||| :|::::|| ||||||||||	agCGAATC--GATTGTTA-ACCACCAGGGg	>hsa_piR_016677|gb|DQ592953|Homo	XM_017029453.1	183	-38.74	2	29	2153	2179	27	0.7037	0.8889	||||||||||	:|::::||	LOC112267900
361	cggcuuaggauuGGUGAUCUGGUGGUCCCc	:|| | |||||||||||	agacatggccccTCAGTTGACCACCAGGGc	>hsa_piR_016677|gb|DQ592953|Homo	XM_024446665.1	170	-31.53	2	19	3811	3840	17	0.8235	0.8824	||||||||||	:|| | |	LOC105378911
362	cgGCUUAG-GAUUGGUGAUC--UGGUGGUCCCc	:||: | |: ||||:| ||||||||||	ttTGAGCCGATGTGCACTGGCCACCACCAGGGt	>hsa_piR_016677|gb|DQ592953|Homo	XM_024446846.1	170	-37.92	2	29	3679	3711	30	0.6333	0.7667	||||||||||	||||:|	-
363	cgGCUUAG-GAUUGGUGAUC--UGGUGGUCCCc	:||: | |: ||||:| ||||||||||	ttTGAGCCGATGTGCACTGGCCACCACCAGGGt	>hsa_piR_016677|gb|DQ592953|Homo	XM_024446847.1	170	-37.92	2	29	3572	3604	30	0.6333	0.7667	||||||||||	||||:|	-
364	cgGCUUAG-GAUUGGUGAUC--UGGUGGUCCCc	:||: | |: ||||:| ||||||||||	ttTGAGCCGATGTGCACTGGCCACCACCAGGGt	>hsa_piR_016677|gb|DQ592953|Homo	XM_024446848.1	170	-37.92	2	29	3239	3271	30	0.6333	0.7667	||||||||||	||||:|	COL4A4
365	cggcuuaggauUGGUGAUCUGGUGGUCCCc	| || ||||||||||||	tattcatgggtAGCAGAAGACCACCAGGGt	>hsa_piR_016677|gb|DQ592953|Homo	XM_024449111.1	171	-30.48	2	20	1105	1134	18	0.8333	0.8333	||||||||||	| || ||	-
366	cgGCUUAGGAUUGGUGAUCUGGUGGUCCCc	| | |: |::| ||:|||||||||||	taCTACTTGAAGTCTCTGGACCACCAGGGg	>hsa_piR_016677|gb|DQ592953|Homo	XM_024449896.1	184	-40.08	2	29	2366	2395	27	0.6667	0.8148	||||||||||	|::| ||:|	-
367	cggcuuaGGAUUGGUGAUC-UGGUGGUCCCc	||| :|| :|:| ||||||||||	ctgtggcCCT-GCCCTTGGCACCACCAGGGt	>hsa_piR_016677|gb|DQ592953|Homo	XM_024450754.1	172	-36.94	2	24	2916	2945	23	0.7391	0.8696	||||||||||	:|| :|:|	-
368	cggcUUAGGA----UUGGUGAUC--UGGUGGUCCCc	|||:|| |||| | || ||||||||||	agatAATTCTGGAAAACCTC-AGCAACCACCAGGGg	>hsa_piR_016677|gb|DQ592953|Homo	XM_024451269.1	170	-35.38	2	27	4475	4509	31	0.7097	0.7419	||||||||||	||| | ||	-
369	cggcuUAGGAUUGGUGAUCUGGUGGUCCCc	:||||:| ||: ||||||||||	tggttGTCCTGAGCAT---ACCACCAGGGg	>hsa_piR_016677|gb|DQ592953|Homo	XM_024451293.1	173	-39.78	2	26	3719	3745	24	0.7083	0.8333	||||||||||	|:| ||:	LOC102724948
370	cgGCUUAGGAUUGG--UGAUCUGGUGGUCCCc	||: ||| |:|: :| :|||||||||||	ggCGGCTCC-AGCTGGGCGGGACCACCAGGGg	>hsa_piR_016677|gb|DQ592953|Homo	XM_024452178.1	177	-42.24	2	29	1726	1756	29	0.6552	0.8276	||||||||||	:|: :| :|	-
371	cgGCUUAGGAUUGG--UGAUCUGGUGGUCCCc	||: ||| |:|: :| :|||||||||||	ggCGGCTCC-AGCTGGGCGGGACCACCAGGGg	>hsa_piR_016677|gb|DQ592953|Homo	XM_024452179.1	177	-42.24	2	29	1726	1756	29	0.6552	0.8276	||||||||||	:|: :| :|	LOC107986594
372	cggcuuagGAUUGGUGAUCUGGUGGUCCCc	|| |:|: | ||||||||||	tcatatggCTCATCGATCTACCACCAGGGa	>hsa_piR_016677|gb|DQ592953|Homo	XM_024453154.1	170	-27.86	2	23	9401	9430	21	0.7143	0.8095	||||||||||	| |:|: |	-
373	cggcuuagGAUUGGUGAUCUGGUGGUCCCc	|| |:|: | ||||||||||	tcatatggCTCATCGATCTACCACCAGGGa	>hsa_piR_016677|gb|DQ592953|Homo	XM_024453155.1	170	-27.86	2	23	9395	9424	21	0.7143	0.8095	||||||||||	| |:|: |	-
374	cgGCUUAGGAUU---GGUGA----UCUGGUGGUCCCc	| || ||||| :|| | ||||||||||||	ccCCAAGCCTAAGGTTCAGTGGAGAGACCACCAGGGa	>hsa_piR_016677|gb|DQ592953|Homo	XM_024454380.1	174	-35.24	2	29	759	795	34	0.6765	0.7059	||||||||||	|| | ||	-
375	cggcuuagGAUUGGUGAUCUGGUGGUCCCc	:| |||| :|||||||||||	gctgttggTTTACCA--GGACCACCAGGGa	>hsa_piR_016677|gb|DQ592953|Homo	XR_001737092.1	171	-34.93	2	23	2573	2600	21	0.7619	0.8571	||||||||||	| |||| :|	LOC105375124
376	cgGCUUAGGAUUGGUGAU-CUGGUGGUCCCc	| :||||| || ||| ||||||||||	caCAGATCCT--CCCCTACCACCACCAGGGc	>hsa_piR_016677|gb|DQ592953|Homo	XR_001737323.1	180	-33.33	2	29	1369	1397	28	0.75	0.7857	||||||||||	|| |||	-
377	cgGCUUAGGAUUGGUGAU-CUGGUGGUCCCc	| :||||| || ||| ||||||||||	caCAGATCCT--CCCCTACCACCACCAGGGc	>hsa_piR_016677|gb|DQ592953|Homo	XR_001737324.1	180	-33.33	2	29	1342	1370	28	0.75	0.7857	||||||||||	|| |||	LOC105375124
378	cgGCUUAGGAUUGGUGAU-CUGGUGGUCCCc	| :||||| || ||| ||||||||||	caCAGATCCT--CCCCTACCACCACCAGGGc	>hsa_piR_016677|gb|DQ592953|Homo	XR_001737325.1	180	-33.33	2	29	1342	1370	28	0.75	0.7857	||||||||||	|| |||	-
379	cgGCUUAGGAUUGGUGAU-CUGGUGGUCCCc	| :||||| || ||| ||||||||||	caCAGATCCT--CCCCTACCACCACCAGGGc	>hsa_piR_016677|gb|DQ592953|Homo	XR_001737328.1	180	-33.33	2	29	1915	1943	28	0.75	0.7857	||||||||||	|| |||	LOC107986849
380	cgGCUUAGGAUUGGUGAU-CUGGUGGUCCCc	| :||||| || ||| ||||||||||	caCAGATCCT--CCCCTACCACCACCAGGGc	>hsa_piR_016677|gb|DQ592953|Homo	XR_001737329.1	180	-33.33	2	29	1888	1916	28	0.75	0.7857	||||||||||	|| |||	KCNU1
381	cgGCUUA--GGAUUGGUG-AUCUGGUGGUCCCc	| ||| :|| :|::| ||||||||||||	tgCCAATGATCT-GCTGCAAAGACCACCAGGGa	>hsa_piR_016677|gb|DQ592953|Homo	XR_001737646.1	172	-34.4	2	29	903	934	30	0.6667	0.8	||||||||||	:|::| ||	LOC105377795
382	cggcUUAGGAUUGGUGAUCUGGUGGUCCCc	| | :|| :| :| ||||||||||	tattATTATTATTCTTTTAACCACCAGGGc	>hsa_piR_016677|gb|DQ592953|Homo	XR_001738192.1	170	-24.58	2	27	849	878	25	0.64	0.76	||||||||||	|| :| :|	LOC105377795
383	cggcuuAGGAUUGGUGAUCUGGUGGUCCCc	||| :||: :|||||||||||	tgtcccTCCAGACTCGGGGACCACCAGGGa	>hsa_piR_016677|gb|DQ592953|Homo	XR_001738391.1	176	-34.99	2	25	439	468	23	0.6957	0.8261	||||||||||	:||: :|	LOC105377795
384	cggcuuAGGAUUGGUGAUCUGGUGGUCCCc	||| :||: :|||||||||||	tgtcccTCCAGACTCGGGGACCACCAGGGa	>hsa_piR_016677|gb|DQ592953|Homo	XR_001738392.1	176	-34.99	2	25	439	468	23	0.6957	0.8261	||||||||||	:||: :|	LOC105377795
385	cggcuuaGGAUU--GGUGAUCUGGUGGUCCCc	|||:: || ||:|||||||||||	agggccaCCTGGCTCCTCTGGACCACCAGGGt	>hsa_piR_016677|gb|DQ592953|Homo	XR_001738602.1	182	-42.84	2	24	3686	3717	24	0.75	0.875	||||||||||	: || ||:|	-
386	cggCUUAGGAUUGGUGAUCUGGUGGUCCCc	|::||| |||| :|||||||||||	tcgGGGTCC--ACCA--GGACCACCAGGGc	>hsa_piR_016677|gb|DQ592953|Homo	XR_001738602.1	177	-39.66	2	28	515	540	26	0.7308	0.8462	||||||||||	|||| :|	-
387	cggcuuaGGAUU--GGUGAUCUGGUGGUCCCc	|||:: || ||:|||||||||||	agggccaCCTGGCTCCTCTGGACCACCAGGGt	>hsa_piR_016677|gb|DQ592953|Homo	XR_001738603.1	182	-42.84	2	24	3686	3717	24	0.75	0.875	||||||||||	: || ||:|	ZNF248
388	cggCUUAGGAUUGGUGAUCUGGUGGUCCCc	|::||| |||| :|||||||||||	tcgGGGTCC--ACCA--GGACCACCAGGGc	>hsa_piR_016677|gb|DQ592953|Homo	XR_001738603.1	177	-39.66	2	28	515	540	26	0.7308	0.8462	||||||||||	|||| :|	-
389	cggcuuaGGAUU--GGUGAUCUGGUGGUCCCc	|||:: || ||:|||||||||||	agggccaCCTGGCTCCTCTGGACCACCAGGGt	>hsa_piR_016677|gb|DQ592953|Homo	XR_001738604.1	182	-42.84	2	24	3686	3717	24	0.75	0.875	||||||||||	: || ||:|	-
390	cggCUUAGGAUUGGUGAUCUGGUGGUCCCc	|::||| |||| :|||||||||||	tcgGGGTCC--ACCA--GGACCACCAGGGc	>hsa_piR_016677|gb|DQ592953|Homo	XR_001738604.1	177	-39.66	2	28	515	540	26	0.7308	0.8462	||||||||||	|||| :|	-
391	cggcuuaGGAUU--GGUGAUCUGGUGGUCCCc	|||:: || ||:|||||||||||	agggccaCCTGGCTCCTCTGGACCACCAGGGt	>hsa_piR_016677|gb|DQ592953|Homo	XR_001738606.1	182	-42.84	2	24	3686	3717	24	0.75	0.875	||||||||||	: || ||:|	-
392	cggCUUAGGAUUGGUGAUCUGGUGGUCCCc	|::||| |||| :|||||||||||	tcgGGGTCC--ACCA--GGACCACCAGGGc	>hsa_piR_016677|gb|DQ592953|Homo	XR_001738606.1	177	-39.66	2	28	515	540	26	0.7308	0.8462	||||||||||	|||| :|	PZP
393	cggcuuaGGAUU--GGUGAUCUGGUGGUCCCc	|||:: || ||:|||||||||||	agggccaCCTGGCTCCTCTGGACCACCAGGGt	>hsa_piR_016677|gb|DQ592953|Homo	XR_001738607.1	182	-42.84	2	24	3686	3717	24	0.75	0.875	||||||||||	: || ||:|	-
394	cggCUUAGGAUUGGUGAUCUGGUGGUCCCc	|::||| |||| :|||||||||||	tcgGGGTCC--ACCA--GGACCACCAGGGc	>hsa_piR_016677|gb|DQ592953|Homo	XR_001738607.1	177	-39.66	2	28	515	540	26	0.7308	0.8462	||||||||||	|||| :|	-
395	cggcuuaggaUUGGUGAUCUGGUGGUCCCc	||: | ||||||||||||	gggaccagagAATGAGAAGACCACCAGGGa	>hsa_piR_016677|gb|DQ592953|Homo	XR_001739319.1	172	-31.51	2	21	1426	1455	19	0.7895	0.8421	||||||||||	||: | ||	LOC107984763
396	cgGCUUAGGAUU---GGUGA----UCUGGUGGUCCCc	| || ||||| :|| | ||||||||||||	ccCCAAGCCTAAGGTTCAGTGGAGAGACCACCAGGGa	>hsa_piR_016677|gb|DQ592953|Homo	XR_001742017.2	174	-35.24	2	29	759	795	34	0.6765	0.7059	||||||||||	|| | ||	LOC105369183
397	cggcuuAGGAUUGGUGAUC--UGGUGGUCCCc	|| ||| || || ||||||||||	tcactcTCAGAACAACGAGGCACCACCAGGGa	>hsa_piR_016677|gb|DQ592953|Homo	XR_001744111.1	175	-27.35	2	25	342	373	25	0.76	0.76	||||||||||	|| || ||	-
398	cggcuuAGGA-UUGGUGAUCUGGUGGUCCCc	|||| |:||| ||||||||||	ccctgtTCCTCTTCTACTTCACCACCAGGGa	>hsa_piR_016677|gb|DQ592953|Homo	XR_001744577.2	175	-38.02	2	25	2019	2049	24	0.75	0.7917	||||||||||	|:|||	LOC105369183
399	cggcuuAGGAUUGGUGA--UCUGGUGGUCCCc	|||| || || | ||||||||||	actgtcTCCTCTCCTCTCCACACCACCAGGGc	>hsa_piR_016677|gb|DQ592953|Homo	XR_001745055.1	175	-36.75	2	25	35	66	25	0.76	0.76	||||||||||	|| || |	LOC105369183
400	cggcuuAGGAUUGGUGA--UCUGGUGGUCCCc	|||| || || | ||||||||||	actgtcTCCTCTCCTCTCCACACCACCAGGGc	>hsa_piR_016677|gb|DQ592953|Homo	XR_001745056.1	175	-36.75	2	25	35	66	25	0.76	0.76	||||||||||	|| || |	LOC105369183
401	cggcuuAGGAUUGGUGA--UCUGGUGGUCCCc	|||| || || | ||||||||||	actgtcTCCTCTCCTCTCCACACCACCAGGGc	>hsa_piR_016677|gb|DQ592953|Homo	XR_001745057.1	175	-36.75	2	25	35	66	25	0.76	0.76	||||||||||	|| || |	LOC105369183
402	cggcuuAGGAUUGGUGA--UCUGGUGGUCCCc	|||| || || | ||||||||||	actgtcTCCTCTCCTCTCCACACCACCAGGGc	>hsa_piR_016677|gb|DQ592953|Homo	XR_001745058.1	175	-36.75	2	25	35	66	25	0.76	0.76	||||||||||	|| || |	LOC105369183
403	cggcuuAGGAUUGGUGA--UCUGGUGGUCCCc	|||| || || | ||||||||||	actgtcTCCTCTCCTCTCCACACCACCAGGGc	>hsa_piR_016677|gb|DQ592953|Homo	XR_001745059.1	175	-36.75	2	25	35	66	25	0.76	0.76	||||||||||	|| || |	LOC105369183
404	cggcuuAGGAUUGGUGA--UCUGGUGGUCCCc	|||| || || | ||||||||||	actgtcTCCTCTCCTCTCCACACCACCAGGGc	>hsa_piR_016677|gb|DQ592953|Homo	XR_001745060.1	175	-36.75	2	25	35	66	25	0.76	0.76	||||||||||	|| || |	LOC105369183
405	cggCUUAGGAUUGGUGAUCUGGUGGUCCCc	||| ||:||| : ||||||||||||	gcaGAA--CTGACC-TGAGACCACCAGGGg	>hsa_piR_016677|gb|DQ592953|Homo	XR_001745363.1	182	-42.69	2	28	431	457	26	0.7692	0.8462	||||||||||	|:||| : ||	-
406	cgGCUUAGGAUUG-GUGAUCUGGUGGUCCCc	|||: | || | ||| ||||||||||	ttCGAG-CATATCAAACTTCACCACCAGGGa	>hsa_piR_016677|gb|DQ592953|Homo	XR_001745486.2	173	-31.49	2	29	2011	2040	28	0.7143	0.75	||||||||||	| | |||	-
407	cggCUUAGGAUUGGUGAUC-UGGUGGUCCCc	||||:| |||| |:| ||||||||||	ataGAATTC--ACCAGTGGAACCACCAGGGa	>hsa_piR_016677|gb|DQ592953|Homo	XR_001745765.1	187	-37.17	2	28	520	548	27	0.7778	0.8519	||||||||||	|||| |:|	LOC107984889
408	cggCUUAGGAUUGGUGAUC-UGGUGGUCCCc	||||:| |||| |:| ||||||||||	ataGAATTC--ACCAGTGGAACCACCAGGGa	>hsa_piR_016677|gb|DQ592953|Homo	XR_001745766.1	187	-37.17	2	28	618	646	27	0.7778	0.8519	||||||||||	|||| |:|	-
409	cggCUUAGGAUUGGUGAUC-UGGUGGUCCCc	||||:| |||| |:| ||||||||||	ataGAATTC--ACCAGTGGAACCACCAGGGa	>hsa_piR_016677|gb|DQ592953|Homo	XR_001745767.1	187	-37.17	2	28	428	456	27	0.7778	0.8519	||||||||||	|||| |:|	-
410	cggCUUAGGAUUGGUGAUC-UGGUGGUCCCc	||||:| |||| |:| ||||||||||	ataGAATTC--ACCAGTGGAACCACCAGGGa	>hsa_piR_016677|gb|DQ592953|Homo	XR_001745768.1	187	-37.17	2	28	520	548	27	0.7778	0.8519	||||||||||	|||| |:|	-
411	cggcUUA-GGAUUGGUGAUCUGGUGGUCCCc	||| ||||| ||| ||||||||||	tcatAATGCCTAAGAACT--ACCACCAGGGg	>hsa_piR_016677|gb|DQ592953|Homo	XR_001745957.1	182	-36.78	2	27	133	161	26	0.8077	0.8077	||||||||||	||| |||	-
412	cggcUUA-GGAUUGGUGAUCUGGUGGUCCCc	||| ||||| ||| ||||||||||	tcatAATGCCTAAGAACT--ACCACCAGGGg	>hsa_piR_016677|gb|DQ592953|Homo	XR_001745958.1	182	-36.78	2	27	133	161	26	0.8077	0.8077	||||||||||	||| |||	-
413	cgGCUU--AGGAUUGG--UGAUCUGGUGGUCCCc	|||| ||::|| :|| |||||||||||	agCGAAGGGGCTGGCCTAGCT-GACCACCAGGGc	>hsa_piR_016677|gb|DQ592953|Homo	XR_001747156.1	172	-39.56	2	29	269	301	31	0.6774	0.7742	||||||||||	:|| :|| |	-
414	cggcUUAGGAUUGGUGAUCUGGUGGUCCCc	:|| :|: ||| :|||||||||||	gtttGAT-TTGCCCA-AGGACCACCAGGGa	>hsa_piR_016677|gb|DQ592953|Homo	XR_001747631.1	170	-33.32	2	27	100	127	25	0.68	0.84	||||||||||	|: ||| :|	-
415	cggcuuaGGAUUGGUGAUCUGGUGGUCCCc	|||:|: ||||||||||||	cttatggCCTGATGTAGAGACCACCAGGGg	>hsa_piR_016677|gb|DQ592953|Homo	XR_001747721.2	175	-40.2	2	24	3996	4025	22	0.7273	0.8182	||||||||||	|:|: ||	-
416	cggcuuaGGAUUGGUGAUCUGGUGGUCCCc	|||:|: ||||||||||||	cttatggCCTGATGTAGAGACCACCAGGGg	>hsa_piR_016677|gb|DQ592953|Homo	XR_001747723.2	175	-40.2	2	24	4009	4038	22	0.7273	0.8182	||||||||||	|:|: ||	LOC107984871
417	cgGCUUAGGAUUGGUGAUCUGGUGGUCCCc	:||| : |:| |: |||||||||||	ccTGAA-GTGAGCAATCTGACCACCAGGGg	>hsa_piR_016677|gb|DQ592953|Homo	XR_001748172.1	170	-39.33	2	29	268	296	27	0.6296	0.7778	||||||||||	|:| |: |	SGSH
418	cggcuuaggauUGGUGAUCUGGUGGUCCCc	| || ||||||||||||	tattcatgggtAGCAGAAGACCACCAGGGt	>hsa_piR_016677|gb|DQ592953|Homo	XR_001748834.1	171	-30.48	2	20	1316	1345	18	0.8333	0.8333	||||||||||	| || ||	-
419	cgGCUUAGGAUUGGUGAUCUGGUGGUCCCc	||| : ||: :: | |||||||||||	tcCGATGTATAGATGAT-GACCACCAGGGg	>hsa_piR_016677|gb|DQ592953|Homo	XR_001750551.2	170	-38.46	2	29	1628	1656	27	0.6296	0.7778	||||||||||	||: :: | |	-
420	cgGCUUAGGAUUGGUGAUCUGGUGGUCCCc	||| : ||: :: | |||||||||||	tcCGATGTATAGATGAT-GACCACCAGGGg	>hsa_piR_016677|gb|DQ592953|Homo	XR_001750552.2	170	-38.46	2	29	978	1006	27	0.6296	0.7778	||||||||||	||: :: | |	-
421	cggcUUAGGAUUGGUGAUCUGGUGGUCCCc	||||| |::::|| ||||||||||	acaaAATCC--ATTGTTACACCACCAGGGt	>hsa_piR_016677|gb|DQ592953|Homo	XR_001751506.1	183	-32.32	2	27	1941	1968	25	0.72	0.88	||||||||||	|::::||	-
422	cggcuUAGGAUUGGUGAU-CUGGUGGUCCCc	:| :|:|: || : |||||||||||	atcccGTGTTGATGACAGCGACCACCAGGGg	>hsa_piR_016677|gb|DQ592953|Homo	XR_001752118.2	172	-39.19	2	26	853	883	25	0.64	0.84	||||||||||	:|: || : |	-
423	cggcuUAGGAUUGGUGAU-CUGGUGGUCCCc	:| :|:|: || : |||||||||||	atcccGTGTTGATGACAGCGACCACCAGGGg	>hsa_piR_016677|gb|DQ592953|Homo	XR_001752119.2	172	-39.19	2	26	751	781	25	0.64	0.84	||||||||||	:|: || : |	-
424	cggcuUAGGAUUGGUGAU-CUGGUGGUCCCc	:| :|:|: || : |||||||||||	atcccGTGTTGATGACAGCGACCACCAGGGg	>hsa_piR_016677|gb|DQ592953|Homo	XR_001752120.2	172	-39.19	2	26	866	896	25	0.64	0.84	||||||||||	:|: || : |	-
425	cggcuUAGGAUUGGUGAU-CUGGUGGUCCCc	:| :|:|: || : |||||||||||	atcccGTGTTGATGACAGCGACCACCAGGGg	>hsa_piR_016677|gb|DQ592953|Homo	XR_001752122.2	172	-39.19	2	26	659	689	25	0.64	0.84	||||||||||	:|: || : |	-
426	cggcuUAGGAUUGGUGAU-CUGGUGGUCCCc	:| :|:|: || : |||||||||||	atcccGTGTTGATGACAGCGACCACCAGGGg	>hsa_piR_016677|gb|DQ592953|Homo	XR_001752123.2	172	-39.19	2	26	642	672	25	0.64	0.84	||||||||||	:|: || : |	LOC101928032
427	cggcuUAGGAUUGGUGAU-CUGGUGGUCCCc	:| :|:|: || : |||||||||||	atcccGTGTTGATGACAGCGACCACCAGGGg	>hsa_piR_016677|gb|DQ592953|Homo	XR_001752124.2	172	-39.19	2	26	824	854	25	0.64	0.84	||||||||||	:|: || : |	LOC101928032
428	cggcuUAGGAUUGGUGAU-CUGGUGGUCCCc	:| :|:|: || : |||||||||||	atcccGTGTTGATGACAGCGACCACCAGGGg	>hsa_piR_016677|gb|DQ592953|Homo	XR_001752125.2	172	-39.19	2	26	829	859	25	0.64	0.84	||||||||||	:|: || : |	LOC101928032
429	cggcuUAGGAUUGGUGAU-CUGGUGGUCCCc	:| :|:|: || : |||||||||||	atcccGTGTTGATGACAGCGACCACCAGGGg	>hsa_piR_016677|gb|DQ592953|Homo	XR_001752126.2	172	-39.19	2	26	816	846	25	0.64	0.84	||||||||||	:|: || : |	LOC101928032
430	cggcuUAGGAUUGGUGAU-CUGGUGGUCCCc	:| :|:|: || : |||||||||||	atcccGTGTTGATGACAGCGACCACCAGGGg	>hsa_piR_016677|gb|DQ592953|Homo	XR_001752127.2	172	-39.19	2	26	811	841	25	0.64	0.84	||||||||||	:|: || : |	-
431	cggcUUAGGAUUGGUGAUC--UGGUGGUCCCc	:||| | ||| ||| ||||||||||	gggtGATCATTCCCA-TAGCAACCACCAGGGg	>hsa_piR_016677|gb|DQ592953|Homo	XR_001752210.1	175	-36.44	2	27	1876	1906	27	0.7407	0.7778	||||||||||	||| |||	LOC101928032
432	cggcUUAGGAUUGGUGAUC--UGGUGGUCCCc	:||| | ||| ||| ||||||||||	gggtGATCATTCCCA-TAGCAACCACCAGGGg	>hsa_piR_016677|gb|DQ592953|Homo	XR_001752211.1	175	-36.44	2	27	1847	1877	27	0.7407	0.7778	||||||||||	||| |||	LOC101928032
433	cggcUUAGGAUUGGUGAUC--UGGUGGUCCCc	:||| | ||| ||| ||||||||||	gggtGATCATTCCCA-TAGCAACCACCAGGGg	>hsa_piR_016677|gb|DQ592953|Homo	XR_001752212.1	175	-36.44	2	27	1540	1570	27	0.7407	0.7778	||||||||||	||| |||	-
434	cggcUUAGGAUUGGUGAUC--UGGUGGUCCCc	:||| | ||| ||| ||||||||||	gggtGATCATTCCCA-TAGCAACCACCAGGGg	>hsa_piR_016677|gb|DQ592953|Homo	XR_001752213.1	175	-36.44	2	27	1527	1557	27	0.7407	0.7778	||||||||||	||| |||	LOC101928032
435	cggcUUAGGAUUGGUGAUC--UGGUGGUCCCc	:||| | ||| ||| ||||||||||	gggtGATCATTCCCA-TAGCAACCACCAGGGg	>hsa_piR_016677|gb|DQ592953|Homo	XR_001752214.1	175	-36.44	2	27	1511	1541	27	0.7407	0.7778	||||||||||	||| |||	LOC101928032
436	cggcUUAGGAUUGGUGAUC--UGGUGGUCCCc	:||| | ||| ||| ||||||||||	gggtGATCATTCCCA-TAGCAACCACCAGGGg	>hsa_piR_016677|gb|DQ592953|Homo	XR_001752215.1	175	-36.44	2	27	1191	1221	27	0.7407	0.7778	||||||||||	||| |||	LOC101928032
437	cggcUUAGGAUUGGUGAUC--UGGUGGUCCCc	:||| | ||| ||| ||||||||||	gggtGATCATTCCCA-TAGCAACCACCAGGGg	>hsa_piR_016677|gb|DQ592953|Homo	XR_001752216.1	175	-36.44	2	27	1876	1906	27	0.7407	0.7778	||||||||||	||| |||	LOC101928032
438	cggcUUAGGAUUGGUGAUC--UGGUGGUCCCc	:||| | ||| ||| ||||||||||	gggtGATCATTCCCA-TAGCAACCACCAGGGg	>hsa_piR_016677|gb|DQ592953|Homo	XR_001752217.1	175	-36.44	2	27	1030	1060	27	0.7407	0.7778	||||||||||	||| |||	LOC101928032
439	cggcUUAGGAUUGGUGAUC--UGGUGGUCCCc	:||| | ||| ||| ||||||||||	gggtGATCATTCCCA-TAGCAACCACCAGGGg	>hsa_piR_016677|gb|DQ592953|Homo	XR_001752218.1	175	-36.44	2	27	1876	1906	27	0.7407	0.7778	||||||||||	||| |||	LOC101928032
440	cggcUUAGGAUUGGUGAUC--UGGUGGUCCCc	:||| | ||| ||| ||||||||||	gggtGATCATTCCCA-TAGCAACCACCAGGGg	>hsa_piR_016677|gb|DQ592953|Homo	XR_001752219.1	175	-36.44	2	27	1127	1157	27	0.7407	0.7778	||||||||||	||| |||	LOC101928032
441	cgGCUUAGGAU---UGGUGAUCUGGUGGUCCCc	| :| |||| |:: ||: ||||||||||	tcCAGAGCCTAGGTATTTCTGCACCACCAGGGt	>hsa_piR_016677|gb|DQ592953|Homo	XR_001752304.2	175	-37.85	2	29	4376	4408	30	0.6333	0.7667	||||||||||	|:: ||:	-
442	cgGCUUAGGAU---UGGUGAUCUGGUGGUCCCc	| :| |||| |:: ||: ||||||||||	tcCAGAGCCTAGGTATTTCTGCACCACCAGGGt	>hsa_piR_016677|gb|DQ592953|Homo	XR_001752305.2	175	-37.85	2	29	4339	4371	30	0.6333	0.7667	||||||||||	|:: ||:	LOC101928032
443	cggcuuaGGAUUGGUGAUCUGGUGGUCCCc	|| |:|| || ||||||||||	gcatgtgCCCAGCCCCTCCACCACCAGGGg	>hsa_piR_016677|gb|DQ592953|Homo	XR_001752585.1	179	-38.08	2	24	1720	1749	22	0.7727	0.8182	||||||||||	|:|| ||	LOC101928032
444	cggcuuAGGAUUGGUGAUC-UGGUGGUCCCc	|||| :||| || ||||||||||	gctgccTCCT-GCCAGAAGAACCACCAGGGa	>hsa_piR_016677|gb|DQ592953|Homo	XR_001752589.1	177	-39.42	2	25	1937	1966	24	0.7917	0.8333	||||||||||	:||| ||	-
445	cgGCUUAGGAUUGGUGAUC-UGGUGGUCCCc	| ||| | || :||:| ||||||||||	aaCCAATGC--ACGGCTGGCACCACCAGGGg	>hsa_piR_016677|gb|DQ592953|Homo	XR_001752634.2	176	-39.28	2	29	2817	2845	28	0.7143	0.7857	||||||||||	|| :||:|	LOC101928032
446	cgGCUUAGGAUUGGUGAUC-UGGUGGUCCCc	| ||| | || :||:| ||||||||||	aaCCAATGC--ACGGCTGGCACCACCAGGGg	>hsa_piR_016677|gb|DQ592953|Homo	XR_001752635.1	176	-39.28	2	29	2820	2848	28	0.7143	0.7857	||||||||||	|| :||:|	LOC101928032
447	cgGCUUAGGAUUGGUGAUC-UGGUGGUCCCc	| ||| | || :||:| ||||||||||	aaCCAATGC--ACGGCTGGCACCACCAGGGg	>hsa_piR_016677|gb|DQ592953|Homo	XR_001752636.1	176	-39.28	2	29	3078	3106	28	0.7143	0.7857	||||||||||	|| :||:|	LOC101928032
448	cgGCUUAGGAUUGGUGAUC-UGGUGGUCCCc	| ||| | || :||:| ||||||||||	aaCCAATGC--ACGGCTGGCACCACCAGGGg	>hsa_piR_016677|gb|DQ592953|Homo	XR_001752637.1	176	-39.28	2	29	3078	3106	28	0.7143	0.7857	||||||||||	|| :||:|	LOC105379539
449	cgGCUUAGGAUUGGUGAUC-UGGUGGUCCCc	| ||| | || :||:| ||||||||||	aaCCAATGC--ACGGCTGGCACCACCAGGGg	>hsa_piR_016677|gb|DQ592953|Homo	XR_001752638.1	176	-39.28	2	29	3078	3106	28	0.7143	0.7857	||||||||||	|| :||:|	LOC105379539
450	cggcuuaggAUUGGUGAU-CUGGUGGUCCCc	|: |::||: |||||||||||	gggccaggaTGCCTGCTGTGACCACCAGGGa	>hsa_piR_016677|gb|DQ592953|Homo	XR_001753042.2	172	-39.42	2	22	3660	3690	21	0.7143	0.9048	||||||||||	: |::||: |	LOC105379539
451	cggcUUAG-GAU--UGGUGAUCUGGUGGUCCCc	|:|| ||| :||| || ||||||||||	tggaAGTCTCTATCGCCA-TAAACCACCAGGGa	>hsa_piR_016677|gb|DQ592953|Homo	XR_001755576.1	178	-31.42	2	27	379	410	28	0.75	0.8214	||||||||||	:||| ||	-
452	cggCUUAGGAUU-----GGUGAUCUGGUGGUCCCc	||| ||||| | : ||||||||||||	ctgGAACCCTAAGGGAGCGGAAAGACCACCAGGGa	>hsa_piR_016677|gb|DQ592953|Homo	XR_001755748.1	174	-35.29	2	28	52	86	31	0.6774	0.7097	||||||||||	| : ||	-
453	cggCUUAGGAUU-----GGUGAUCUGGUGGUCCCc	||| ||||| | : ||||||||||||	ctgGAACCCTAAGGGAGCGGAAAGACCACCAGGGa	>hsa_piR_016677|gb|DQ592953|Homo	XR_001755749.1	174	-35.29	2	28	52	86	31	0.6774	0.7097	||||||||||	| : ||	-
454	cggCUUAGGAUU-----GGUGAUCUGGUGGUCCCc	||| ||||| | : ||||||||||||	ctgGAACCCTAAGGGAGCGGAAAGACCACCAGGGa	>hsa_piR_016677|gb|DQ592953|Homo	XR_001755750.1	174	-35.29	2	28	52	86	31	0.6774	0.7097	||||||||||	| : ||	-
455	cggCUUAGGAUU-----GGUGAUCUGGUGGUCCCc	||| ||||| | : ||||||||||||	ctgGAACCCTAAGGGAGCGGAAAGACCACCAGGGa	>hsa_piR_016677|gb|DQ592953|Homo	XR_001755751.1	174	-35.29	2	28	52	86	31	0.6774	0.7097	||||||||||	| : ||	LOC105369183
456	cggCUUAGGAUU-----GGUGAUCUGGUGGUCCCc	||| ||||| | : ||||||||||||	ctgGAACCCTAAGGGAGCGGAAAGACCACCAGGGa	>hsa_piR_016677|gb|DQ592953|Homo	XR_001755752.1	174	-35.29	2	28	52	86	31	0.6774	0.7097	||||||||||	| : ||	LOC112267900
457	cggCUUAGGAUU-----GGUGAUCUGGUGGUCCCc	||| ||||| | : ||||||||||||	ctgGAACCCTAAGGGAGCGGAAAGACCACCAGGGa	>hsa_piR_016677|gb|DQ592953|Homo	XR_001755753.1	174	-35.29	2	28	52	86	31	0.6774	0.7097	||||||||||	| : ||	-
458	cggCUUAGGAUU-----GGUGAUCUGGUGGUCCCc	||| ||||| | : ||||||||||||	ctgGAACCCTAAGGGAGCGGAAAGACCACCAGGGa	>hsa_piR_016677|gb|DQ592953|Homo	XR_001755754.1	174	-35.29	2	28	52	86	31	0.6774	0.7097	||||||||||	| : ||	-
459	cggCUUAGGAUU-----GGUGAUCUGGUGGUCCCc	||| ||||| | : ||||||||||||	ctgGAACCCTAAGGGAGCGGAAAGACCACCAGGGa	>hsa_piR_016677|gb|DQ592953|Homo	XR_001755755.1	174	-35.29	2	28	52	86	31	0.6774	0.7097	||||||||||	| : ||	-
460	cggCUUAGGAUU-----GGUGAUCUGGUGGUCCCc	||| ||||| | : ||||||||||||	ctgGAACCCTAAGGGAGCGGAAAGACCACCAGGGa	>hsa_piR_016677|gb|DQ592953|Homo	XR_001755757.1	174	-35.29	2	28	52	86	31	0.6774	0.7097	||||||||||	| : ||	-
461	cggCUUAGGAUU-----GGUGAUCUGGUGGUCCCc	||| ||||| | : ||||||||||||	ctgGAACCCTAAGGGAGCGGAAAGACCACCAGGGa	>hsa_piR_016677|gb|DQ592953|Homo	XR_001755758.1	174	-35.29	2	28	52	86	31	0.6774	0.7097	||||||||||	| : ||	-
462	cggCUUAGGAUU-----GGUGAUCUGGUGGUCCCc	||| ||||| | : ||||||||||||	ctgGAACCCTAAGGGAGCGGAAAGACCACCAGGGa	>hsa_piR_016677|gb|DQ592953|Homo	XR_001755759.1	174	-35.29	2	28	52	86	31	0.6774	0.7097	||||||||||	| : ||	-
463	cggCUUAGGAUU-----GGUGAUCUGGUGGUCCCc	||| ||||| | : ||||||||||||	ctgGAACCCTAAGGGAGCGGAAAGACCACCAGGGa	>hsa_piR_016677|gb|DQ592953|Homo	XR_001756017.1	174	-35.29	2	28	52	86	31	0.6774	0.7097	||||||||||	| : ||	-
464	cggCUUAGGAUU-----GGUGAUCUGGUGGUCCCc	||| ||||| | : ||||||||||||	ctgGAACCCTAAGGGAGCGGAAAGACCACCAGGGa	>hsa_piR_016677|gb|DQ592953|Homo	XR_001756018.1	174	-35.29	2	28	52	86	31	0.6774	0.7097	||||||||||	| : ||	-
465	cggCUUAGGAUU-----GGUGAUCUGGUGGUCCCc	||| ||||| | : ||||||||||||	ctgGAACCCTAAGGGAGCGGAAAGACCACCAGGGa	>hsa_piR_016677|gb|DQ592953|Homo	XR_001756019.1	174	-35.29	2	28	52	86	31	0.6774	0.7097	||||||||||	| : ||	-
466	cggCUUAGGAUU-----GGUGAUCUGGUGGUCCCc	||| ||||| | : ||||||||||||	ctgGAACCCTAAGGGAGCGGAAAGACCACCAGGGa	>hsa_piR_016677|gb|DQ592953|Homo	XR_001756020.1	174	-35.29	2	28	52	86	31	0.6774	0.7097	||||||||||	| : ||	LOC105379539
467	cggCUUAGGAUU-----GGUGAUCUGGUGGUCCCc	||| ||||| | : ||||||||||||	ctgGAACCCTAAGGGAGCGGAAAGACCACCAGGGa	>hsa_piR_016677|gb|DQ592953|Homo	XR_001756021.1	174	-35.29	2	28	52	86	31	0.6774	0.7097	||||||||||	| : ||	-
468	cggCUUAGGAUU-----GGUGAUCUGGUGGUCCCc	||| ||||| | : ||||||||||||	ctgGAACCCTAAGGGAGCGGAAAGACCACCAGGGa	>hsa_piR_016677|gb|DQ592953|Homo	XR_001756022.1	174	-35.29	2	28	52	86	31	0.6774	0.7097	||||||||||	| : ||	-
469	cggCUUAGGAUU-----GGUGAUCUGGUGGUCCCc	||| ||||| | : ||||||||||||	ctgGAACCCTAAGGGAGCGGAAAGACCACCAGGGa	>hsa_piR_016677|gb|DQ592953|Homo	XR_001756023.1	174	-35.29	2	28	52	86	31	0.6774	0.7097	||||||||||	| : ||	-
470	cggCUUAGGAUU-----GGUGAUCUGGUGGUCCCc	||| ||||| | : ||||||||||||	ctgGAACCCTAAGGGAGCGGAAAGACCACCAGGGa	>hsa_piR_016677|gb|DQ592953|Homo	XR_001756024.1	174	-35.29	2	28	52	86	31	0.6774	0.7097	||||||||||	| : ||	-
471	cggCUUAGGAUU-----GGUGAUCUGGUGGUCCCc	||| ||||| | : ||||||||||||	ctgGAACCCTAAGGGAGCGGAAAGACCACCAGGGa	>hsa_piR_016677|gb|DQ592953|Homo	XR_001756026.1	174	-35.29	2	28	52	86	31	0.6774	0.7097	||||||||||	| : ||	LOC112267879
472	cggCUUAGGAUU-----GGUGAUCUGGUGGUCCCc	||| ||||| | : ||||||||||||	ctgGAACCCTAAGGGAGCGGAAAGACCACCAGGGa	>hsa_piR_016677|gb|DQ592953|Homo	XR_001756027.1	174	-35.29	2	28	52	86	31	0.6774	0.7097	||||||||||	| : ||	-
473	cggCUUAGGAUU-----GGUGAUCUGGUGGUCCCc	||| ||||| | : ||||||||||||	ctgGAACCCTAAGGGAGCGGAAAGACCACCAGGGa	>hsa_piR_016677|gb|DQ592953|Homo	XR_001756028.1	174	-35.29	2	28	52	86	31	0.6774	0.7097	||||||||||	| : ||	-
474	cggcuUAGGAUUGGUGAU-CUGGUGGUCCCc	:| :|:|: || : |||||||||||	atcccGTGTTGATGACAGCGACCACCAGGGg	>hsa_piR_016677|gb|DQ592953|Homo	XR_001756139.2	172	-39.19	2	26	1178	1208	25	0.64	0.84	||||||||||	:|: || : |	-
475	cggcuUAGGAUUGGUGAU-CUGGUGGUCCCc	:| :|:|: || : |||||||||||	atcccGTGTTGATGACAGCGACCACCAGGGg	>hsa_piR_016677|gb|DQ592953|Homo	XR_001756140.2	172	-39.19	2	26	1073	1103	25	0.64	0.84	||||||||||	:|: || : |	LOC102724194
476	cggcuUAGGAUUGGUGAU-CUGGUGGUCCCc	:| :|:|: || : |||||||||||	atcccGTGTTGATGACAGCGACCACCAGGGg	>hsa_piR_016677|gb|DQ592953|Homo	XR_001756141.2	172	-39.19	2	26	1239	1269	25	0.64	0.84	||||||||||	:|: || : |	-
477	cggcuUAGGAUUGGUGAU-CUGGUGGUCCCc	:| :|:|: || : |||||||||||	atcccGTGTTGATGACAGCGACCACCAGGGg	>hsa_piR_016677|gb|DQ592953|Homo	XR_001756142.2	172	-39.19	2	26	1159	1189	25	0.64	0.84	||||||||||	:|: || : |	-
478	cgGCUUAG-GAUUGGUGAUC--UGGUGGUCCCc	:||: | |: ||||:| ||||||||||	ttTGAGCCGATGTGCACTGGCCACCACCAGGGt	>hsa_piR_016677|gb|DQ592953|Homo	XR_002956471.1	170	-37.92	2	29	5365	5397	30	0.6333	0.7667	||||||||||	||||:|	LOC105371688
479	cggcUUA-GGAUUGGUGAUCUGGUGGUCCCc	||| ||||| ||| ||||||||||	tcatAATGCCTAAGAACT--ACCACCAGGGg	>hsa_piR_016677|gb|DQ592953|Homo	XR_002956714.1	182	-36.78	2	27	133	161	26	0.8077	0.8077	||||||||||	||| |||	COL4A4
480	cggcuuaGGAUUGGUGAUCUGGUGGUCCCc	|||:|: ||||||||||||	cttatggCCTGATGTAGAGACCACCAGGGg	>hsa_piR_016677|gb|DQ592953|Homo	XR_002957115.1	175	-40.2	2	24	4185	4214	22	0.7273	0.8182	||||||||||	|:|: ||	-
481	cggcuUAGGAUUGGUGAU-CUGGUGGUCCCc	:| :|:|: || : |||||||||||	atcccGTGTTGATGACAGCGACCACCAGGGg	>hsa_piR_016677|gb|DQ592953|Homo	XR_002957915.1	172	-39.19	2	26	1242	1272	25	0.64	0.84	||||||||||	:|: || : |	-
482	cgGCUUA--GGAUUGGUG-AUCUGGUGGUCCCc	| ||| :|| :|::| ||||||||||||	tgCCAATGATCT-GCTGCAAAGACCACCAGGGa	>hsa_piR_016677|gb|DQ592953|Homo	XR_002958544.1	172	-34.4	2	29	1277	1308	30	0.6667	0.8	||||||||||	:|::| ||	-
483	cgGCUUA--GGAUUGGUG-AUCUGGUGGUCCCc	| ||| :|| :|::| ||||||||||||	tgCCAATGATCT-GCTGCAAAGACCACCAGGGa	>hsa_piR_016677|gb|DQ592953|Homo	XR_002958545.1	172	-34.4	2	29	2130	2161	30	0.6667	0.8	||||||||||	:|::| ||	-
484	cgGCUUA--GGAUUGGUG-AUCUGGUGGUCCCc	| ||| :|| :|::| ||||||||||||	tgCCAATGATCT-GCTGCAAAGACCACCAGGGa	>hsa_piR_016677|gb|DQ592953|Homo	XR_002958546.1	172	-34.4	2	29	1277	1308	30	0.6667	0.8	||||||||||	:|::| ||	COL6A6
485	cgGCUUA--GGAUUGGUG-AUCUGGUGGUCCCc	| ||| :|| :|::| ||||||||||||	tgCCAATGATCT-GCTGCAAAGACCACCAGGGa	>hsa_piR_016677|gb|DQ592953|Homo	XR_002958547.1	172	-34.4	2	29	1125	1156	30	0.6667	0.8	||||||||||	:|::| ||	LOC112267902
486	cgGCUUA--GGAUUGGUG-AUCUGGUGGUCCCc	| ||| :|| :|::| ||||||||||||	tgCCAATGATCT-GCTGCAAAGACCACCAGGGa	>hsa_piR_016677|gb|DQ592953|Homo	XR_002958548.1	172	-34.4	2	29	1277	1308	30	0.6667	0.8	||||||||||	:|::| ||	-
487	cgGCUUA--GGAUUGGUG-AUCUGGUGGUCCCc	| ||| :|| :|::| ||||||||||||	tgCCAATGATCT-GCTGCAAAGACCACCAGGGa	>hsa_piR_016677|gb|DQ592953|Homo	XR_002958549.1	172	-34.4	2	29	1185	1216	30	0.6667	0.8	||||||||||	:|::| ||	-
488	cgGCUUA--GGAUUGGUG-AUCUGGUGGUCCCc	| ||| :|| :|::| ||||||||||||	tgCCAATGATCT-GCTGCAAAGACCACCAGGGa	>hsa_piR_016677|gb|DQ592953|Homo	XR_002958552.1	172	-34.4	2	29	1277	1308	30	0.6667	0.8	||||||||||	:|::| ||	-
489	cgGCUUA--GGAUUGGUG-AUCUGGUGGUCCCc	| ||| :|| :|::| ||||||||||||	tgCCAATGATCT-GCTGCAAAGACCACCAGGGa	>hsa_piR_016677|gb|DQ592953|Homo	XR_002958553.1	172	-34.4	2	29	1277	1308	30	0.6667	0.8	||||||||||	:|::| ||	LOC105377326
490	cgGCUUAGGAUUGG--UGAUCUGGUGGUCCCc	||: ||| |:|: :| :|||||||||||	ggCGGCTCC-AGCTGGGCGGGACCACCAGGGg	>hsa_piR_016677|gb|DQ592953|Homo	XR_002958675.1	177	-42.24	2	29	1726	1756	29	0.6552	0.8276	||||||||||	:|: :| :|	LOC102724948
491	cggcuUAGGAUUGGUGAU-CUGGUGGUCCCc	:| :|:|: || : |||||||||||	atcccGTGTTGATGACAGCGACCACCAGGGg	>hsa_piR_016677|gb|DQ592953|Homo	XR_002958847.1	172	-39.19	2	26	1340	1370	25	0.64	0.84	||||||||||	:|: || : |	LOC105377795
492	cggcuUAGGAUUGGUGAU-CUGGUGGUCCCc	:| :|:|: || : |||||||||||	atcccGTGTTGATGACAGCGACCACCAGGGg	>hsa_piR_016677|gb|DQ592953|Homo	XR_002958848.1	172	-39.19	2	26	1238	1268	25	0.64	0.84	||||||||||	:|: || : |	LOC105377795
493	cggcuUAGGAUUGGUGAU-CUGGUGGUCCCc	:| :|:|: || : |||||||||||	atcccGTGTTGATGACAGCGACCACCAGGGg	>hsa_piR_016677|gb|DQ592953|Homo	XR_002958849.1	172	-39.19	2	26	1353	1383	25	0.64	0.84	||||||||||	:|: || : |	-
494	cggcuUAGGAUUGGUGAU-CUGGUGGUCCCc	:| :|:|: || : |||||||||||	atcccGTGTTGATGACAGCGACCACCAGGGg	>hsa_piR_016677|gb|DQ592953|Homo	XR_002958850.1	172	-39.19	2	26	1316	1346	25	0.64	0.84	||||||||||	:|: || : |	LOC105370680
495	cggcuUAGGAUUGGUGAU-CUGGUGGUCCCc	:| :|:|: || : |||||||||||	atcccGTGTTGATGACAGCGACCACCAGGGg	>hsa_piR_016677|gb|DQ592953|Homo	XR_002958851.1	172	-39.19	2	26	1311	1341	25	0.64	0.84	||||||||||	:|: || : |	-
496	cggCUUAGGAUU--GGUGAUCUGGUGGUCCCc	|: ||||:: ||:| ||||||||||	tgaGGTTCCTGGGCCCGCACCACCACCAGGGt	>hsa_piR_016677|gb|DQ592953|Homo	XR_002958921.1	174	-36.23	2	28	211	242	28	0.6429	0.7857	||||||||||	: ||:|	LOC105378465
497	cggcUUAGGAUUGGUGAUCUGGUGGUCCCc	|||||| |||| ||||||||||	ctaaAATCCT-CCCAC--CACCACCAGGGt	>hsa_piR_016677|gb|DQ592953|Homo	XR_002959676.1	177	-34.46	2	27	5770	5796	25	0.8	0.8	||||||||||	| ||||	-
498	cggcuuaggauuGGUGAUCUGGUGGUCCCc	|: ||||||||||||||	tactccctgttcCTTCTAGACCACCAGGGc	>hsa_piR_016677|gb|DQ592953|Homo	XR_002959804.1	178	-39.39	2	19	5589	5618	17	0.8824	0.9412	||||||||||	|: ||||	LOC105378530
499	cgGCUUAGGAUUGGUGAUCUGGUGGUCCCc	| || |: |:|:| ||||||||||||	caCCAAACTCAGCTAACAGACCACCAGGGc	>hsa_piR_016677|gb|DQ592953|Homo	XR_108428.4	188	-36.02	2	29	937	966	27	0.7037	0.8148	||||||||||	|:|:| ||	-
500	cgGCUUAG-GAUUGGUGAUCUGGUGGUCCCc	| | || ||:| || ||||||||||||	ctCAATTCTCTGAACA-GAGACCACCAGGGa	>hsa_piR_016677|gb|DQ592953|Homo	XR_243587.3	181	-33.16	2	29	1441	1470	28	0.75	0.7857	||||||||||	|:| || ||	-
501	cgGCUUAGGAUUGGUGAUCUGGUGGUCCCc	| | ||| | :| | ||||||||||||	acCCACTCCCATTC-C-AGACCACCAGGGc	>hsa_piR_016677|gb|DQ592953|Homo	XR_427194.4	176	-33.9	2	29	910	937	27	0.7407	0.7778	||||||||||	| :| | ||	LOC105379208
502	cggcuuAGGA--UUGGUGAUCUGGUGGUCCCc	|||| :|: ||| ||||||||||	gagattTCCTTGGATGCCTACACCACCAGGGc	>hsa_piR_016677|gb|DQ592953|Homo	XR_429393.3	175	-29.26	2	25	3198	3229	25	0.72	0.8	||||||||||	:|: |||	-
503	cgGCUUAG-GAUUGGUGAUCUGGUGGUCCCc	| | || ||:| || ||||||||||||	ctCAATTCTCTGAACA-GAGACCACCAGGGa	>hsa_piR_016677|gb|DQ592953|Homo	XR_429846.3	181	-33.16	2	29	1451	1480	28	0.75	0.7857	||||||||||	|:| || ||	LOC105369183
504	cggcuuAGGAUUGGUGAUCUGGUGGUCCCc	||| :||: :|||||||||||	tgtcccTCCAGACTCGGGGACCACCAGGGa	>hsa_piR_016677|gb|DQ592953|Homo	XR_922442.2	176	-34.99	2	25	439	468	23	0.6957	0.8261	||||||||||	:||: :|	-
505	cggcuuaGGAUU--GGUGAUCUGGUGGUCCCc	|||:: || ||:|||||||||||	agggccaCCTGGCTCCTCTGGACCACCAGGGt	>hsa_piR_016677|gb|DQ592953|Homo	XR_922837.2	182	-42.84	2	24	3686	3717	24	0.75	0.875	||||||||||	: || ||:|	-
506	cggCUUAGGAUUGGUGAUCUGGUGGUCCCc	|::||| |||| :|||||||||||	tcgGGGTCC--ACCA--GGACCACCAGGGc	>hsa_piR_016677|gb|DQ592953|Homo	XR_922837.2	177	-39.66	2	28	515	540	26	0.7308	0.8462	||||||||||	|||| :|	LOC112267902
507	cgGCUUAGGAUUGGUGAUCUGGUGGUCCCc	| | ||| | :| | ||||||||||||	acCCACTCCCATTC-C-AGACCACCAGGGc	>hsa_piR_016677|gb|DQ592953|Homo	XR_923591.3	176	-33.9	2	29	910	937	27	0.7407	0.7778	||||||||||	| :| | ||	LOC112267902
508	cgGCUUAGGAUUGGUGAUCUGGUGGUCCCc	| || |: |:|:| ||||||||||||	caCCAAACTCAGCTAACAGACCACCAGGGc	>hsa_piR_016677|gb|DQ592953|Homo	XR_923867.1	188	-36.02	2	29	1574	1603	27	0.7037	0.8148	||||||||||	|:|:| ||	RYR1
509	cgGCUUAGGAUUGGUGAUCUGGUGGUCCCc	| || |: |:|:| ||||||||||||	caCCAAACTCAGCTAACAGACCACCAGGGc	>hsa_piR_016677|gb|DQ592953|Homo	XR_923868.2	188	-36.02	2	29	1331	1360	27	0.7037	0.8148	||||||||||	|:|:| ||	CACNA1D
510	cgGCUUAGGAUUGGUGAUCUGGUGGUCCCc	| || |: |:|:| ||||||||||||	caCCAAACTCAGCTAACAGACCACCAGGGc	>hsa_piR_016677|gb|DQ592953|Homo	XR_923870.2	188	-36.02	2	29	845	874	27	0.7037	0.8148	||||||||||	|:|:| ||	GPR139
511	cggcUUAGGAUUGGUGAUCUGGUGGUCCCc	||| |: : ||:|||||||||||	gcacAATGGGAGATCCTGGACCACCAGGGa	>hsa_piR_016677|gb|DQ592953|Homo	XR_924103.2	178	-35.18	2	27	4439	4468	25	0.68	0.8	||||||||||	|: : ||:|	DUSP13A
512	cggCUUAGGAUU--GGUGAUCUGGUGGUCCCc	|: ||||:: ||:| ||||||||||	tgaGGTTCCTGGGCCCGCACCACCACCAGGGt	>hsa_piR_016677|gb|DQ592953|Homo	XR_926691.2	174	-36.23	2	28	211	242	28	0.6429	0.7857	||||||||||	: ||:|	DUSP13B
513	cgGCUU--AGGAUUGG--UGAUCUGGUGGUCCCc	|||| ||::|| :|| |||||||||||	agCGAAGGGGCTGGCCTAGCT-GACCACCAGGGc	>hsa_piR_016677|gb|DQ592953|Homo	XR_930496.1	172	-39.56	2	29	269	301	31	0.6774	0.7742	||||||||||	:|| :|| |	KPRP
514	cgGCUUAGGAU-UGGUGAU-CUGGUGGUCCCc	| | || | |::::|| |||||||||||	tcCCACTCAGACATTGTTATGACCACCAGGGt	>hsa_piR_016677|gb|DQ592953|Homo	XR_930672.2	174	-31.22	2	29	284	315	29	0.6552	0.7931	||||||||||	|::::|| |	SMAGP
515	cgGCUUAG-GAUUGGUGAUCUGGUGGUCCCc	| || | |||:||||| ||||||||||	aaCTAAACACTAGCCACT--ACCACCAGGGt	>hsa_piR_016677|gb|DQ592953|Homo	XR_938597.2	188	-38.41	2	29	397	425	28	0.7857	0.8214	||||||||||	||:|||||	SMAGP
516	cggCUUAGGAUUGGUGAUCUGGUGGUCCCc	||| : ||| |||| ||||||||||	taaGAACTGTAA-CACT-CACCACCAGGGt	>hsa_piR_016677|gb|DQ592953|Homo	XR_938964.1	179	-30.14	2	28	119	146	26	0.7692	0.8077	||||||||||	||| ||||	RYR1
517	cggcuuaggaUUGGUGAUCUGGUGGUCCCc	||: | ||||||||||||	gggaccagagAATGAGAAGACCACCAGGGa	>hsa_piR_016677|gb|DQ592953|Homo	XR_939794.2	172	-31.51	2	21	1411	1440	19	0.7895	0.8421	||||||||||	||: | ||	LDB3
518	cggCUUAGGAUUGGUGAUC-UGGUGGUCCCc	||||:| |||| |:| ||||||||||	ataGAATTC--ACCAGTGGAACCACCAGGGa	>hsa_piR_016677|gb|DQ592953|Homo	XR_941374.2	187	-37.17	2	28	520	548	27	0.7778	0.8519	||||||||||	|||| |:|	DNLZ
519	cggCUUAGGAUUGGUGAUC-UGGUGGUCCCc	||||:| |||| |:| ||||||||||	ataGAATTC--ACCAGTGGAACCACCAGGGa	>hsa_piR_016677|gb|DQ592953|Homo	XR_941375.2	187	-37.17	2	28	520	548	27	0.7778	0.8519	||||||||||	|||| |:|	AOC1
520	cgGCUUAGGAUUGGUGAUCUGGUGGUCCCc	||| : ||: :: | |||||||||||	tcCGATGTATAGATGAT-GACCACCAGGGg	>hsa_piR_016677|gb|DQ592953|Homo	XR_943531.2	170	-38.46	2	29	873	901	27	0.6296	0.7778	||||||||||	||: :: | |	CACNA1D
521	cggcuuaGGAUUGGUGAUCUGGUGGUCCCc	||| | | :|||||||||||	ctccccgCCTCCGCCCCGGACCACCAGGGg	>hsa_piR_016677|gb|DQ592953|Homo	XR_944238.2	171	-44.47	2	24	666	695	22	0.7273	0.7727	||||||||||	| | | :|	CACNA1D
522	cggCUUAGGAUUGGUGAUC---UGGUGGUCCCc	|||| ||||:: || ||||||||||	ataGAAT--TAACTGGAAGGACACCACCAGGGg	>hsa_piR_016677|gb|DQ592953|Homo	XR_946285.2	171	-32.14	2	28	487	517	29	0.6897	0.7586	||||||||||	|:: ||	TRIM45
523	cggCUUAGGAUUGGUGAUC---UGGUGGUCCCc	|||| ||||:: || ||||||||||	ataGAAT--TAACTGGAAGGACACCACCAGGGg	>hsa_piR_016677|gb|DQ592953|Homo	XR_946286.2	171	-32.14	2	28	760	790	29	0.6897	0.7586	||||||||||	|:: ||	LDB3
524	cggCUUAGGAUUGGUGAUC---UGGUGGUCCCc	|||| ||||:: || ||||||||||	ataGAAT--TAACTGGAAGGACACCACCAGGGg	>hsa_piR_016677|gb|DQ592953|Homo	XR_946287.2	171	-32.14	2	28	487	517	29	0.6897	0.7586	||||||||||	|:: ||	MAVS
525	cggcuuagGAUUGGUG-AUCUGGUGGUCCCc	||: || : |:|||||||||||	catgcgcaCTGCCCCTGTGGACCACCAGGGa	>hsa_piR_016677|gb|DQ592953|Homo	XR_946395.2	173	-34.72	2	23	552	582	22	0.7273	0.8636	||||||||||	: || : |:|	AOC1
526	cggCUUA-GGAUUGGUGAUCUGGUGGUCCCc	|||| | | || :|| ||||||||||	ccaGAATGCATCACAGCT--ACCACCAGGGa	>hsa_piR_016677|gb|DQ592953|Homo	XR_947145.2	175	-33.33	2	28	632	660	27	0.7407	0.7778	||||||||||	| || :||	ATP1B2
527	cggCUUA-GGAUUGGUGAUCUGGUGGUCCCc	|||| | | || :|| ||||||||||	ccaGAATGCATCACAGCT--ACCACCAGGGa	>hsa_piR_016677|gb|DQ592953|Homo	XR_947146.2	175	-33.33	2	28	550	578	27	0.7407	0.7778	||||||||||	| || :||	DUSP13B
528	cggcuuaggaUUGGUGAUCUGGUGGUCCCc	:||: | ||||||||||||	ccacaaggggGACT-CAAGACCACCAGGGg	>hsa_piR_016677|gb|DQ592953|Homo	XR_948846.2	170	-36.37	2	21	204	232	19	0.7895	0.8947	||||||||||	:||: | ||	PAX4
529	cgGCUUAGGAUUGGUGAUCUGGUGGUCCCc	|||: || ::||: |||||||||||	acCGAGACCAGGCCG-GCGACCACCAGGGg	>hsa_piR_016677|gb|DQ592953|Homo	XR_950080.2	178	-48.28	2	29	327	355	27	0.6667	0.8148	||||||||||	::||: |	PAX4
530	cggcuUAGGAUUGGUGAU-CUGGUGGUCCCc	:| :|:|: || : |||||||||||	atcccGTGTTGATGACAGCGACCACCAGGGg	>hsa_piR_016677|gb|DQ592953|Homo	XR_951033.3	172	-39.19	2	26	911	941	25	0.64	0.84	||||||||||	:|: || : |	LDB3
531	cggcuUAGGAUUGGUGAU-CUGGUGGUCCCc	:| :|:|: || : |||||||||||	atcccGTGTTGATGACAGCGACCACCAGGGg	>hsa_piR_016677|gb|DQ592953|Homo	XR_951034.3	172	-39.19	2	26	1344	1374	25	0.64	0.84	||||||||||	:|: || : |	LDB3
532	cggCUUAGGAUU--GGUGAUCUGGUGGUCCCc	|: ||||:: ||:| ||||||||||	tgaGGTTCCTGGGCCCGCACCACCACCAGGGt	>hsa_piR_016677|gb|DQ592953|Homo	XR_952242.2	174	-36.23	2	28	211	242	28	0.6429	0.7857	||||||||||	: ||:|	LDB3
533	cggCUUAGGAUU--GGUGAUCUGGUGGUCCCc	|: ||||:: ||:| ||||||||||	tgaGGTTCCTGGGCCCGCACCACCACCAGGGt	>hsa_piR_016677|gb|DQ592953|Homo	XR_952707.2	174	-36.23	2	28	213	244	28	0.6429	0.7857	||||||||||	: ||:|	RNMT
534	cggCUUAGGAUU--GGUGAUCUGGUGGUCCCc	|: ||||:: ||:| ||||||||||	tgaGGTTCCTGGGCCCGCACCACCACCAGGGt	>hsa_piR_016677|gb|DQ592953|Homo	XR_952969.3	174	-36.23	2	28	213	244	28	0.6429	0.7857	||||||||||	: ||:|	RNMT
1124	ucgugCGCGAGAUGGUGACUCGAUGUGGGGGg	|| ||| |||: |:|||||||||||	gctggGCCCTC-ACCG-AGGGCTACACCCCCt	>hsa_piR_020497|gb|DQ598177|Homo	NM_000540.3	183	-43.22	2	28	2190	2219	26	0.7692	0.8462	||||||||||	|||: |:|	ATP1B2
1125	ucGUGCGCGAGA-UGGUGACUCGAUGUGGGGGg	:|| | || : ||| | |||||||||||	ccTACCGGGACTGGACACCGTGCTACACCCCCc	>hsa_piR_020497|gb|DQ598177|Homo	NM_000720.4	177	-41.14	2	31	6582	6614	30	0.6667	0.7333	||||||||||	: ||| | |	CDX1
1126	ucGUGCGCGAGAUGGUGACUCGAUGUGGGGGg	:::|:|: |:| || ||||||||||	tgTGTGTGTGATGCAACGCCACTACACCCCCt	>hsa_piR_020497|gb|DQ598177|Homo	NM_001002911.4	170	-36.12	2	31	3499	3530	29	0.5517	0.7586	||||||||||	|:| ||	JUNB
1127	ucGUGCGCGAGAUGGUGACU-C-GAUGUGGGGGg	||: :| || |: |||: | ||||||||||	tcCATCTG-GCTCCTCCTGGCGCCTACACCCCCt	>hsa_piR_020497|gb|DQ598177|Homo	NM_001007271.2	170	-34.85	2	31	754	786	31	0.6452	0.7742	||||||||||	|: |||: |	P2RX1
1128	ucGUGCGCGAGAUGGUGACU-C-GAUGUGGGGGg	||: :| || |: |||: | ||||||||||	tcCATCTG-GCTCCTCCTGGCGCCTACACCCCCt	>hsa_piR_020497|gb|DQ598177|Homo	NM_001007273.2	170	-34.85	2	31	328	360	31	0.6452	0.7742	||||||||||	|: |||: |	KMT2D
1129	ucGUGCGCGA--GAUGGUGACUCGAUGUGGGGGg	|| | ||| ||:| || | ||||||||||	gtCAAGGGCTACCTGCAAC--AACTACACCCCCc	>hsa_piR_020497|gb|DQ598177|Homo	NM_001025231.2	178	-35.38	2	31	651	682	31	0.7097	0.7419	||||||||||	|:| || |	UNC5C
1130	ucGUGCGCGAGAUGGUGACUCGAUGUGGGGGg	:|| | | : |: | || |||||||||||	ctTAC-CTCCTGATAAATGTGCTACACCCCCt	>hsa_piR_020497|gb|DQ598177|Homo	NM_001031628.2	176	-35.05	2	31	965	995	29	0.6552	0.7586	||||||||||	|: | || |	RNMT
1131	ucGUGCGCGAGAUGGUGACUCGAUGUGGGGGg	:|| | | : |: | || |||||||||||	ctTAC-CTCCTGATAAATGTGCTACACCCCCt	>hsa_piR_020497|gb|DQ598177|Homo	NM_001033873.1	176	-35.05	2	31	957	987	29	0.6552	0.7586	||||||||||	|: | || |	PLK3
1132	ucgugCGCGAGAUGGUGACUCGAUGUGGGGGg	|| ||| |||: |:|||||||||||	gctggGCCCTC-ACCG-AGGGCTACACCCCCt	>hsa_piR_020497|gb|DQ598177|Homo	NM_001042723.2	183	-43.22	2	28	2190	2219	26	0.7692	0.8462	||||||||||	|||: |:|	ERBB4
1133	ucGUGCGCGA---GAUGGUGACUCGAUGUGGGGGg	||| | || ||:|| ||| ||||||||||	taCACCCCCTCCCCTGCCCCTG-CCTACACCCCCt	>hsa_piR_020497|gb|DQ598177|Homo	NM_001080114.2	183	-38.27	2	31	1038	1071	32	0.7188	0.75	||||||||||	|:|| |||	NHLH1
1134	ucgugcgcGA-GAUGGUGACUCGAUGUGGGGGg	|| ||:||||| ||||||||||	atcctaatCTCCTGCCACT---CTACACCCCCc	>hsa_piR_020497|gb|DQ598177|Homo	NM_001080849.3	175	-39.87	2	25	2075	2104	24	0.7917	0.8333	||||||||||	|:|||||	TRIM10
1135	ucGUGCGCGAGAUGGUGACUCGAUGUGGGGGg	:|||: | | :|||| ||||||||||	gcTACGTCCAC-GCCAC-CTTCTACACCCCCg	>hsa_piR_020497|gb|DQ598177|Homo	NM_001091.4	170	-34.02	2	31	1506	1535	29	0.6552	0.7586	||||||||||	:||||	CLASRP
1136	ucGUGCGCGAGA-UGGUGACUCGAUGUGGGGGg	:|| | || : ||| | |||||||||||	ccTACCGGGACTGGACACCGTGCTACACCCCCc	>hsa_piR_020497|gb|DQ598177|Homo	NM_001128839.3	177	-41.14	2	31	6450	6482	30	0.6667	0.7333	||||||||||	: ||| | |	LDB3
1137	ucGUGCGCGAGA-UGGUGACUCGAUGUGGGGGg	:|| | || : ||| | |||||||||||	ccTACCGGGACTGGACACCGTGCTACACCCCCc	>hsa_piR_020497|gb|DQ598177|Homo	NM_001128840.3	177	-41.14	2	31	6522	6554	30	0.6667	0.7333	||||||||||	: ||| | |	RHOD
1138	ucgUGCGCGAGAUGGUG-ACUCGAUGUGGGGGg	|:| | |||:|| | ||||||||||	aggATGGGACATACTACATTTCCTACACCCCCa	>hsa_piR_020497|gb|DQ598177|Homo	NM_001145635.2	172	-36.15	2	30	1876	1908	29	0.6552	0.7241	||||||||||	||:|| |	PCSK4
1139	ucGUGCGCGA---GAUGGUGACUCGAUGUGGGGGg	||| | || ||:|| ||| ||||||||||	taCACCCCCTCCCCTGCCCCTG-CCTACACCCCCt	>hsa_piR_020497|gb|DQ598177|Homo	NM_001171610.2	183	-38.27	2	31	1383	1416	32	0.7188	0.75	||||||||||	|:|| |||	NADSYN1
1140	ucGUG-CGCGA--GAUGGUGACUCGAUGUGGGGGg	||| |: || || | :||| ||||||||||	caCACAGTACTTCCTCCAGCTG-CCTACACCCCCc	>hsa_piR_020497|gb|DQ598177|Homo	NM_001206491.1	174	-40.85	2	31	10345	10378	32	0.6875	0.75	||||||||||	| | :|||	SSH1
1141	ucGUGCGCGAGAUGGUGACUCGAUGUGGGGGg	:|||: | | :|||| ||||||||||	gcTACGTCCAC-GCCAC-CTTCTACACCCCCg	>hsa_piR_020497|gb|DQ598177|Homo	NM_001272072.2	170	-34.02	2	31	1506	1535	29	0.6552	0.7586	||||||||||	:||||	GPR108
1142	ucGUGCGCGAGAUGGUGACUCGAUGUGGGGGg	||| | | |||| | ||||||||||	ccCACTGACCCACCCACCCACCTACACCCCCc	>hsa_piR_020497|gb|DQ598177|Homo	NM_001303263.1	178	-36.71	2	31	1045	1076	29	0.6897	0.6897	||||||||||	|||| |	MAVS
1143	ucGUGCGCGAGAUGGUGACU-C-GAUGUGGGGGg	||: :| || |: |||: | ||||||||||	tcCATCTG-GCTCCTCCTGGCGCCTACACCCCCt	>hsa_piR_020497|gb|DQ598177|Homo	NM_001320842.2	170	-34.85	2	31	546	578	31	0.6452	0.7742	||||||||||	|: |||: |	TRIM45
1144	ucgUGCGCGAGAUGGUGACUCGAUGUGGGGGg	| || | || :||| |||||||||||	gggAAGCAAGCCACGGCTG-GCTACACCCCCt	>hsa_piR_020497|gb|DQ598177|Homo	NM_001366110.1	179	-41.54	2	30	625	655	28	0.7143	0.75	||||||||||	|| :||| |	TRIM10
1145	ucgUGCGCGAGAUGGUGACUCGAUGUGGGGGg	| || | || :||| |||||||||||	gggAAGCAAGCCACGGCTG-GCTACACCCCCt	>hsa_piR_020497|gb|DQ598177|Homo	NM_001366111.1	179	-41.54	2	30	318	348	28	0.7143	0.75	||||||||||	|| :||| |	UBALD1
1146	ucGUGCGCGA---GAUGGUGACUCGAUGUGGGGGg	||| | || ||:|| ||| ||||||||||	taCACCCCCTCCCCTGCCCCTG-CCTACACCCCCt	>hsa_piR_020497|gb|DQ598177|Homo	NM_001368064.1	183	-38.27	2	31	1180	1213	32	0.7188	0.75	||||||||||	|:|| |||	UGT3A1
1147	ucGUGCGCGA---GAUGGUGACUCGAUGUGGGGGg	||| | || ||:|| ||| ||||||||||	taCACCCCCTCCCCTGCCCCTG-CCTACACCCCCt	>hsa_piR_020497|gb|DQ598177|Homo	NM_001368065.1	183	-38.27	2	31	1179	1212	32	0.7188	0.75	||||||||||	|:|| |||	VGLL2
1148	ucGUGCGCGA---GAUGGUGACUCGAUGUGGGGGg	||| | || ||:|| ||| ||||||||||	taCACCCCCTCCCCTGCCCCTG-CCTACACCCCCt	>hsa_piR_020497|gb|DQ598177|Homo	NM_001368066.1	183	-38.27	2	31	1227	1260	32	0.7188	0.75	||||||||||	|:|| |||	VGLL2
1149	ucgugcgcGAGAUGGUGACUCGAUGUGGGGGg	||| ||||| ||||||||||	agttcttcCTCCACCAC---CCTACACCCCCc	>hsa_piR_020497|gb|DQ598177|Homo	NM_001378132.1	172	-37.55	2	25	3042	3070	23	0.7826	0.7826	||||||||||	|||||	AFAP1-AS1
1150	ucgugcgcGAGAUGGUGACUCGAUGUGGGGGg	||| ||||| ||||||||||	agttcttcCTCCACCAC---CCTACACCCCCc	>hsa_piR_020497|gb|DQ598177|Homo	NM_001378135.1	172	-37.55	2	25	3372	3400	23	0.7826	0.7826	||||||||||	|||||	LOC100233156
1151	ucGUGCGCGAGAUGGUGACUCGAUGUGGGGGg	||| | | |||| | ||||||||||	ccCACTGACCCACCCACCCACCTACACCCCCc	>hsa_piR_020497|gb|DQ598177|Homo	NM_001678.5	178	-36.71	2	31	1804	1835	29	0.6897	0.6897	||||||||||	|||| |	LOC100233156
1152	ucgugcgcGAGAUGGUGACUCGAUGUGGGGGg	| |||||| ||||||||||	agagtcttCCCTACCAGGTTTCTACACCCCCg	>hsa_piR_020497|gb|DQ598177|Homo	NM_001804.3	172	-32.25	2	25	1546	1577	23	0.7391	0.7391	||||||||||	|||||	MAVS
1153	ucgUGCGCGAGAUGGUGACU-C-GAUGUGGGGGg	:||:| || || || || | ||||||||||	acgGCGTGATC-ACGAC-GACGCCTACACCCCCg	>hsa_piR_020497|gb|DQ598177|Homo	NM_002229.3	175	-36.11	2	30	573	604	30	0.7333	0.8	||||||||||	| || || |	LINC00861
1154	ucGUG-CGCGAGAUGGUGACUCGAUGUGGGGGg	||| | |||| ||| | ||||||||||	aaCACAACCATCTA-CACACATCTACACCCCCa	>hsa_piR_020497|gb|DQ598177|Homo	NM_002558.4	179	-36.24	2	31	2381	2412	30	0.7333	0.7333	||||||||||	|| ||| |	LINC01004
1155	ucgUGCGCGA--GAUGGUGACUCGAUGUGGGGGg	|| :||| ||:|| :|| ||||||||||	tagACCTGCTGGCTGCC-TTG-CCTACACCCCCt	>hsa_piR_020497|gb|DQ598177|Homo	NM_003482.4	176	-37.99	2	30	15240	15271	30	0.7	0.8	||||||||||	|:|| :||	DNLZ
1156	ucgugCGCG-AGAUGGUGACUCGAUGUGGGGGg	|:|| |:| :: || |||||||||||	acttgGTGCATTTTTTTCTACGCTACACCCCCc	>hsa_piR_020497|gb|DQ598177|Homo	NM_003728.4	178	-36.58	2	28	4622	4654	27	0.6667	0.8148	||||||||||	| :: || |	CLASRP
1157	ucgugcgcGAGAUGGUGACUCGAUGUGGGGGg	||| ||||| ||||||||||	agttcttcCTCCACCAC---CCTACACCCCCc	>hsa_piR_020497|gb|DQ598177|Homo	NM_003799.3	172	-37.55	2	25	3501	3529	23	0.7826	0.7826	||||||||||	|||||	EHD4-AS1
1158	ucGUGC--GCGAGAUGGUGACUCGAUGUGGGGGg	||:| : ||:||||| |:|||||||||||	gcCATGACTTCTTTACCA-AGGGCTACACCCCCg	>hsa_piR_020497|gb|DQ598177|Homo	NM_004073.4	191	-45.41	2	31	1016	1048	31	0.7097	0.8387	||||||||||	||||| |:|	LOC101927692
1159	ucGUGCGCGAGAUGGUGACUCGAUGUGGGGGg	||| || || |: ||| ||||||||||	gaCAC-AGCCCTCCTCCTG-CCTACACCCCCa	>hsa_piR_020497|gb|DQ598177|Homo	NM_005235.3	178	-37.89	2	31	3418	3447	29	0.7241	0.7586	||||||||||	| |: |||	MMP25-AS1
1160	ucgugcgcGAGAUGGU-GACUC--GAUGUGGGGGg	| || ||| |||:| ||||||||||	aagcccacCACTTCCACCTGGGCCCTACACCCCCa	>hsa_piR_020497|gb|DQ598177|Homo	NM_005598.4	178	-38.41	2	25	52	86	26	0.7692	0.8077	||||||||||	|| |||:|	PEA15-AS1
1161	ucgugcgcGAGAUGGUGACUCGAUGUGGGGGg	:|:|| ::||| |||||||||||	ggcgattaTTTTAATGCTG-GCTACACCCCCa	>hsa_piR_020497|gb|DQ598177|Homo	NM_006778.4	182	-38.83	2	25	3653	3683	23	0.7391	0.913	||||||||||	|| ::||| |	-
1162	ucGUGCGCGAGAUG--GUGACUCGAUGUGGGGGg	||| :| | || | | || ||||||||||	ccCACCTGGACCACATCCCCGA-CTACACCCCCc	>hsa_piR_020497|gb|DQ598177|Homo	NM_007056.3	171	-36.38	2	31	344	376	31	0.6774	0.7097	||||||||||	| | | ||	-
1163	ucGUGCGCGA---GAUGGUGACUCGAUGUGGGGGg	||| | || ||:|| ||| ||||||||||	taCACCCCCTCCCCTGCCCCTG-CCTACACCCCCt	>hsa_piR_020497|gb|DQ598177|Homo	NM_007078.3	183	-38.27	2	31	1368	1401	32	0.7188	0.75	||||||||||	|:|| |||	UNC5C
1164	ucgUGCGCGAGAUGGUG-ACUCGAUGUGGGGGg	|:| | || || | |||||||||||||	ccgATGGGGCCTTCCCCGAGAGCTACACCCCCa	>hsa_piR_020497|gb|DQ598177|Homo	NM_014578.4	184	-44.62	2	30	169	201	29	0.7241	0.7586	||||||||||	|| | |||	CACNA1D
1165	ucgUGCGCGAGAUGGU-GACUCGAUGUGGGGGg	|| || | ||| | |||||||||||	acgACCCGGACCCCCAGCCCCGCTACACCCCCa	>hsa_piR_020497|gb|DQ598177|Homo	NM_017573.4	172	-32.23	2	30	652	684	29	0.6897	0.6897	||||||||||	||| | |	VGLL2
1166	ucGUGCGCGAGAUGGU-GACUCGAUGUGGGGGg	||: || | |||| | ||||||||||||	acCAT-CG-TGAACCAGATCAGCTACACCCCCc	>hsa_piR_020497|gb|DQ598177|Homo	NM_018161.5	177	-41.58	2	31	1271	1301	30	0.7333	0.7667	||||||||||	|||| | ||	SSH1
1167	ucgugcgcgagaUGGUGACUCGAUGUGGGGGg	|||| | |||||||||||	gactttctgaagACCA-TCTGCTACACCCCCa	>hsa_piR_020497|gb|DQ598177|Homo	NM_018984.4	170	-34.23	2	21	2827	2857	19	0.8421	0.8421	||||||||||	|||| | |	SSH1
1168	ucgugcgCGAGAUGGUGA--CUC-GAUGUGGGGGg	|||| |:| || |:| ||||||||||	gggcgagGCTCCATCTCTTGGGGACTACACCCCCc	>hsa_piR_020497|gb|DQ598177|Homo	NM_020171.2	179	-43.53	2	26	70	104	27	0.7407	0.8148	||||||||||	| || |:|	-
1169	ucGUG-CGCGA--GAUGGUGACUCGAUGUGGGGGg	||| |: || || | :||| ||||||||||	caCACAGTACTTCCTCCAGCTG-CCTACACCCCCc	>hsa_piR_020497|gb|DQ598177|Homo	NM_020746.5	174	-40.85	2	31	10485	10518	32	0.6875	0.75	||||||||||	| | :|||	-
1170	ucgUGCGCGAGAUGGUG-ACUCGAUGUGGGGGg	|:| | |||:|| | ||||||||||	aggATGGGACATACTACATTTCCTACACCCCCa	>hsa_piR_020497|gb|DQ598177|Homo	NM_025188.4	172	-36.15	2	30	1930	1962	29	0.6552	0.7241	||||||||||	||:|| |	ERBB4
1171	ucgugcgcGAGAUGGUGACUCGAUGUGGGGGg	:|:|| ::||| |||||||||||	ggcgattaTTTTAATGCTG-GCTACACCCCCa	>hsa_piR_020497|gb|DQ598177|Homo	NM_052828.3	182	-38.83	2	25	3114	3144	23	0.7391	0.913	||||||||||	|| ::||| |	-
1172	ucGUGCGCGAGAUGGUGACUCGAUGUGGGGGg	| ||| | |||| || |||||||||||	ccCCCGC-CAATACCCCT--GCTACACCCCCc	>hsa_piR_020497|gb|DQ598177|Homo	NM_145253.3	181	-39.33	2	31	282	310	29	0.7586	0.7586	||||||||||	|||| || |	-
1173	ucGUGCGCGAGAUGG-UGAC--UCGAUGUGGGGGg	| | | ||:| || | || |||||||||||	ctCCCACTCTTTTCCAAATGTTCGCTACACCCCCt	>hsa_piR_020497|gb|DQ598177|Homo	NM_152404.4	176	-35.63	2	31	3640	3674	32	0.6875	0.7188	||||||||||	| | || |	P2RX1
1174	ucguGCG-CGAGAUGGUGACUC----GAUGUGGGGGg	||| || ||||: | || ||||||||||	cctcCGCAGCCCTACTTCGCAGCCGCCTACACCCCCt	>hsa_piR_020497|gb|DQ598177|Homo	NM_153453.1	174	-36.26	2	29	243	279	32	0.6875	0.7188	||||||||||	| ||	RYR1
1175	ucguGCG-CGAGAUGGUGACUC----GAUGUGGGGGg	||| || ||||: | || ||||||||||	cctcCGCAGCCCTACTTCGCAGCCGCCTACACCCCCt	>hsa_piR_020497|gb|DQ598177|Homo	NM_182645.3	174	-36.26	2	29	243	279	32	0.6875	0.7188	||||||||||	| ||	RYR1
1176	ucgUGCGCGAGAUGGUGAC-UCGAUGUGGGGGg	|| |||||: |:|| |||||||||||	ctgACTGGCTCTG-AATTGCTGCTACACCCCCa	>hsa_piR_020497|gb|DQ598177|Homo	NR_026892.1	182	-40.21	2	30	3404	3435	29	0.7241	0.7931	||||||||||	: |:|| |	-
1177	ucGUGCGCGAG-AUGGUGACUCGAUGUGGGGGg	||:| || | | :||| |||||||||||	tgCATG-GCCCATCGTACT-TGCTACACCCCCa	>hsa_piR_020497|gb|DQ598177|Homo	NR_037871.1	173	-38.2	2	31	652	682	30	0.7	0.7667	||||||||||	| :||| |	-
1178	ucGUGCGCGAG-AUGGUGACUCGAUGUGGGGGg	||:| || | | :||| |||||||||||	tgCATG-GCCCATCGTACT-TGCTACACCCCCa	>hsa_piR_020497|gb|DQ598177|Homo	NR_037872.1	173	-38.2	2	31	1506	1536	30	0.7	0.7667	||||||||||	| :||| |	TRIM10
1179	ucGUG-CGCGA--GAUGGUGACUCGAUGUGGGGGg	||| |: || || | :||| ||||||||||	caCACAGTACTTCCTCCAGCTG-CCTACACCCCCc	>hsa_piR_020497|gb|DQ598177|Homo	NR_037921.2	174	-40.85	2	31	10312	10345	32	0.6875	0.75	||||||||||	| | :|||	TRIM10
1180	ucGUGCGCGAGAU-GGUGACUCGAUGUGGGGGg	|| |||| | |::|| ||||||||||	tgCAGAAGCTCCAGCTGCTTTCCTACACCCCCt	>hsa_piR_020497|gb|DQ598177|Homo	NR_038446.1	177	-35.32	2	31	4836	4868	30	0.6667	0.7333	||||||||||	| |::||	TRIM10
1181	ucgUGCGCGAGAU-GGUGACUC--GAUGUGGGGGg	|:|| | | | |: :||:| ||||||||||	ataATGCTCCCCAGCTCTTGGGCCCTACACCCCCt	>hsa_piR_020497|gb|DQ598177|Homo	NR_039981.2	175	-36.86	2	30	8138	8172	31	0.6452	0.7742	||||||||||	|: :||:|	-
1182	ucgugcgcGA-GAUGGUGACUCGAUGUGGGGGg	|| ||:||||| ||||||||||	atcctaatCTCCTGCCACT---CTACACCCCCc	>hsa_piR_020497|gb|DQ598177|Homo	NR_073565.2	175	-39.87	2	25	2079	2108	24	0.7917	0.8333	||||||||||	|:|||||	-
1183	ucGUGCGCGAGAUG--GUGACUCGAUGUGGGGGg	||| :| | || | | || ||||||||||	ccCACCTGGACCACATCCCCGA-CTACACCCCCc	>hsa_piR_020497|gb|DQ598177|Homo	NR_103529.2	171	-36.38	2	31	344	376	31	0.6774	0.7097	||||||||||	| | | ||	P2RX1
1184	ucgugcgCGAGAUGGUGAC-UCGAUGUGGGGGg	|| ||:| | | | ||||||||||	gggggaaGCAGTATCTCAGCAACTACACCCCCg	>hsa_piR_020497|gb|DQ598177|Homo	NR_120332.1	172	-31.33	2	26	630	662	25	0.72	0.76	||||||||||	|:| | | |	P2RX1
1185	ucgugcgcGAGAUGGUGACUCGAUGUGGGGGg	:||| || || ||||||||||	tgatttgaTTCTTCC-CTCCACTACACCCCCc	>hsa_piR_020497|gb|DQ598177|Homo	NR_120628.1	170	-34.82	2	25	1324	1354	23	0.7391	0.7826	||||||||||	| || ||	P2RX1
1186	ucgUGCGCGAGAUGGU-GAC--UCGAUGUGGGGGg	:| | | | |:|| | | :|||||||||||	atgGCTCCCCCCATCAGCGGGAGGCTACACCCCCc	>hsa_piR_020497|gb|DQ598177|Homo	NR_123723.1	171	-41.09	2	30	260	294	31	0.6452	0.7419	||||||||||	|| | | :|	CLASRP
1187	ucGUGCG--CGAGAUG--GUGACUCGAUGUGGGGGg	:|||: | | ||| |||| ||||||||||	ttTACGTTAGATATACATCACTTCTCTACACCCCCa	>hsa_piR_020497|gb|DQ598177|Homo	NR_123725.1	176	-33.86	2	31	498	533	33	0.6667	0.7273	||||||||||	| ||||	CLASRP
1188	ucGUGCGCGAGAUGGUGACUCGAUGUGGGGGg	||| || || |: ||| ||||||||||	gaCAC-AGCCCTCCTCCTG-CCTACACCCCCa	>hsa_piR_020497|gb|DQ598177|Homo	XM_005246376.3	178	-37.89	2	31	3168	3197	29	0.7241	0.7586	||||||||||	| |: |||	RYR1
1189	ucgUGCGCGAGAUGGU-GACUCGAUGUGGGGGg	|| || | ||| | |||||||||||	acgACCCGGACCCCCAGCCCCGCTACACCCCCa	>hsa_piR_020497|gb|DQ598177|Homo	XM_005259586.1	172	-32.23	2	30	494	526	29	0.6897	0.6897	||||||||||	||| | |	PCSK4
1190	ucgugCGCG-AGAUGGUGACUCGAUGUGGGGGg	|:|| |:| :: || |||||||||||	acttgGTGCATTTTTTTCTACGCTACACCCCCc	>hsa_piR_020497|gb|DQ598177|Homo	XM_005263321.3	178	-36.58	2	28	4916	4948	27	0.6667	0.8148	||||||||||	| :: || |	PCSK4
1191	ucGUGCGCGAGA-UGGUGACUCGAUGUGGGGGg	:|| | || : ||| | |||||||||||	ccTACCGGGACTGGACACCGTGCTACACCCCCc	>hsa_piR_020497|gb|DQ598177|Homo	XM_005265448.3	177	-41.14	2	31	5921	5953	30	0.6667	0.7333	||||||||||	: ||| | |	PCSK4
1192	ucguGCG-CGAGAUGGUGACUC----GAUGUGGGGGg	||| || ||||: | || ||||||||||	cctcCGCAGCCCTACTTCGCAGCCGCCTACACCCCCt	>hsa_piR_020497|gb|DQ598177|Homo	XM_005266883.2	174	-36.26	2	29	60	96	32	0.6875	0.7188	||||||||||	| ||	PCSK4
1193	ucgugcgcgagaUGGUGACUCGAUGUGGGGGg	|||| | |||||||||||	gactttctgaagACCA-TCTGCTACACCCCCa	>hsa_piR_020497|gb|DQ598177|Homo	XM_005268984.4	170	-34.23	2	21	3538	3568	19	0.8421	0.8421	||||||||||	|||| | |	PCSK4
1194	ucgugcgcgagaUGGUGACUCGAUGUGGGGGg	|||| | |||||||||||	gactttctgaagACCA-TCTGCTACACCCCCa	>hsa_piR_020497|gb|DQ598177|Homo	XM_005268985.2	170	-34.23	2	21	2653	2683	19	0.8421	0.8421	||||||||||	|||| | |	PCSK4
1195	ucGUGCGCGAGAUGGUGACU-C-GAUGUGGGGGg	||: :| || |: |||: | ||||||||||	tcCATCTG-GCTCCTCCTGGCGCCTACACCCCCt	>hsa_piR_020497|gb|DQ598177|Homo	XM_005269883.3	170	-34.85	2	31	545	577	31	0.6452	0.7742	||||||||||	|: |||: |	PCSK4
1196	ucGUGCGCGAGAUGGUGACU-C-GAUGUGGGGGg	||: :| || |: |||: | ||||||||||	tcCATCTG-GCTCCTCCTGGCGCCTACACCCCCt	>hsa_piR_020497|gb|DQ598177|Homo	XM_005269887.1	170	-34.85	2	31	647	679	31	0.6452	0.7742	||||||||||	|: |||: |	PCSK4
1197	ucGUGCGCGAGAUGGUGACUCGAUGUGGGGGg	||| || || |: ||| ||||||||||	gaCAC-AGCCCTCCTCCTG-CCTACACCCCCa	>hsa_piR_020497|gb|DQ598177|Homo	XM_006712364.3	178	-37.89	2	31	3243	3272	29	0.7241	0.7586	||||||||||	| |: |||	PCSK4
1198	ucgUGCGCGA--GAUGGUGACUCGAUGUGGGGGg	|| :||| ||:|| :|| ||||||||||	tagACCTGCTGGCTGCC-TTG-CCTACACCCCCt	>hsa_piR_020497|gb|DQ598177|Homo	XM_006719614.4	176	-37.99	2	30	15310	15341	30	0.7	0.8	||||||||||	|:|| :||	-
1199	ucgUGCGCGA--GAUGGUGACUCGAUGUGGGGGg	|| :||| ||:|| :|| ||||||||||	tagACCTGCTGGCTGCC-TTG-CCTACACCCCCt	>hsa_piR_020497|gb|DQ598177|Homo	XM_006719616.3	176	-37.99	2	30	15297	15328	30	0.7	0.8	||||||||||	|:|| :||	PCSK4
1200	ucGUG-CGCGAGAUGGUGACUCGAUGUGGGGGg	||| | |||| ||| | ||||||||||	aaCACAACCATCTA-CACACATCTACACCCCCa	>hsa_piR_020497|gb|DQ598177|Homo	XM_006721529.2	179	-36.24	2	31	2371	2402	30	0.7333	0.7333	||||||||||	|| ||| |	-
1201	ucgugCGCGAGAUGGUGACUCGAUGUGGGGGg	|| ||| |||: |:|||||||||||	gctggGCCCTC-ACCG-AGGGCTACACCCCCt	>hsa_piR_020497|gb|DQ598177|Homo	XM_006723317.2	183	-43.22	2	28	2131	2160	26	0.7692	0.8462	||||||||||	|||: |:|	CACNA1D
1202	ucgugCGCGAGAUGGUGACUCGAUGUGGGGGg	|| ||| |||: |:|||||||||||	gctggGCCCTC-ACCG-AGGGCTACACCCCCt	>hsa_piR_020497|gb|DQ598177|Homo	XM_006723319.2	183	-43.22	2	28	2131	2160	26	0.7692	0.8462	||||||||||	|||: |:|	CACNA1D
1203	ucGUGCGCGAGAUGGUGACUCGAUGUGGGGGg	| :| ||| |:| || ||||||||||	ccCCTGAGCTGCATCCATG-TCTACACCCCCg	>hsa_piR_020497|gb|DQ598177|Homo	XM_006724080.3	172	-33.53	2	31	2022	2052	29	0.6552	0.7241	||||||||||	|:| ||	CACNA1D
1204	ucGUGCGCGA--GAUGGUGACUCGAUGUGGGGGg	|| | ||| ||:| || | ||||||||||	gtCAAGGGCTACCTGCAAC--AACTACACCCCCc	>hsa_piR_020497|gb|DQ598177|Homo	XM_011509571.1	178	-35.38	2	31	687	718	31	0.7097	0.7419	||||||||||	|:| || |	CACNA1D
1205	ucgugcgcGAGAUGGUGACUCGAUGUGGGGGg	:|:|| ::||| |||||||||||	ggcgattaTTTTAATGCTG-GCTACACCCCCa	>hsa_piR_020497|gb|DQ598177|Homo	XM_011514221.1	182	-38.83	2	25	3624	3654	23	0.7391	0.913	||||||||||	|| ::||| |	CACNA1D
1206	ucgugcgcGAGAUGGUGACUCGAUGUGGGGGg	:|:|| ::||| |||||||||||	ggcgattaTTTTAATGCTG-GCTACACCCCCa	>hsa_piR_020497|gb|DQ598177|Homo	XM_011514222.2	182	-38.83	2	25	3858	3888	23	0.7391	0.913	||||||||||	|| ::||| |	SSH1
1207	ucgugcgcGAGAUGGUGACUCGAUGUGGGGGg	:|:|| ::||| |||||||||||	ggcgattaTTTTAATGCTG-GCTACACCCCCa	>hsa_piR_020497|gb|DQ598177|Homo	XM_011514223.2	182	-38.83	2	25	3739	3769	23	0.7391	0.913	||||||||||	|| ::||| |	SSH1
1208	ucgugcgcGAGAUGGUGACUCGAUGUGGGGGg	:|:|| ::||| |||||||||||	ggcgattaTTTTAATGCTG-GCTACACCCCCa	>hsa_piR_020497|gb|DQ598177|Homo	XM_011514225.1	182	-38.83	2	25	3085	3115	23	0.7391	0.913	||||||||||	|| ::||| |	SSH1
1209	ucGUG-CGCGAGAUGGUGACUCGAUGUGGGGGg	||| | |||| ||| | ||||||||||	aaCACAACCATCTA-CACACATCTACACCCCCa	>hsa_piR_020497|gb|DQ598177|Homo	XM_011523896.3	179	-36.24	2	31	3031	3062	30	0.7333	0.7333	||||||||||	|| ||| |	SSH1
1210	ucGUG-CGCGAGAUGGUGACUCGAUGUGGGGGg	||| | |||| ||| | ||||||||||	aaCACAACCATCTA-CACACATCTACACCCCCa	>hsa_piR_020497|gb|DQ598177|Homo	XM_011523897.2	179	-36.24	2	31	2482	2513	30	0.7333	0.7333	||||||||||	|| ||| |	-
1211	ucGUG-CGCGAGAUGGUGACUCGAUGUGGGGGg	||| | |||| ||| | ||||||||||	aaCACAACCATCTA-CACACATCTACACCCCCa	>hsa_piR_020497|gb|DQ598177|Homo	XM_011523898.3	179	-36.24	2	31	3129	3160	30	0.7333	0.7333	||||||||||	|| ||| |	-
1212	ucGUG-CGCGAGAUGGUGACUCGAUGUGGGGGg	||| | |||| ||| | ||||||||||	aaCACAACCATCTA-CACACATCTACACCCCCa	>hsa_piR_020497|gb|DQ598177|Homo	XM_011523899.3	179	-36.24	2	31	3120	3151	30	0.7333	0.7333	||||||||||	|| ||| |	-
1213	ucGUGCGCGAGAUG--GUGACUCGAUGUGGGGGg	||| :| | || | | || ||||||||||	ccCACCTGGACCACATCCCCGA-CTACACCCCCc	>hsa_piR_020497|gb|DQ598177|Homo	XM_011526396.2	171	-36.38	2	31	344	376	31	0.6774	0.7097	||||||||||	| | | ||	-
1214	ucGUGCGCGAGAUG--GUGACUCGAUGUGGGGGg	||| :| | || | | || ||||||||||	ccCACCTGGACCACATCCCCGA-CTACACCCCCc	>hsa_piR_020497|gb|DQ598177|Homo	XM_011526397.3	171	-36.38	2	31	317	349	31	0.6774	0.7097	||||||||||	| | | ||	-
1215	ucgugCGCGAGAUGGUGACUCGAUGUGGGGGg	|| ||| |||: |:|||||||||||	gctggGCCCTC-ACCG-AGGGCTACACCCCCt	>hsa_piR_020497|gb|DQ598177|Homo	XM_011527205.2	183	-43.22	2	28	2131	2160	26	0.7692	0.8462	||||||||||	|||: |:|	-
1216	ucgUGCGCGAGAUGGU-GACUCGAUGUGGGGGg	|| || | ||| | |||||||||||	acgACCCGGACCCCCAGCCCCGCTACACCCCCa	>hsa_piR_020497|gb|DQ598177|Homo	XM_011528085.2	172	-32.23	2	30	877	909	29	0.6897	0.6897	||||||||||	||| | |	-
1217	ucgUGCGCGAGAUGGU-GACUCGAUGUGGGGGg	|| || | ||| | |||||||||||	acgACCCGGACCCCCAGCCCCGCTACACCCCCa	>hsa_piR_020497|gb|DQ598177|Homo	XM_011528086.2	172	-32.23	2	30	877	909	29	0.6897	0.6897	||||||||||	||| | |	-
1218	ucgUGCGCGAGAUGGU-GACUCGAUGUGGGGGg	|| || | ||| | |||||||||||	acgACCCGGACCCCCAGCCCCGCTACACCCCCa	>hsa_piR_020497|gb|DQ598177|Homo	XM_011528087.2	172	-32.23	2	30	877	909	29	0.6897	0.6897	||||||||||	||| | |	TNFRSF18
1219	ucgUGCGCGAGAUGGU-GACUCGAUGUGGGGGg	|| || | ||| | |||||||||||	acgACCCGGACCCCCAGCCCCGCTACACCCCCa	>hsa_piR_020497|gb|DQ598177|Homo	XM_011528088.2	172	-32.23	2	30	529	561	29	0.6897	0.6897	||||||||||	||| | |	ERBB4
1220	ucgUGCGCGAGAUGGU-GACUCGAUGUGGGGGg	|| || | ||| | |||||||||||	acgACCCGGACCCCCAGCCCCGCTACACCCCCa	>hsa_piR_020497|gb|DQ598177|Homo	XM_011528089.2	172	-32.23	2	30	877	909	29	0.6897	0.6897	||||||||||	||| | |	ERBB4
1221	ucgUGCGCGAGAUGGU-GACUCGAUGUGGGGGg	|| || | ||| | |||||||||||	acgACCCGGACCCCCAGCCCCGCTACACCCCCa	>hsa_piR_020497|gb|DQ598177|Homo	XM_011528090.2	172	-32.23	2	30	796	828	29	0.6897	0.6897	||||||||||	||| | |	ERBB4
1222	ucgUGCGCGAGAUGGU-GACUCGAUGUGGGGGg	|| || | ||| | |||||||||||	acgACCCGGACCCCCAGCCCCGCTACACCCCCa	>hsa_piR_020497|gb|DQ598177|Homo	XM_011528091.2	172	-32.23	2	30	350	382	29	0.6897	0.6897	||||||||||	||| | |	ERBB4
1223	ucgUGCGCGAGAUGGU-GACUCGAUGUGGGGGg	|| || | ||| | |||||||||||	acgACCCGGACCCCCAGCCCCGCTACACCCCCa	>hsa_piR_020497|gb|DQ598177|Homo	XM_011528092.2	172	-32.23	2	30	877	909	29	0.6897	0.6897	||||||||||	||| | |	CACNA1D
1224	ucgUGCGCGAGAUGGU-GACUCGAUGUGGGGGg	|| || | ||| | |||||||||||	acgACCCGGACCCCCAGCCCCGCTACACCCCCa	>hsa_piR_020497|gb|DQ598177|Homo	XM_011528093.2	172	-32.23	2	30	877	909	29	0.6897	0.6897	||||||||||	||| | |	CACNA1D
1225	ucgUGCGCGAGAUGGU-GACUCGAUGUGGGGGg	|| || | ||| | |||||||||||	acgACCCGGACCCCCAGCCCCGCTACACCCCCa	>hsa_piR_020497|gb|DQ598177|Homo	XM_011528094.1	172	-32.23	2	30	573	605	29	0.6897	0.6897	||||||||||	||| | |	CACNA1D
1226	ucgUGCGCGAGAUGGU-GACUCGAUGUGGGGGg	|| || | ||| | |||||||||||	acgACCCGGACCCCCAGCCCCGCTACACCCCCa	>hsa_piR_020497|gb|DQ598177|Homo	XM_011528095.2	172	-32.23	2	30	877	909	29	0.6897	0.6897	||||||||||	||| | |	CACNA1D
1227	ucgUGCGCGAGAUGGU-GACUCGAUGUGGGGGg	|| || | ||| | |||||||||||	acgACCCGGACCCCCAGCCCCGCTACACCCCCa	>hsa_piR_020497|gb|DQ598177|Homo	XM_011528096.1	172	-32.23	2	30	494	526	29	0.6897	0.6897	||||||||||	||| | |	CACNA1D
1228	ucGUGCGCGAGA-UGGUGACUCGAUGUGGGGGg	:|| | || : ||| | |||||||||||	ccTACCGGGACTGGACACCGTGCTACACCCCCc	>hsa_piR_020497|gb|DQ598177|Homo	XM_011534094.2	177	-41.14	2	31	6236	6268	30	0.6667	0.7333	||||||||||	: ||| | |	CACNA1D
1229	ucGUGCGCGAGA-UGGUGACUCGAUGUGGGGGg	:|| | || : ||| | |||||||||||	ccTACCGGGACTGGACACCGTGCTACACCCCCc	>hsa_piR_020497|gb|DQ598177|Homo	XM_011534096.2	177	-41.14	2	31	6047	6079	30	0.6667	0.7333	||||||||||	: ||| | |	CACNA1D
1230	ucGUGCGCGAGA-UGGUGACUCGAUGUGGGGGg	:|| | || : ||| | |||||||||||	ccTACCGGGACTGGACACCGTGCTACACCCCCc	>hsa_piR_020497|gb|DQ598177|Homo	XM_011534097.2	177	-41.14	2	31	6703	6735	30	0.6667	0.7333	||||||||||	: ||| | |	CACNA1D
1231	ucGUGCGCGAGA-UGGUGACUCGAUGUGGGGGg	:|| | || : ||| | |||||||||||	ccTACCGGGACTGGACACCGTGCTACACCCCCc	>hsa_piR_020497|gb|DQ598177|Homo	XM_011534099.2	177	-41.14	2	31	5686	5718	30	0.6667	0.7333	||||||||||	: ||| | |	CACNA1D
1232	ucGUGCGCGAGA-UGGUGACUCGAUGUGGGGGg	:|| | || : ||| | |||||||||||	ccTACCGGGACTGGACACCGTGCTACACCCCCc	>hsa_piR_020497|gb|DQ598177|Homo	XM_011534100.2	177	-41.14	2	31	6131	6163	30	0.6667	0.7333	||||||||||	: ||| | |	-
1233	ucgugcgcgagaUGGUGACUCGAUGUGGGGGg	|||| | |||||||||||	gactttctgaagACCA-TCTGCTACACCCCCa	>hsa_piR_020497|gb|DQ598177|Homo	XM_011538497.1	170	-34.23	2	21	2919	2949	19	0.8421	0.8421	||||||||||	|||| | |	-
1234	ucgugcgcgagaUGGUGACUCGAUGUGGGGGg	|||| | |||||||||||	gactttctgaagACCA-TCTGCTACACCCCCa	>hsa_piR_020497|gb|DQ598177|Homo	XM_011538499.1	170	-34.23	2	21	2718	2748	19	0.8421	0.8421	||||||||||	|||| | |	-
1235	ucgugcgcgagaUGGUGACUCGAUGUGGGGGg	|||| | |||||||||||	gactttctgaagACCA-TCTGCTACACCCCCa	>hsa_piR_020497|gb|DQ598177|Homo	XM_011538500.3	170	-34.23	2	21	2741	2771	19	0.8421	0.8421	||||||||||	|||| | |	AOC1
1236	ucgugcgcgagaUGGUGACUCGAUGUGGGGGg	|||| | |||||||||||	gactttctgaagACCA-TCTGCTACACCCCCa	>hsa_piR_020497|gb|DQ598177|Homo	XM_011538501.3	170	-34.23	2	21	2737	2767	19	0.8421	0.8421	||||||||||	|||| | |	AOC1
1237	ucgUGCGCGA--GAUGGUGACUCGAUGUGGGGGg	|| :||| ||:|| :|| ||||||||||	tagACCTGCTGGCTGCC-TTG-CCTACACCCCCt	>hsa_piR_020497|gb|DQ598177|Homo	XM_011538770.2	176	-37.99	2	30	15312	15343	30	0.7	0.8	||||||||||	|:|| :||	AOC1
1238	ucgUGCGCGA--GAUGGUGACUCGAUGUGGGGGg	|| :||| ||:|| :|| ||||||||||	tagACCTGCTGGCTGCC-TTG-CCTACACCCCCt	>hsa_piR_020497|gb|DQ598177|Homo	XM_011538771.2	176	-37.99	2	30	15309	15340	30	0.7	0.8	||||||||||	|:|| :||	-
1239	ucgUGCGCGA--GAUGGUGACUCGAUGUGGGGGg	|| :||| ||:|| :|| ||||||||||	tagACCTGCTGGCTGCC-TTG-CCTACACCCCCt	>hsa_piR_020497|gb|DQ598177|Homo	XM_011538772.2	176	-37.99	2	30	15303	15334	30	0.7	0.8	||||||||||	|:|| :||	-
1240	ucgUGCGCGA--GAUGGUGACUCGAUGUGGGGGg	|| :||| ||:|| :|| ||||||||||	tagACCTGCTGGCTGCC-TTG-CCTACACCCCCt	>hsa_piR_020497|gb|DQ598177|Homo	XM_011538773.2	176	-37.99	2	30	15300	15331	30	0.7	0.8	||||||||||	|:|| :||	SSH1
1241	ucgUGCGCGA--GAUGGUGACUCGAUGUGGGGGg	|| :||| ||:|| :|| ||||||||||	tagACCTGCTGGCTGCC-TTG-CCTACACCCCCt	>hsa_piR_020497|gb|DQ598177|Homo	XM_011538774.2	176	-37.99	2	30	15292	15323	30	0.7	0.8	||||||||||	|:|| :||	-
1242	ucgUGCGCGA--GAUGGUGACUCGAUGUGGGGGg	|| :||| ||:|| :|| ||||||||||	tagACCTGCTGGCTGCC-TTG-CCTACACCCCCt	>hsa_piR_020497|gb|DQ598177|Homo	XM_011538776.2	176	-37.99	2	30	15219	15250	30	0.7	0.8	||||||||||	|:|| :||	-
1243	ucGUGCGCGAGAUGGUGACU-C-GAUGUGGGGGg	||: :| || |: |||: | ||||||||||	tcCATCTG-GCTCCTCCTGGCGCCTACACCCCCt	>hsa_piR_020497|gb|DQ598177|Homo	XM_011539853.1	170	-34.85	2	31	784	816	31	0.6452	0.7742	||||||||||	|: |||: |	-
1244	ucgUGCGCGAGAUGGUG-ACUCGAUGUGGGGGg	|:| | |||:|| | ||||||||||	aggATGGGACATACTACATTTCCTACACCCCCa	>hsa_piR_020497|gb|DQ598177|Homo	XM_011542199.2	172	-36.15	2	30	1266	1298	29	0.6552	0.7241	||||||||||	||:|| |	UBAP1L
1245	ucguGCGCGAGAU-GGUGACUC-GAUGUGGGGGg	|| ||| |: ||:| | | ||||||||||	ggacCGGGCTGTGTCCGCAGTGTCTACACCCCCt	>hsa_piR_020497|gb|DQ598177|Homo	XM_017002722.2	182	-39.56	2	29	1172	1205	29	0.7241	0.7931	||||||||||	||:| | |	-
1246	ucGUGCGCGAGAUGGUGACUCGAUGUGGGGGg	||| || || |: ||| ||||||||||	gaCAC-AGCCCTCCTCCTG-CCTACACCCCCa	>hsa_piR_020497|gb|DQ598177|Homo	XM_017003577.2	178	-37.89	2	31	3321	3350	29	0.7241	0.7586	||||||||||	| |: |||	-
1247	ucGUGCGCGAGAUGGUGACUCGAUGUGGGGGg	||| || || |: ||| ||||||||||	gaCAC-AGCCCTCCTCCTG-CCTACACCCCCa	>hsa_piR_020497|gb|DQ598177|Homo	XM_017003578.2	178	-37.89	2	31	3276	3305	29	0.7241	0.7586	||||||||||	| |: |||	-
1248	ucGUGCGCGAGAUGGUGACUCGAUGUGGGGGg	||| || || |: ||| ||||||||||	gaCAC-AGCCCTCCTCCTG-CCTACACCCCCa	>hsa_piR_020497|gb|DQ598177|Homo	XM_017003580.2	178	-37.89	2	31	3246	3275	29	0.7241	0.7586	||||||||||	| |: |||	PCSK4
1249	ucGUGCGCGAGAUGGUGACUCGAUGUGGGGGg	||| || || |: ||| ||||||||||	gaCAC-AGCCCTCCTCCTG-CCTACACCCCCa	>hsa_piR_020497|gb|DQ598177|Homo	XM_017003582.1	178	-37.89	2	31	2921	2950	29	0.7241	0.7586	||||||||||	| |: |||	PCSK4
1250	ucGUGCGCGAGA-UGGUGACUCGAUGUGGGGGg	:|| | || : ||| | |||||||||||	ccTACCGGGACTGGACACCGTGCTACACCCCCc	>hsa_piR_020497|gb|DQ598177|Homo	XM_017007137.1	177	-41.14	2	31	6236	6268	30	0.6667	0.7333	||||||||||	: ||| | |	-
1251	ucGUGCGCGAGA-UGGUGACUCGAUGUGGGGGg	:|| | || : ||| | |||||||||||	ccTACCGGGACTGGACACCGTGCTACACCCCCc	>hsa_piR_020497|gb|DQ598177|Homo	XM_017007138.1	177	-41.14	2	31	6233	6265	30	0.6667	0.7333	||||||||||	: ||| | |	-
1252	ucGUGCGCGAGA-UGGUGACUCGAUGUGGGGGg	:|| | || : ||| | |||||||||||	ccTACCGGGACTGGACACCGTGCTACACCCCCc	>hsa_piR_020497|gb|DQ598177|Homo	XM_017007139.1	177	-41.14	2	31	6209	6241	30	0.6667	0.7333	||||||||||	: ||| | |	-
1253	ucGUGCGCGAGA-UGGUGACUCGAUGUGGGGGg	:|| | || : ||| | |||||||||||	ccTACCGGGACTGGACACCGTGCTACACCCCCc	>hsa_piR_020497|gb|DQ598177|Homo	XM_017007140.1	177	-41.14	2	31	6176	6208	30	0.6667	0.7333	||||||||||	: ||| | |	-
1254	ucGUGCGCGAGA-UGGUGACUCGAUGUGGGGGg	:|| | || : ||| | |||||||||||	ccTACCGGGACTGGACACCGTGCTACACCCCCc	>hsa_piR_020497|gb|DQ598177|Homo	XM_017007141.1	177	-41.14	2	31	6176	6208	30	0.6667	0.7333	||||||||||	: ||| | |	-
1255	ucGUGCGCGAGA-UGGUGACUCGAUGUGGGGGg	:|| | || : ||| | |||||||||||	ccTACCGGGACTGGACACCGTGCTACACCCCCc	>hsa_piR_020497|gb|DQ598177|Homo	XM_017007142.1	177	-41.14	2	31	6152	6184	30	0.6667	0.7333	||||||||||	: ||| | |	CCDC149-AS1
1256	ucGUGCGCGAGA-UGGUGACUCGAUGUGGGGGg	:|| | || : ||| | |||||||||||	ccTACCGGGACTGGACACCGTGCTACACCCCCc	>hsa_piR_020497|gb|DQ598177|Homo	XM_017007143.1	177	-41.14	2	31	6152	6184	30	0.6667	0.7333	||||||||||	: ||| | |	-
1257	ucGUGCGCGAGA-UGGUGACUCGAUGUGGGGGg	:|| | || : ||| | |||||||||||	ccTACCGGGACTGGACACCGTGCTACACCCCCc	>hsa_piR_020497|gb|DQ598177|Homo	XM_017007144.1	177	-41.14	2	31	6152	6184	30	0.6667	0.7333	||||||||||	: ||| | |	-
1258	ucGUGCGCGAGA-UGGUGACUCGAUGUGGGGGg	:|| | || : ||| | |||||||||||	ccTACCGGGACTGGACACCGTGCTACACCCCCc	>hsa_piR_020497|gb|DQ598177|Homo	XM_017007145.1	177	-41.14	2	31	6107	6139	30	0.6667	0.7333	||||||||||	: ||| | |	-
1259	ucgugCGCG-AGAUGGUGACUCGAUGUGGGGGg	|:|| |:| :: || |||||||||||	acttgGTGCATTTTTTTCTACGCTACACCCCCc	>hsa_piR_020497|gb|DQ598177|Homo	XM_017008789.1	178	-36.58	2	28	11276	11308	27	0.6667	0.8148	||||||||||	| :: || |	-
1260	ucgugCGCG-AGAUGGUGACUCGAUGUGGGGGg	|:|| |:| :: || |||||||||||	acttgGTGCATTTTTTTCTACGCTACACCCCCc	>hsa_piR_020497|gb|DQ598177|Homo	XM_017008790.1	178	-36.58	2	28	4504	4536	27	0.6667	0.8148	||||||||||	| :: || |	-
1261	ucGUGCGCGAGAUGGUGACUCGAUGUGGGGGg	:|||: | | :|||| ||||||||||	gcTACGTCCAC-GCCAC-CTTCTACACCCCCg	>hsa_piR_020497|gb|DQ598177|Homo	XM_017011944.1	170	-34.02	2	31	1754	1783	29	0.6552	0.7586	||||||||||	:||||	-
1262	ucGUGCGCGAGAUGGUGACUCGAUGUGGGGGg	:|||: | | :|||| ||||||||||	gcTACGTCCAC-GCCAC-CTTCTACACCCCCg	>hsa_piR_020497|gb|DQ598177|Homo	XM_017011945.1	170	-34.02	2	31	1784	1813	29	0.6552	0.7586	||||||||||	:||||	-
1263	ucGUGCGCGAGAUGGUGACUCGAUGUGGGGGg	:|||: | | :|||| ||||||||||	gcTACGTCCAC-GCCAC-CTTCTACACCCCCg	>hsa_piR_020497|gb|DQ598177|Homo	XM_017011946.2	170	-34.02	2	31	1524	1553	29	0.6552	0.7586	||||||||||	:||||	-
1264	ucGUGCGCGAGAUGGUGACUCGAUGUGGGGGg	:|||: | | :|||| ||||||||||	gcTACGTCCAC-GCCAC-CTTCTACACCCCCg	>hsa_piR_020497|gb|DQ598177|Homo	XM_017011947.1	170	-34.02	2	31	1524	1553	29	0.6552	0.7586	||||||||||	:||||	-
1265	ucgugcgCGAGAUGGUGACUCGAUGUGGGGGg	|| || ||| | ||||||||||	ctttataGCAAAACAACTAAACTACACCCCCa	>hsa_piR_020497|gb|DQ598177|Homo	XM_017015981.1	177	-29.67	2	26	715	746	24	0.75	0.75	||||||||||	|| ||| |	-
1266	ucGUGCGCGAGAUGGUGACU-C-GAUGUGGGGGg	||: :| || |: |||: | ||||||||||	tcCATCTG-GCTCCTCCTGGCGCCTACACCCCCt	>hsa_piR_020497|gb|DQ598177|Homo	XM_017016314.1	170	-34.85	2	31	545	577	31	0.6452	0.7742	||||||||||	|: |||: |	-
1267	ucgugcgcgagaUGGUGACUCGAUGUGGGGGg	|||| | |||||||||||	gactttctgaagACCA-TCTGCTACACCCCCa	>hsa_piR_020497|gb|DQ598177|Homo	XM_017019491.2	170	-34.23	2	21	3764	3794	19	0.8421	0.8421	||||||||||	|||| | |	-
1268	ucgugcgcgagaUGGUGACUCGAUGUGGGGGg	|||| | |||||||||||	gactttctgaagACCA-TCTGCTACACCCCCa	>hsa_piR_020497|gb|DQ598177|Homo	XM_017019492.1	170	-34.23	2	21	2880	2910	19	0.8421	0.8421	||||||||||	|||| | |	TRIM45
1269	ucgugcgcgagaUGGUGACUCGAUGUGGGGGg	|||| | |||||||||||	gactttctgaagACCA-TCTGCTACACCCCCa	>hsa_piR_020497|gb|DQ598177|Homo	XM_017019493.1	170	-34.23	2	21	2624	2654	19	0.8421	0.8421	||||||||||	|||| | |	-
1270	ucgugcgcgagaUGGUGACUCGAUGUGGGGGg	|||| | |||||||||||	gactttctgaagACCA-TCTGCTACACCCCCa	>hsa_piR_020497|gb|DQ598177|Homo	XM_017019494.1	170	-34.23	2	21	2719	2749	19	0.8421	0.8421	||||||||||	|||| | |	-
1271	ucgugcgcgagAUGGUGACUCGAUGUGGGGGg	|:|||:|| ||||||||||	gtaacattgaaTGCCATTG-CCTACACCCCCa	>hsa_piR_020497|gb|DQ598177|Homo	XM_017022172.2	175	-38.76	2	22	4828	4858	20	0.8	0.9	||||||||||	|:|||:||	LOC105375456
1272	ucgugcgCGAGAUGGUGA--CUC-GAUGUGGGGGg	|||| |:| || |:| ||||||||||	gggcgagGCTCCATCTCTTGGGGACTACACCCCCc	>hsa_piR_020497|gb|DQ598177|Homo	XM_017027015.1	179	-43.53	2	26	69	103	27	0.7407	0.8148	||||||||||	| || |:|	-
1273	ucgUGCGCGAGAUGGU-GACUCGAUGUGGGGGg	|| || | ||| | |||||||||||	acgACCCGGACCCCCAGCCCCGCTACACCCCCa	>hsa_piR_020497|gb|DQ598177|Homo	XM_024451553.1	172	-32.23	2	30	796	828	29	0.6897	0.6897	||||||||||	||| | |	-
1274	ucgUGCGCGAGAUGGU-GACUCGAUGUGGGGGg	|| || | ||| | |||||||||||	acgACCCGGACCCCCAGCCCCGCTACACCCCCa	>hsa_piR_020497|gb|DQ598177|Homo	XM_024451554.1	172	-32.23	2	30	488	520	29	0.6897	0.6897	||||||||||	||| | |	-
1275	ucgUGCGCGAGAUGGU-GACUCGAUGUGGGGGg	|| || | ||| | |||||||||||	acgACCCGGACCCCCAGCCCCGCTACACCCCCa	>hsa_piR_020497|gb|DQ598177|Homo	XM_024451555.1	172	-32.23	2	30	524	556	29	0.6897	0.6897	||||||||||	||| | |	-
1276	ucgUGCGCGAGAUGGU-GACUCGAUGUGGGGGg	|| || | ||| | |||||||||||	acgACCCGGACCCCCAGCCCCGCTACACCCCCa	>hsa_piR_020497|gb|DQ598177|Homo	XM_024451556.1	172	-32.23	2	30	796	828	29	0.6897	0.6897	||||||||||	||| | |	-
1277	ucgugcgCGAGAUGGUGA--CUC-GAUGUGGGGGg	|||| |:| || |:| ||||||||||	gggcgagGCTCCATCTCTTGGGGACTACACCCCCc	>hsa_piR_020497|gb|DQ598177|Homo	XM_024451618.1	179	-43.53	2	26	65	99	27	0.7407	0.8148	||||||||||	| || |:|	-
1278	ucGUGCGCGAGAUGGUGACUCGAUGUGGGGGg	||:|: || | | || ||||||||||	gaCATGTCCTATTCATCT---CTACACCCCCc	>hsa_piR_020497|gb|DQ598177|Homo	XR_001741617.2	170	-36.49	2	31	430	458	29	0.6552	0.7241	||||||||||	| | ||	-
1279	ucGUGCGCGAGAUGGUGACUCGAUGUGGGGGg	||:|: || | | || ||||||||||	gaCATGTCCTATTCATCT---CTACACCCCCc	>hsa_piR_020497|gb|DQ598177|Homo	XR_001741618.2	170	-36.49	2	31	430	458	29	0.6552	0.7241	||||||||||	| | ||	-
1280	ucGUGCGCGAGAUGGUGACUCGAUGUGGGGGg	||:|: || | | || ||||||||||	gaCATGTCCTATTCATCT---CTACACCCCCc	>hsa_piR_020497|gb|DQ598177|Homo	XR_001741619.2	170	-36.49	2	31	430	458	29	0.6552	0.7241	||||||||||	| | ||	-
1281	ucGUGCGCGAGAUGGUGACUCGAUGUGGGGGg	||:|: || | | || ||||||||||	gaCATGTCCTATTCATCT---CTACACCCCCc	>hsa_piR_020497|gb|DQ598177|Homo	XR_001741622.1	170	-36.49	2	31	430	458	29	0.6552	0.7241	||||||||||	| | ||	GUSB
1282	ucGUGCGCGAGAUGGUGACUCGAUGUGGGGGg	||:|: || | | || ||||||||||	gaCATGTCCTATTCATCT---CTACACCCCCc	>hsa_piR_020497|gb|DQ598177|Homo	XR_001741624.1	170	-36.49	2	31	430	458	29	0.6552	0.7241	||||||||||	| | ||	FAT3
1283	ucgUGCGCGA--GAUGGUGACUCGAUGUGGGGGg	|| :||| ||:|| :|| ||||||||||	tagACCTGCTGGCTGCC-TTG-CCTACACCCCCt	>hsa_piR_020497|gb|DQ598177|Homo	XR_001748874.1	176	-37.99	2	30	15339	15370	30	0.7	0.8	||||||||||	|:|| :||	MRGPRE
1284	ucgugcGCGAGAUGG---UGACUCGAUGUGGGGGg	| :|||:|| | ||: ||||||||||	ttccttCATTCTGCCAAGAGTGGACTACACCCCCa	>hsa_piR_020497|gb|DQ598177|Homo	XR_001749865.1	177	-38.44	2	27	339	373	28	0.6786	0.7857	||||||||||	| | ||:	SSTR4
1285	ucgUGCGCGA--GAUGGUGACUCGAUGUGGGGGg	|||: || ||:|||| ||||||||||	ccaACGTACTGCCTGCCAC-CTTCTACACCCCCt	>hsa_piR_020497|gb|DQ598177|Homo	XR_001752403.2	178	-41.81	2	30	2188	2220	30	0.7	0.7667	||||||||||	|:||||	TMPRSS13
1286	ucgUGCGCGA--GAUGGUGACUCGAUGUGGGGGg	|||: || ||:|||| ||||||||||	ccaACGTACTGCCTGCCAC-CTTCTACACCCCCt	>hsa_piR_020497|gb|DQ598177|Homo	XR_001752406.2	178	-41.81	2	30	1989	2021	30	0.7	0.7667	||||||||||	|:||||	PXN
1287	ucGUG-CGCGAGAUGGU--GACUCGAUGUGGGGGg	||| ||| |: ||| | | ||||||||||	tcCACAGCGGTTGCCCAGGCAGCACTACACCCCCc	>hsa_piR_020497|gb|DQ598177|Homo	XR_001752604.2	176	-42.51	2	31	2297	2331	32	0.6875	0.7188	||||||||||	||| | |	C1orf116
1288	ucGUG-CGCGAGAUGGU--GACUCGAUGUGGGGGg	||| ||| |: ||| | | ||||||||||	tcCACAGCGGTTGCCCAGGCAGCACTACACCCCCc	>hsa_piR_020497|gb|DQ598177|Homo	XR_001752605.2	176	-42.51	2	31	2297	2331	32	0.6875	0.7188	||||||||||	||| | |	TTC21A
1289	ucGUG-CGCGAGAUGGU--GACUCGAUGUGGGGGg	||| ||| |: ||| | | ||||||||||	tcCACAGCGGTTGCCCAGGCAGCACTACACCCCCc	>hsa_piR_020497|gb|DQ598177|Homo	XR_001752607.2	176	-42.51	2	31	2225	2259	32	0.6875	0.7188	||||||||||	||| | |	KLHL33
1290	ucGUG-CGCGAGAUGGU--GACUCGAUGUGGGGGg	||| ||| |: ||| | | ||||||||||	tcCACAGCGGTTGCCCAGGCAGCACTACACCCCCc	>hsa_piR_020497|gb|DQ598177|Homo	XR_001752608.2	176	-42.51	2	31	2225	2259	32	0.6875	0.7188	||||||||||	||| | |	LDB1
1291	ucgugCGCGAGAUGGUGACUCGAUGUGGGGGg	|| ||| |||: |:|||||||||||	gctggGCCCTC-ACCG-AGGGCTACACCCCCt	>hsa_piR_020497|gb|DQ598177|Homo	XR_001753735.1	183	-43.22	2	28	2134	2163	26	0.7692	0.8462	||||||||||	|||: |:|	RBP1
1292	ucguGCGCGAGAUGGUG-ACUCGAUGUGGGGGg	|| || : ||| | | ||||||||||	atgcCGACATCAGGCACTTAAACTACACCCCCa	>hsa_piR_020497|gb|DQ598177|Homo	XR_001755595.2	171	-34.36	2	29	1389	1421	28	0.6786	0.7143	||||||||||	: ||| | |	GMNC
1293	ucGUGCGCGAGAUG--GUGACUCGAUGUGGGGGg	||| :| | || | | || ||||||||||	ccCACCTGGACCACATCCCCGA-CTACACCCCCc	>hsa_piR_020497|gb|DQ598177|Homo	XR_002958247.1	171	-36.38	2	31	344	376	31	0.6774	0.7097	||||||||||	| | | ||	APBA1
1294	ucGUGC--GCGAGAUGGUGACUCGAUGUGGGGGg	||:| : ||:||||| |:|||||||||||	gcCATGACTTCTTTACCA-AGGGCTACACCCCCg	>hsa_piR_020497|gb|DQ598177|Homo	XR_246234.4	191	-45.41	2	31	1441	1473	31	0.7097	0.8387	||||||||||	||||| |:|	FBXO24
1295	ucgUGCGCGAGAUGGUG-ACUCGAUGUGGGGGg	|:| | |||:|| | ||||||||||	aggATGGGACATACTACATTTCCTACACCCCCa	>hsa_piR_020497|gb|DQ598177|Homo	XR_246297.1	172	-36.15	2	30	1396	1428	29	0.6552	0.7241	||||||||||	||:|| |	EFHC1
1296	ucguGCGCGAGAUG-GUGACUCGAUGUGGGGGg	| | |||| | |||| ||||||||||	aaatCTCTCTCTCCTCACT--CCTACACCCCCc	>hsa_piR_020497|gb|DQ598177|Homo	XR_924028.2	176	-36.37	2	29	2231	2261	28	0.75	0.75	||||||||||	| ||||	NIT1
1297	ucguGCGCGAGAUG-GUGACUCGAUGUGGGGGg	| | |||| | |||| ||||||||||	aaatCTCTCTCTCCTCACT--CCTACACCCCCc	>hsa_piR_020497|gb|DQ598177|Homo	XR_924029.2	176	-36.37	2	29	2231	2261	28	0.75	0.75	||||||||||	| ||||	APOBEC3A_B
1298	ucGUGCGCGA--GAUGGUGACU-CGAUGUGGGGGg	|:: :||| :|::||:| | |||||||||||	ttCGTCTGCTGCTTGTCATTCATGCTACACCCCCt	>hsa_piR_020497|gb|DQ598177|Homo	XR_927870.2	184	-39.04	2	31	479	513	32	0.625	0.8438	||||||||||	::||:| | |	SEPTIN4
1299	ucgugcgcgagAUGGUGACUCGAUGUGGGGGg	|:|||:|| ||||||||||	gtaacattgaaTGCCATTG-CCTACACCCCCa	>hsa_piR_020497|gb|DQ598177|Homo	XR_931811.3	175	-38.76	2	22	4828	4858	20	0.8	0.9	||||||||||	|:|||:||	PI4KB
1300	ucGUG-CGCGAGAUGGUGACUCGAUGUGGGGGg	||| | |||| ||| | ||||||||||	aaCACAACCATCTA-CACACATCTACACCCCCa	>hsa_piR_020497|gb|DQ598177|Homo	XR_934029.3	179	-36.24	2	31	3292	3323	30	0.7333	0.7333	||||||||||	|| ||| |	PI4KB
1301	ucGUG-CGCGAGAUGGUGACUCGAUGUGGGGGg	||| | |||| ||| | ||||||||||	aaCACAACCATCTA-CACACATCTACACCCCCa	>hsa_piR_020497|gb|DQ598177|Homo	XR_934030.3	179	-36.24	2	31	2992	3023	30	0.7333	0.7333	||||||||||	|| ||| |	CLEC17A
1302	ucgUGCGCGAGAUGGU-GACUCGAUGUGGGGGg	|| || | ||| | |||||||||||	acgACCCGGACCCCCAGCCCCGCTACACCCCCa	>hsa_piR_020497|gb|DQ598177|Homo	XR_936187.2	172	-32.23	2	30	877	909	29	0.6897	0.6897	||||||||||	||| | |	TMPRSS13
1303	ucgUGCGCGAGAUGGU-GACUCGAUGUGGGGGg	|| || | ||| | |||||||||||	acgACCCGGACCCCCAGCCCCGCTACACCCCCa	>hsa_piR_020497|gb|DQ598177|Homo	XR_936188.2	172	-32.23	2	30	877	909	29	0.6897	0.6897	||||||||||	||| | |	TMPRSS13
1304	ucgUGCGCGAGAUGGU-GACUCGAUGUGGGGGg	|| || | ||| | |||||||||||	acgACCCGGACCCCCAGCCCCGCTACACCCCCa	>hsa_piR_020497|gb|DQ598177|Homo	XR_936189.2	172	-32.23	2	30	877	909	29	0.6897	0.6897	||||||||||	||| | |	PPP2R2C
1305	ucgUGCGCGAGAUGGU-GACUCGAUGUGGGGGg	|| || | ||| | |||||||||||	acgACCCGGACCCCCAGCCCCGCTACACCCCCa	>hsa_piR_020497|gb|DQ598177|Homo	XR_936190.2	172	-32.23	2	30	877	909	29	0.6897	0.6897	||||||||||	||| | |	C22orf23
1306	ucgUGCGCGAGAUGGU-GACUCGAUGUGGGGGg	|| || | ||| | |||||||||||	acgACCCGGACCCCCAGCCCCGCTACACCCCCa	>hsa_piR_020497|gb|DQ598177|Homo	XR_936191.2	172	-32.23	2	30	877	909	29	0.6897	0.6897	||||||||||	||| | |	PXN
1307	ucgugcGCGAGAUGG---UGACUCGAUGUGGGGGg	| :|||:|| | ||: ||||||||||	ttccttCATTCTGCCAAGAGTGGACTACACCCCCa	>hsa_piR_020497|gb|DQ598177|Homo	XR_941943.3	177	-38.44	2	27	812	846	28	0.6786	0.7857	||||||||||	| | ||:	TMPRSS13
1457	cggcuUAGGAUUGGUGAUCUGGUGGUCCCUu	| || ||||| :||||||||||	cactcACCCCCACCACCCTGCCACCAGGGAc	>hsa_piR_017716|gb|DQ594453|Homo	NM_000181.4	178	-32.95	2	27	554	584	25	0.72	0.76	||||||||||	||||| :	SPAG9
1458	cgGCUUAGGAUUGGUGAUC-UGGUGGUCCCUu	| |: ||| :: :: || |||||||||||	gcCTAGCCCTTGTAGTCAGAACCACCAGGGAa	>hsa_piR_017716|gb|DQ594453|Homo	NM_000327.4	176	-38.69	2	30	1241	1272	29	0.6207	0.7931	||||||||||	:: :: || |	CD101
1459	cggcuuaggaUUGGUGAU-CUGGUGGUCCCUu	:||||| | ||||||||||||	ggtgttcaggGACCACCAGGACCACCAGGGAt	>hsa_piR_017716|gb|DQ594453|Homo	NM_000495.5	184	-39.04	2	22	2743	2774	21	0.8571	0.9048	||||||||||	||||| | ||	CD101
1460	cggcuuAGGA-UUGGUGAUCUGGUGGUCCCUu	|||| :||| | | ||||||||||	gaccgtTCCTCTGCCAGT-GTCCACCAGGGAa	>hsa_piR_017716|gb|DQ594453|Homo	NM_001008781.3	174	-42.85	2	26	11827	11857	25	0.76	0.8	||||||||||	:||| | |	CD101
1461	cggcuuaggaUUGGUGAUCUGGUGGUCCCUu	|| || |||||||||||||	gaaggtagaaAAGGAC-AGACCACCAGGGAg	>hsa_piR_017716|gb|DQ594453|Homo	NM_001022.4	175	-31.31	2	22	1000	1029	20	0.85	0.85	||||||||||	|| || |||	SEPTIN4
1462	cggcuuaggaUUGGUGAUCU--GGUGGUCCCUu	|:|||| ||: ||||||||||	ctgcccccagAGCCACAAGGCCCCACCAGGGAc	>hsa_piR_017716|gb|DQ594453|Homo	NM_001039165.4	176	-37.51	2	22	3624	3656	22	0.7727	0.8636	||||||||||	|||| ||:	SEPTIN4
1463	cggcuUAG-GAUU-GGUGAUC-U-GGUGGUCCCUu	||| |||| ::::|:| | ||||||||||	caaccATCTCTAATTTGTTGGCACCCACCAGGGAt	>hsa_piR_017716|gb|DQ594453|Homo	NM_001052.4	174	-33.19	2	27	2780	2814	29	0.6897	0.8621	||||||||||	::::|:| |	APOBEC3A
1464	cggcuuaggaUUGGUGAUCUGGUGGUCCCUu	||||| :|:||||||||||	cagcaccagcAACCA--GGGCCACCAGGGAg	>hsa_piR_017716|gb|DQ594453|Homo	NM_001077263.3	174	-35.79	2	22	511	539	20	0.8	0.9	||||||||||	||||| :|:	LATS1
1465	cgGCUUAGGAUUGG-UGAUCUGGUGGUCCCUu	|| |||: ::|| || :||||||||||	caCGCATCTCGGCCTCCTCTGCCACCAGGGAg	>hsa_piR_017716|gb|DQ594453|Homo	NM_001080855.3	180	-38.73	2	30	865	896	29	0.6552	0.7931	||||||||||	:|| || :	ARMC9
1466	cggCUUAGGAUUGGUGAUCUGGUGGUCCCUu	||| |:||| |||||||||||||	aagGAAGGACAGCCAGCAGACCACCAGGGAc	>hsa_piR_017716|gb|DQ594453|Homo	NM_001081675.3	188	-37.72	2	29	1090	1120	27	0.7407	0.7778	||||||||||	|:||| |||	CEP164
1467	cggcuUAGGAUUGGUGAU-CUGGUGGUCCCUu	||:: :|||||| ||||||||||	cacatATTTATGCCACTACCTCCACCAGGGAg	>hsa_piR_017716|gb|DQ594453|Homo	NM_001083924.2	177	-36.08	2	27	2570	2601	26	0.6923	0.8077	||||||||||	:||||||	RNPS1
1468	cggcuuAGGA-UUGGUGAUCUGGUGGUCCCUu	|||| |:||| |||||||||||	ccctgtTCCTCTTCTACTTCACCACCAGGGAg	>hsa_piR_017716|gb|DQ594453|Homo	NM_001097620.2	180	-41.75	2	26	802	833	25	0.76	0.8	||||||||||	|:||| |	RNPS1
1469	cggcUUAGGAUUGGUGAUCUGGUGGUCCCUu	||| |: : ||:||||||||||||	gcacAATGGGAGATCCTGGACCACCAGGGAa	>hsa_piR_017716|gb|DQ594453|Homo	NM_001102608.2	183	-38.77	2	28	4215	4245	26	0.6923	0.8077	||||||||||	|: : ||:||	RNPS1
1470	cggcuuaGGAUUGGUGAUCUGGUGGUCCCUu	:||: | :|| |:||||||||||	cagggccTCTGCCGGCT-GGCCACCAGGGAg	>hsa_piR_017716|gb|DQ594453|Homo	NM_001105513.2	174	-39.27	2	25	3421	3450	23	0.6957	0.8696	||||||||||	: | :|| |:	TBC1D4
1471	cggcuuaGGAUUGGUGAUCUGGUGGUCCCUu	::|::||:| | ||||||||||	tgtccgcTTTGGCCGCATGTCCACCAGGGAg	>hsa_piR_017716|gb|DQ594453|Homo	NM_001109997.3	176	-40.75	2	25	894	924	23	0.6522	0.8696	||||||||||	::||:| |	TBC1D4
1472	cgGCU-UAGGAUUGGUGAUCUGGUGGUCCCUu	:|| |||| |::: : || ||||||||||	gaTGACATCCCAGTTCTAAGCCCACCAGGGAg	>hsa_piR_017716|gb|DQ594453|Homo	NM_001113407.3	184	-35.61	2	30	2612	2643	29	0.6552	0.8276	||||||||||	|::: : ||	STAC
1473	cggcUUAGGAUUGGUGAUCUGGUGGUCCCUu	||| || |:|||| ||||||||||	cagcAATGCT-ATCACT--CCCACCAGGGAg	>hsa_piR_017716|gb|DQ594453|Homo	NM_001130992.2	178	-34.52	2	28	1356	1383	26	0.7692	0.8077	||||||||||	|:||||	ZNF282
1474	cggCUUAGGAUUGGUGAUCUGGUGGUCCCUu	|: ||||::||| |||||||||||	acaGGCTCCTGGCCA----ACCACCAGGGAa	>hsa_piR_017716|gb|DQ594453|Homo	NM_001145338.1	179	-40.72	2	29	1448	1474	27	0.7037	0.8148	||||||||||	::||| |	USP36
1475	cgGCUUAGGAUUGGUGAUCUGGUGGUCCCUu	:||| || |:: || ||||||||||	tgTGAAAACTCATTCCT--TCCACCAGGGAc	>hsa_piR_017716|gb|DQ594453|Homo	NM_001146686.3	170	-28.96	2	30	991	1019	28	0.6429	0.75	||||||||||	|:: ||	LDB1
1476	cggcuuaGGAUUGGUGAUC-UGGUGGUCCCUu	|| :: ||:||| ||||||||||	tcatgcgCCAGGACATTAGCCCCACCAGGGAc	>hsa_piR_017716|gb|DQ594453|Homo	NM_001163.4	175	-33.18	2	25	1427	1458	24	0.7083	0.8333	||||||||||	: ||:|||	PI4KB
1477	cggcuuaggAUUGGUGAUCUGGUGGUCCCUu	|: || ||: :||||||||||	gtgtgcctgTGCCCTCTGTGCCACCAGGGAg	>hsa_piR_017716|gb|DQ594453|Homo	NM_001163499.2	174	-38.83	2	23	1378	1408	21	0.7143	0.8571	||||||||||	: || ||: :	FLRT2
1478	cggcUUAGGAUUGGUGAUCUGGUGGUCCCUu	|| ||:: | :||||||||||||	ggtcAAGGCTGGGGCCGGGACCACCAGGGAc	>hsa_piR_017716|gb|DQ594453|Homo	NM_001166286.2	175	-36.99	2	28	9941	9971	26	0.6538	0.7692	||||||||||	:: | :||	FLRT2
1479	cggcUUAGGAUUGGUGAUCUGGUGGUCCCUu	|| ||:: | :||||||||||||	ggtcAAGGCTGGGGCCGGGACCACCAGGGAc	>hsa_piR_017716|gb|DQ594453|Homo	NM_001166288.2	175	-36.99	2	28	9913	9943	26	0.6538	0.7692	||||||||||	:: | :||	FLRT2
1480	cggcuuagGAUUGGUGAUCUGGUGGUCCCUu	|| |:|: | |||||||||||	tcatatggCTCATCGATCTACCACCAGGGAa	>hsa_piR_017716|gb|DQ594453|Homo	NM_001172173.2	175	-31.45	2	24	9254	9284	22	0.7273	0.8182	||||||||||	|:|: | |	FLRT2
1481	cggcUUAGGAUUGGUGAU---CUGGUGGUCCCUu	:||| | ||: | | |:||||||||||	aaatGATCATCACTTCAAACTGGCCACCAGGGAg	>hsa_piR_017716|gb|DQ594453|Homo	NM_001172420.2	174	-36.24	2	28	5855	5888	29	0.6552	0.7586	||||||||||	: | | |:	DGKQ
1482	cggCUUAGG-AUUGGUGAUCUGGUGGUCCCUu	|: ||| | :|| || | ||||||||||	ctgGGTTCCTTTGCCCCTTGCCCACCAGGGAg	>hsa_piR_017716|gb|DQ594453|Homo	NM_001185093.1	183	-39.24	2	29	216	247	28	0.7143	0.7857	||||||||||	:|| || |	APOBEC3G
1483	cggcuuaggauuggugAUCUGGUGGUCCCUu	|:||||||||||||	tgctgggacacctttgTGGACCACCAGGGAt	>hsa_piR_017716|gb|DQ594453|Homo	NM_001193289.1	171	-38.15	2	16	651	681	14	0.9286	1	||||||||||	|:||	APOBEC3G
1484	cgGCUUA--GGAUUGG--UGAUCUGGUGGUCCCUu	||| | || | || :||: ||||||||||	acCGACTTCCCCATCCCTGCTGTCCCACCAGGGAc	>hsa_piR_017716|gb|DQ594453|Homo	NM_001198713.1	171	-38.09	2	30	1393	1427	32	0.6562	0.7188	||||||||||	|| :||:	LATS1
1485	cgGCUUAGGAUUGGUGAUCUGGUGGUCCCUu	:||: || ||: ||:| ||||||||||	tcTGAGCCC--ACTTCTGGCCCACCAGGGAa	>hsa_piR_017716|gb|DQ594453|Homo	NM_001198773.3	182	-40.11	2	30	592	620	28	0.6786	0.8214	||||||||||	||: ||:|	LATS1
1486	cgGCUUAGGAUUGGUGAUCUGGUGGUCCCUu	:||: || ||: ||:| ||||||||||	tcTGAGCCC--ACTTCTGGCCCACCAGGGAa	>hsa_piR_017716|gb|DQ594453|Homo	NM_001198774.2	182	-40.11	2	30	217	245	28	0.6786	0.8214	||||||||||	||: ||:|	LATS1
1487	cggcuUAG-GAUUGGU-GAUCU-GGUGGUCCCUu	||| ||:: :| | :|| ||||||||||	attccATCACTGGGTACCCGGACCCACCAGGGAc	>hsa_piR_017716|gb|DQ594453|Homo	NM_001204118.2	171	-34.88	2	27	91	124	28	0.6786	0.8214	||||||||||	:| | :||	ARMC9
1488	cggcuuaggaUUGGUGAUCUGGUGGUCCCUu	||||| :|:||||||||||	cagcaccagcAACCA--GGGCCACCAGGGAg	>hsa_piR_017716|gb|DQ594453|Homo	NM_001206789.2	174	-35.79	2	22	511	539	20	0.8	0.9	||||||||||	||||| :|:	ST18
1489	cggcuuaggaUUGGUGAUCUGGUGGUCCCUu	||||| :|:||||||||||	cagcaccagcAACCA--GGGCCACCAGGGAg	>hsa_piR_017716|gb|DQ594453|Homo	NM_001206790.1	174	-35.79	2	22	562	590	20	0.8	0.9	||||||||||	||||| :|:	ST18
1490	cggCUUAGGAUUGGUGAUCU-GGUGGUCCCUu	| | || |||::| ||| ||||||||||	gcaGTAGCC-AACTGC-AGAGCCACCAGGGAg	>hsa_piR_017716|gb|DQ594453|Homo	NM_001206996.1	179	-35.72	2	29	219	248	28	0.75	0.8214	||||||||||	||::| |||	ST18
1491	cggcUUAGGAUUGGUGAUCUGGUGGUCCCUu	|:|:| |:|| | || ||||||||||	gagcAGTTCAAGCCTCAAG-CCACCAGGGAt	>hsa_piR_017716|gb|DQ594453|Homo	NM_001207062.1	185	-33.11	2	28	323	352	26	0.7308	0.8462	||||||||||	|:|| | ||	ST18
1492	cgGCUUAGGAUUGG-UGAUCUGGUGGUCCCUu	|| |||: ::|| || :||||||||||	caCGCATCTCGGCCTCCTCTGCCACCAGGGAg	>hsa_piR_017716|gb|DQ594453|Homo	NM_001243756.1	180	-38.73	2	30	906	937	29	0.6552	0.7931	||||||||||	:|| || :	ST18
1493	cggcuuaggaUUGGUGAUCUGGUGGUCCCUu	||||| :|:||||||||||	cagcaccagcAACCA--GGGCCACCAGGGAg	>hsa_piR_017716|gb|DQ594453|Homo	NM_001244995.2	174	-35.79	2	22	511	539	20	0.8	0.9	||||||||||	||||| :|:	ST18
1494	cggCUUAGG-AUUGGUGAUCUGGUGGUCCCUu	||| || |||:| || ||||||||||	acaGAAACCGTAATC-CT---CCACCAGGGAc	>hsa_piR_017716|gb|DQ594453|Homo	NM_001251971.2	173	-33.41	2	29	3264	3291	28	0.75	0.7857	||||||||||	||:| ||	ST18
1495	cgGCUUAGGAU-UGGUGAUCUGGUGGUCCCUu	:|: | | | :: ||| |:||||||||||	atTGGCTGCAATGTAACT-GGCCACCAGGGAc	>hsa_piR_017716|gb|DQ594453|Homo	NM_001256106.2	170	-33.19	2	30	189	219	29	0.6207	0.7931	||||||||||	:: ||| |:	ST18
1496	cgGCUUAGGAU-UGGUGAUCUGGUGGUCCCUu	:|: | | | :: ||| |:||||||||||	atTGGCTGCAATGTAACT-GGCCACCAGGGAc	>hsa_piR_017716|gb|DQ594453|Homo	NM_001256109.2	170	-33.19	2	30	189	219	29	0.6207	0.7931	||||||||||	:: ||| |:	ST18
1497	cgGCUUAGGAU-UGGUGAUCUGGUGGUCCCUu	:|: | | | :: ||| |:||||||||||	atTGGCTGCAATGTAACT-GGCCACCAGGGAc	>hsa_piR_017716|gb|DQ594453|Homo	NM_001256111.2	170	-33.19	2	30	189	219	29	0.6207	0.7931	||||||||||	:: ||| |:	ST18
1498	cgGCUUAGGAUUGGUG-AUC--UGGUGGUCCCUu	|||| | ||:: | || |||||||||||	ctCGAAACACAATTTCAGAGATACCACCAGGGAt	>hsa_piR_017716|gb|DQ594453|Homo	NM_001256385.1	175	-31.55	2	30	615	648	31	0.6774	0.7419	||||||||||	: | || |	ST18
1499	cgGCUUAGGAUUGGUG-AUC--UGGUGGUCCCUu	|||| | ||:: | || |||||||||||	ctCGAAACACAATTTCAGAGATACCACCAGGGAt	>hsa_piR_017716|gb|DQ594453|Homo	NM_001256386.1	175	-31.55	2	30	615	648	31	0.6774	0.7419	||||||||||	: | || |	ST18
1500	cgGCUUAGGAUUGGUG-AUC--UGGUGGUCCCUu	|||| | ||:: | || |||||||||||	ctCGAAACACAATTTCAGAGATACCACCAGGGAt	>hsa_piR_017716|gb|DQ594453|Homo	NM_001256387.1	175	-31.55	2	30	558	591	31	0.6774	0.7419	||||||||||	: | || |	ST18
1501	cgGCUUA--GGAUUGG--UGAUCUGGUGGUCCCUu	||| | || | || :||: ||||||||||	acCGACTTCCCCATCCCTGCTGTCCCACCAGGGAc	>hsa_piR_017716|gb|DQ594453|Homo	NM_001256782.1	171	-38.09	2	30	1490	1524	32	0.6562	0.7188	||||||||||	|| :||:	ST18
1502	cgGCUUA--GGAUUGG--UGAUCUGGUGGUCCCUu	||| | || | || :||: ||||||||||	acCGACTTCCCCATCCCTGCTGTCCCACCAGGGAc	>hsa_piR_017716|gb|DQ594453|Homo	NM_001256822.1	171	-38.09	2	30	1462	1496	32	0.6562	0.7188	||||||||||	|| :||:	ST18
1503	cggcuuaggauuggugAUCUGGUGGUCCCUu	|:||||||||||||	tgctgggacacctttgTGGACCACCAGGGAt	>hsa_piR_017716|gb|DQ594453|Homo	NM_001270406.2	171	-38.15	2	16	510	540	14	0.9286	1	||||||||||	|:||	ST18
1504	cgGCUUAGGAUUGGUGAUCUGGUGGUCCCUu	|| ||| :|: ||: ||||||||||	ttCGTCTCCCCGCT-CTGCCCCACCAGGGAt	>hsa_piR_017716|gb|DQ594453|Homo	NM_001270519.1	171	-35.27	2	30	290	319	28	0.6429	0.75	||||||||||	:|: ||:	ST18
1505	cggCUUAGGAUUGGUGAU---CUGGUGGUCCCUu	|:| || ::| |: : ||||||||||||	ccaGGACCCAGGCAATGGAGTGACCACCAGGGAa	>hsa_piR_017716|gb|DQ594453|Homo	NM_001271466.4	171	-36.45	2	29	2584	2617	30	0.6	0.7667	||||||||||	|: : ||	ST18
1506	cggcuuaGGAUUG-GUGAUCU-GGUGGUCCCUu	::|:|| ::| :|| ||||||||||	ttcccccTTTGACTTGCAGGAGCCACCAGGGAc	>hsa_piR_017716|gb|DQ594453|Homo	NM_001271933.1	170	-29.76	2	25	4548	4580	25	0.64	0.88	||||||||||	| ::| :||	ST18
1507	cggCUUAG--GAUUGGUGAUCU-GGUGGUCCCUu	||:|| :| | :: ||| ||||||||||	taaGAGTCAGTTCAGTGGCAGAGCCACCAGGGAa	>hsa_piR_017716|gb|DQ594453|Homo	NM_001286625.1	170	-35.8	2	29	1442	1475	30	0.6333	0.7667	||||||||||	| :: |||	ST18
1508	cggCUUAG--GAUUGGUGAUCU-GGUGGUCCCUu	||:|| :| | :: ||| ||||||||||	taaGAGTCAGTTCAGTGGCAGAGCCACCAGGGAa	>hsa_piR_017716|gb|DQ594453|Homo	NM_001286626.2	170	-35.8	2	29	1163	1196	30	0.6333	0.7667	||||||||||	| :: |||	EHMT1
1509	cggCUUAG--GAUUGGUGAUCU-GGUGGUCCCUu	||:|| :| | :: ||| ||||||||||	taaGAGTCAGTTCAGTGGCAGAGCCACCAGGGAa	>hsa_piR_017716|gb|DQ594453|Homo	NM_001286627.2	170	-35.8	2	29	1021	1054	30	0.6333	0.7667	||||||||||	| :: |||	SEPTIN4
1510	cggCUUAGGAUUGGUGAUCU----GGUGGUCCCUu	|| | || |||| :|| ||||||||||	aagGACTACTCACCAGGGGATTCTCCACCAGGGAc	>hsa_piR_017716|gb|DQ594453|Homo	NM_001286658.2	175	-31.32	2	29	2205	2239	31	0.6774	0.7097	||||||||||	| :||	KLHL33
1511	cggCUUAGGAUUGGUGAUCU----GGUGGUCCCUu	|| | || |||| :|| ||||||||||	aagGACTACTCACCAGGGGATTCTCCACCAGGGAc	>hsa_piR_017716|gb|DQ594453|Homo	NM_001286659.2	175	-31.32	2	29	2205	2239	31	0.6774	0.7097	||||||||||	| :||	TTC21A
1512	cggcuuagGAUUGGUG-AUCUGGUGGUCCCUu	| || || || |||||||||||	agatccagCGAAGAACATAAACCACCAGGGAt	>hsa_piR_017716|gb|DQ594453|Homo	NM_001292049.1	174	-31.8	2	24	778	809	23	0.7826	0.7826	||||||||||	| || || |	TTC21A
1513	cgGCUUAGGAUUGGUGAUCU--GGUGGUCCCUu	| :|| | |:|| :|| ||||||||||	caCAGATGGTCATCAGGGGAAGCCACCAGGGAg	>hsa_piR_017716|gb|DQ594453|Homo	NM_001303481.2	172	-31.33	2	30	2096	2128	30	0.6333	0.7333	||||||||||	:|| :||	FAT3
1514	cgGCUUAGGAUU---GGUGA----UCUGGUGGUCCCUu	| || ||||| :|| | |||||||||||||	ccCCAAGCCTAAGGTTCAGTGGAGAGACCACCAGGGAc	>hsa_piR_017716|gb|DQ594453|Homo	NM_001308245.2	179	-36.55	2	30	727	764	35	0.6857	0.7143	||||||||||	| | |||	FRMPD4
1515	cggCUUAGGAUUGGUGAUCUGGUGGUCCCUu	| || || :| :|| :||||||||||	ggaGCATGCTCGCAGCT--GCCACCAGGGAa	>hsa_piR_017716|gb|DQ594453|Homo	NM_001321291.1	173	-31.87	2	29	760	788	27	0.6667	0.7778	||||||||||	:| :|| :	FRMPD4
1516	cggcuuaggaUUGGUGAUCUGGUGGUCCCUu	|| || |||||||||||||	gaaggtagaaAAGGAC-AGACCACCAGGGAg	>hsa_piR_017716|gb|DQ594453|Homo	NM_001321483.2	175	-31.31	2	22	1056	1085	20	0.85	0.85	||||||||||	|| || |||	SEPTIN4
1517	cggcuuaggaUUGGUGAUCUGGUGGUCCCUu	|| || |||||||||||||	gaaggtagaaAAGGAC-AGACCACCAGGGAg	>hsa_piR_017716|gb|DQ594453|Homo	NM_001321484.2	175	-31.31	2	22	1156	1185	20	0.85	0.85	||||||||||	|| || |||	SEPTIN4
1518	cggcuuaggaUUGGUGAUCUGGUGGUCCCUu	|| || |||||||||||||	gaaggtagaaAAGGAC-AGACCACCAGGGAg	>hsa_piR_017716|gb|DQ594453|Homo	NM_001321485.2	175	-31.31	2	22	1013	1042	20	0.85	0.85	||||||||||	|| || |||	PI4KB
1519	cgGCU-UAGGAUUGGUGAUCUGGUGGUCCCUu	:|| |||| |::: : || ||||||||||	gaTGACATCCCAGTTCTAAGCCCACCAGGGAg	>hsa_piR_017716|gb|DQ594453|Homo	NM_001321612.2	184	-35.61	2	30	2606	2637	29	0.6552	0.8276	||||||||||	|::: : ||	PI4KB
1520	cgGCUUAGGAUUGGUG-AUCUGGUGGUCCCUu	:|:| :| :| ||| |||||||||||||	acTGGACTCGGAGCACGCAGACCACCAGGGAa	>hsa_piR_017716|gb|DQ594453|Homo	NM_001322468.1	188	-44.64	2	30	764	795	29	0.6897	0.8276	||||||||||	| ||| |||	PI4KB
1521	cgGCUUAGGAUUGGUGAUCUGGUGGUCCCUu	:||: || ||: ||:| ||||||||||	tcTGAGCCC--ACTTCTGGCCCACCAGGGAa	>hsa_piR_017716|gb|DQ594453|Homo	NM_001330721.2	182	-40.11	2	30	592	620	28	0.6786	0.8214	||||||||||	||: ||:|	PI4KB
1522	cgGCUUAGGAUUG-GUGAUCUGGUGGUCCCUu	| |||| ||| : || ||||||||||	caCAAATCAGAACTTCCTTCCCCACCAGGGAg	>hsa_piR_017716|gb|DQ594453|Homo	NM_001346143.2	176	-33.5	2	30	6420	6451	29	0.6897	0.7241	||||||||||	|| : ||	PI4KB
1523	cgGCUUAGGAUUG-GUGAUCUGGUGGUCCCUu	| |||| ||| : || ||||||||||	caCAAATCAGAACTTCCTTCCCCACCAGGGAg	>hsa_piR_017716|gb|DQ594453|Homo	NM_001346144.2	176	-33.5	2	30	6188	6219	29	0.6897	0.7241	||||||||||	|| : ||	PI4KB
1524	cgGCUUAGGAUUG-GUGAUCUGGUGGUCCCUu	| |||| ||| : || ||||||||||	caCAAATCAGAACTTCCTTCCCCACCAGGGAg	>hsa_piR_017716|gb|DQ594453|Homo	NM_001346145.1	176	-33.5	2	30	6167	6198	29	0.6897	0.7241	||||||||||	|| : ||	COL19A1
1525	cgGCUUAGGAUUG-GUGAUCUGGUGGUCCCUu	| |||| ||| : || ||||||||||	caCAAATCAGAACTTCCTTCCCCACCAGGGAg	>hsa_piR_017716|gb|DQ594453|Homo	NM_001346146.2	176	-33.5	2	30	5911	5942	29	0.6897	0.7241	||||||||||	|| : ||	MC1R
1526	cggCUUAGGAUUGGU---GAUCUGGUGGUCCCUu	||| || |: : | :||||||||||||	gcaGAAGCCGAGGAGGGCCGGGACCACCAGGGAt	>hsa_piR_017716|gb|DQ594453|Homo	NM_001347.4	171	-44.87	2	29	2838	2871	30	0.6333	0.7333	||||||||||	: | :||	PI4KB
1527	cggcuuaggauuggugAUCUGGUGGUCCCUu	|:||||||||||||	tgctgggacacctttgTGGACCACCAGGGAt	>hsa_piR_017716|gb|DQ594453|Homo	NM_001349436.1	171	-38.15	2	16	1183	1213	14	0.9286	1	||||||||||	|:||	PXN
1528	cggcuuaggauuggugAUCUGGUGGUCCCUu	|:||||||||||||	tgctgggacacctttgTGGACCACCAGGGAt	>hsa_piR_017716|gb|DQ594453|Homo	NM_001349437.1	171	-38.15	2	16	1239	1269	14	0.9286	1	||||||||||	|:||	STAC
1529	cggcuuagGAUUGGUGAUCUGGUGGUCCCUu	:| |||| :||||||||||||	gctgttggTTTACCA--GGACCACCAGGGAt	>hsa_piR_017716|gb|DQ594453|Homo	NM_001349955.1	176	-36.93	2	24	2277	2305	22	0.7727	0.8636	||||||||||	|||| :||	ZNF282
1530	cgGCUUAGGAUUGGUGAUCUGGUGGUCCCUu	|| ||| :|: ||: ||||||||||	ttCGTCTCCCCGCT-CTGCCCCACCAGGGAt	>hsa_piR_017716|gb|DQ594453|Homo	NM_001350339.2	171	-35.27	2	30	135	164	28	0.6429	0.75	||||||||||	:|: ||:	LDB1
1531	cgGCUUAGGAUUGGUGAUCUGGUGGUCCCUu	|| ||| :|: ||: ||||||||||	ttCGTCTCCCCGCT-CTGCCCCACCAGGGAt	>hsa_piR_017716|gb|DQ594453|Homo	NM_001350340.2	171	-35.27	2	30	135	164	28	0.6429	0.75	||||||||||	:|: ||:	TARBP2
1532	cgGCUUAGGAUUGGUGAUCUGGUGGUCCCUu	|| ||| :|: ||: ||||||||||	ttCGTCTCCCCGCT-CTGCCCCACCAGGGAt	>hsa_piR_017716|gb|DQ594453|Homo	NM_001350392.2	171	-35.27	2	30	135	164	28	0.6429	0.75	||||||||||	:|: ||:	CD101
1533	cggCUUAGGAUUGGUGAU---CUGGUGGUCCCUu	|:| || ::| |: : ||||||||||||	ccaGGACCCAGGCAATGGAGTGACCACCAGGGAa	>hsa_piR_017716|gb|DQ594453|Homo	NM_001352754.2	171	-36.45	2	29	2341	2374	30	0.6	0.7667	||||||||||	|: : ||	SEPTIN4
1534	cggcUUAGGAUUGGUGA-UCUGGUGGUCCCUu	|:| :| ||::| || ||||||||||	ctttAGTGTT-TCCGTTCAGCCCACCAGGGAg	>hsa_piR_017716|gb|DQ594453|Homo	NM_001352839.1	172	-32.93	2	28	179	209	27	0.6667	0.8148	||||||||||	||::| ||	LATS1
1535	cggcUUAGGAUUGGUGA-UCUGGUGGUCCCUu	|:| :| ||::| || ||||||||||	ctttAGTGTT-TCCGTTCAGCCCACCAGGGAg	>hsa_piR_017716|gb|DQ594453|Homo	NM_001352840.1	172	-32.93	2	28	179	209	27	0.6667	0.8148	||||||||||	||::| ||	RAPSN
1536	cggcUUAGGAUUGGUGA-UCUGGUGGUCCCUu	|:| :| ||::| || ||||||||||	ctttAGTGTT-TCCGTTCAGCCCACCAGGGAg	>hsa_piR_017716|gb|DQ594453|Homo	NM_001352841.1	172	-32.93	2	28	179	209	27	0.6667	0.8148	||||||||||	||::| ||	HR
1537	cggcUUAGGAUUGGUGA-UCUGGUGGUCCCUu	|:| :| ||::| || ||||||||||	ctttAGTGTT-TCCGTTCAGCCCACCAGGGAg	>hsa_piR_017716|gb|DQ594453|Homo	NM_001352842.1	172	-32.93	2	28	179	209	27	0.6667	0.8148	||||||||||	||::| ||	SLC23A1
1538	cggcUUAGGAUUGGUGA-UCUGGUGGUCCCUu	|:| :| ||::| || ||||||||||	ctttAGTGTT-TCCGTTCAGCCCACCAGGGAg	>hsa_piR_017716|gb|DQ594453|Homo	NM_001352843.1	172	-32.93	2	28	179	209	27	0.6667	0.8148	||||||||||	||::| ||	LAMC3
1539	cggcUUAGGAUUGGUGA-UCUGGUGGUCCCUu	|:| :| ||::| || ||||||||||	ctttAGTGTT-TCCGTTCAGCCCACCAGGGAg	>hsa_piR_017716|gb|DQ594453|Homo	NM_001352844.1	172	-32.93	2	28	179	209	27	0.6667	0.8148	||||||||||	||::| ||	TRIM27
1540	cggcUUAGGAUUGGUGA-UCUGGUGGUCCCUu	|:| :| ||::| || ||||||||||	ctttAGTGTT-TCCGTTCAGCCCACCAGGGAg	>hsa_piR_017716|gb|DQ594453|Homo	NM_001352845.1	172	-32.93	2	28	179	209	27	0.6667	0.8148	||||||||||	||::| ||	RNPS1
1541	cggcUUAGGAUUGGUGA-UCUGGUGGUCCCUu	|:| :| ||::| || ||||||||||	ctttAGTGTT-TCCGTTCAGCCCACCAGGGAg	>hsa_piR_017716|gb|DQ594453|Homo	NM_001352846.1	172	-32.93	2	28	179	209	27	0.6667	0.8148	||||||||||	||::| ||	GUCA2B
1542	cggcUUAGGAUUGGUGA-UCUGGUGGUCCCUu	|:| :| ||::| || ||||||||||	ctttAGTGTT-TCCGTTCAGCCCACCAGGGAg	>hsa_piR_017716|gb|DQ594453|Homo	NM_001352847.1	172	-32.93	2	28	179	209	27	0.6667	0.8148	||||||||||	||::| ||	FBXO24
1543	cggcUUAGGAUUGGUGA-UCUGGUGGUCCCUu	|:| :| ||::| || ||||||||||	ctttAGTGTT-TCCGTTCAGCCCACCAGGGAg	>hsa_piR_017716|gb|DQ594453|Homo	NM_001352848.1	172	-32.93	2	28	179	209	27	0.6667	0.8148	||||||||||	||::| ||	FLRT2
1544	cggcUUAGGAUUGGUGA-UCUGGUGGUCCCUu	|:| :| ||::| || ||||||||||	ctttAGTGTT-TCCGTTCAGCCCACCAGGGAg	>hsa_piR_017716|gb|DQ594453|Homo	NM_001352849.1	172	-32.93	2	28	179	209	27	0.6667	0.8148	||||||||||	||::| ||	RBX1
1545	cggcUUAGGAUUGGUGA-UCUGGUGGUCCCUu	|:| :| ||::| || ||||||||||	ctttAGTGTT-TCCGTTCAGCCCACCAGGGAg	>hsa_piR_017716|gb|DQ594453|Homo	NM_001352850.1	172	-32.93	2	28	179	209	27	0.6667	0.8148	||||||||||	||::| ||	TBC1D4
1546	cggcUUAGGAUUGGUGA-UCUGGUGGUCCCUu	|:| :| ||::| || ||||||||||	ctttAGTGTT-TCCGTTCAGCCCACCAGGGAg	>hsa_piR_017716|gb|DQ594453|Homo	NM_001352859.1	172	-32.93	2	28	179	209	27	0.6667	0.8148	||||||||||	||::| ||	CEP164
1547	cggcUUAGGAUUGGUGA-UCUGGUGGUCCCUu	|:| :| ||::| || ||||||||||	ctttAGTGTT-TCCGTTCAGCCCACCAGGGAg	>hsa_piR_017716|gb|DQ594453|Homo	NM_001352860.1	172	-32.93	2	28	179	209	27	0.6667	0.8148	||||||||||	||::| ||	ZNF609
1548	cggcUUAGGAUUGGUGA-UCUGGUGGUCCCUu	|:| :| ||::| || ||||||||||	ctttAGTGTT-TCCGTTCAGCCCACCAGGGAg	>hsa_piR_017716|gb|DQ594453|Homo	NM_001352864.1	172	-32.93	2	28	179	209	27	0.6667	0.8148	||||||||||	||::| ||	GRID1
1549	cggcUUAGGAUUGGUGA-UCUGGUGGUCCCUu	|:| :| ||::| || ||||||||||	ctttAGTGTT-TCCGTTCAGCCCACCAGGGAg	>hsa_piR_017716|gb|DQ594453|Homo	NM_001352865.1	172	-32.93	2	28	179	209	27	0.6667	0.8148	||||||||||	||::| ||	EFHC1
1550	cggcUUAGGAUUGGUGA-UCUGGUGGUCCCUu	|:| :| ||::| || ||||||||||	ctttAGTGTT-TCCGTTCAGCCCACCAGGGAg	>hsa_piR_017716|gb|DQ594453|Homo	NM_001352866.1	172	-32.93	2	28	179	209	27	0.6667	0.8148	||||||||||	||::| ||	HR
1551	cggcUUAGGAUUGGUGA-UCUGGUGGUCCCUu	|:| :| ||::| || ||||||||||	ctttAGTGTT-TCCGTTCAGCCCACCAGGGAg	>hsa_piR_017716|gb|DQ594453|Homo	NM_001352867.1	172	-32.93	2	28	179	209	27	0.6667	0.8148	||||||||||	||::| ||	ZNF395
1552	cggcUUAGGAUUGGUGA-UCUGGUGGUCCCUu	|:| :| ||::| || ||||||||||	ctttAGTGTT-TCCGTTCAGCCCACCAGGGAg	>hsa_piR_017716|gb|DQ594453|Homo	NM_001352873.1	172	-32.93	2	28	179	209	27	0.6667	0.8148	||||||||||	||::| ||	GRIPAP1
1553	cggcUUAGGAUUGGUGA-UCUGGUGGUCCCUu	|:| :| ||::| || ||||||||||	ctttAGTGTT-TCCGTTCAGCCCACCAGGGAg	>hsa_piR_017716|gb|DQ594453|Homo	NM_001352874.1	172	-32.93	2	28	179	209	27	0.6667	0.8148	||||||||||	||::| ||	COTL1
1554	cggCUUAGGAU-UGGUGAUCUGGUGGUCCCUu	| :||| : |:||| || ||||||||||	aagGTGTCCAGCATCACCAG-CCACCAGGGAa	>hsa_piR_017716|gb|DQ594453|Homo	NM_001354259.2	181	-35.75	2	29	3750	3780	28	0.7143	0.8214	||||||||||	|:||| ||	RBM25
1555	cgGCUUA--GGAUUGG--UGAUCUGGUGGUCCCUu	||| | || | || :||: ||||||||||	acCGACTTCCCCATCCCTGCTGTCCCACCAGGGAc	>hsa_piR_017716|gb|DQ594453|Homo	NM_001363803.1	171	-38.09	2	30	1296	1330	32	0.6562	0.7188	||||||||||	|| :||:	IL22RA1
1556	cggcuuaGGAUUGGUGAUCUGGUGGUCCCUu	::|::||:| | ||||||||||	tgtccgcTTTGGCCGCATGTCCACCAGGGAg	>hsa_piR_017716|gb|DQ594453|Homo	NM_001365790.2	176	-40.75	2	25	1362	1392	23	0.6522	0.8696	||||||||||	::||:| |	APOBEC3G
1557	cggcuuaGGAUUGGUGAUCUGGUGGUCCCUu	:||: | :|| |:||||||||||	cagggccTCTGCCGGCT-GGCCACCAGGGAg	>hsa_piR_017716|gb|DQ594453|Homo	NM_001366899.1	174	-39.27	2	25	3549	3578	23	0.6957	0.8696	||||||||||	: | :|| |:	C1orf116
1558	cggcuuaGGAUUGGUGAUCUGGUGGUCCCUu	:||: | :|| |:||||||||||	cagggccTCTGCCGGCT-GGCCACCAGGGAg	>hsa_piR_017716|gb|DQ594453|Homo	NM_001366900.1	174	-39.27	2	25	3525	3554	23	0.6957	0.8696	||||||||||	: | :|| |:	HOXB9
1559	cggcuuAGGA-UUGGUGAUCUGGUGGUCCCUu	|||| :||| | | ||||||||||	gaccgtTCCTCTGCCAGT-GTCCACCAGGGAa	>hsa_piR_017716|gb|DQ594453|Homo	NM_001367949.2	174	-42.85	2	26	11827	11857	25	0.76	0.8	||||||||||	:||| | |	NANOG
1560	cggcUUAGGAUUGGUGA-UCU--GGUGGUCCCUu	|| |||:| :|| ||| ||||||||||	aggcAAGCCTGA-GGCTGAGACTCCACCAGGGAt	>hsa_piR_017716|gb|DQ594453|Homo	NM_001368395.2	175	-33.99	2	28	172	204	29	0.7241	0.7931	||||||||||	:|| |||	PXN
1561	cggcUUAGGAUUGGUGA-UCU--GGUGGUCCCUu	|| |||:| :|| ||| ||||||||||	aggcAAGCCTGA-GGCTGAGACTCCACCAGGGAt	>hsa_piR_017716|gb|DQ594453|Homo	NM_001368398.2	175	-33.99	2	28	172	204	29	0.7241	0.7931	||||||||||	:|| |||	RNF39
1562	cgGCUUA--GGAUUGG--UGAUCUGGUGGUCCCUu	||| | || | || :||: ||||||||||	acCGACTTCCCCATCCCTGCTGTCCCACCAGGGAc	>hsa_piR_017716|gb|DQ594453|Homo	NM_001368771.2	171	-38.09	2	30	2996	3030	32	0.6562	0.7188	||||||||||	|| :||:	APOL4
1563	cgGCUUA--GGAUUGG--UGAUCUGGUGGUCCCUu	||| | || | || :||: ||||||||||	acCGACTTCCCCATCCCTGCTGTCCCACCAGGGAc	>hsa_piR_017716|gb|DQ594453|Homo	NM_001368772.1	171	-38.09	2	30	1351	1385	32	0.6562	0.7188	||||||||||	|| :||:	RAI1
1564	cgGCUUAGGAUUGGUGAUCUGGUGGUCCCUu	:||: || ||: ||:| ||||||||||	tcTGAGCCC--ACTTCTGGCCCACCAGGGAa	>hsa_piR_017716|gb|DQ594453|Homo	NM_001369623.1	182	-40.11	2	30	516	544	28	0.6786	0.8214	||||||||||	||: ||:|	B3GNT4
1565	cgGCUUAGGAUUGGUGAUCUGGUGGUCCCUu	:||: || ||: ||:| ||||||||||	tcTGAGCCC--ACTTCTGGCCCACCAGGGAa	>hsa_piR_017716|gb|DQ594453|Homo	NM_001369624.1	182	-40.11	2	30	689	717	28	0.6786	0.8214	||||||||||	||: ||:|	RAB1B
1566	cgGCUUAGGAUUGGUGAUCUGGUGGUCCCUu	:||: || ||: ||:| ||||||||||	tcTGAGCCC--ACTTCTGGCCCACCAGGGAa	>hsa_piR_017716|gb|DQ594453|Homo	NM_001369625.1	182	-40.11	2	30	718	746	28	0.6786	0.8214	||||||||||	||: ||:|	MEGF11
1567	cgGCUUAGGAUUGGUGAUCUGGUGGUCCCUu	:||: || ||: ||:| ||||||||||	tcTGAGCCC--ACTTCTGGCCCACCAGGGAa	>hsa_piR_017716|gb|DQ594453|Homo	NM_001369626.1	182	-40.11	2	30	516	544	28	0.6786	0.8214	||||||||||	||: ||:|	DAB2IP
1568	cgGCUUAGGAUUGGUGAUCUGGUGGUCCCUu	:||: || ||: ||:| ||||||||||	tcTGAGCCC--ACTTCTGGCCCACCAGGGAa	>hsa_piR_017716|gb|DQ594453|Homo	NM_001369628.1	182	-40.11	2	30	718	746	28	0.6786	0.8214	||||||||||	||: ||:|	C22orf23
1569	cgGCUUAGGAUUGGUGAUCUGGUGGUCCCUu	:||: || ||: ||:| ||||||||||	tcTGAGCCC--ACTTCTGGCCCACCAGGGAa	>hsa_piR_017716|gb|DQ594453|Homo	NM_001369629.2	182	-40.11	2	30	643	671	28	0.6786	0.8214	||||||||||	||: ||:|	RAPSN
1570	cggcuuaggauugguGAUCUGGUGGUCCCUu	||:|:||||||||||	aagcttatgggagacCTGGGCCACCAGGGAa	>hsa_piR_017716|gb|DQ594453|Homo	NM_001858.6	172	-34.81	2	17	3269	3299	15	0.8667	1	||||||||||	||:|:	JAM3
1571	cggCUUAGGAUUGGUGAUCUGGUGGUCCCUu	|:: |||:| || || ||||||||||	ctgGGGACCTGAGCAGCAG-CCACCAGGGAa	>hsa_piR_017716|gb|DQ594453|Homo	NM_002386.4	182	-39.69	2	29	83	112	27	0.7037	0.8148	||||||||||	:| || ||	IGSF21
1572	cgGCUUAGGAUUGGUGAUCUGGUGGUCCCUu	:||: || ||: ||:| ||||||||||	tcTGAGCCC--ACTTCTGGCCCACCAGGGAa	>hsa_piR_017716|gb|DQ594453|Homo	NM_002651.4	182	-40.11	2	30	419	447	28	0.6786	0.8214	||||||||||	||: ||:|	FAM83A
1573	cgGCUUAGGAUUGG-UGAUCUGGUGGUCCCUu	|| |||: ::|| || :||||||||||	caCGCATCTCGGCCTCCTCTGCCACCAGGGAg	>hsa_piR_017716|gb|DQ594453|Homo	NM_002859.4	180	-38.73	2	30	865	896	29	0.6552	0.7931	||||||||||	:|| || :	ADAM19
1574	cggcuuagGAUUGGUG-AUCUGGUGGUCCCUu	| || || || |||||||||||	agatccagCGAAGAACATAAACCACCAGGGAt	>hsa_piR_017716|gb|DQ594453|Homo	NM_003149.2	174	-31.8	2	24	961	992	23	0.7826	0.7826	||||||||||	| || || |	FBXO24
1575	cgGCUUAGGAUUGGUGAUCU--GGUGGUCCCUu	| :|| | |:|| :|| ||||||||||	caCAGATGGTCATCAGGGGAAGCCACCAGGGAg	>hsa_piR_017716|gb|DQ594453|Homo	NM_003575.4	172	-31.33	2	30	2353	2385	30	0.6333	0.7333	||||||||||	:|| :||	SEPTIN4
1576	cgGCU-UAGGAUUGGUGAUCUGGUGGUCCCUu	:|| |||| |::: : || ||||||||||	gaTGACATCCCAGTTCTAAGCCCACCAGGGAg	>hsa_piR_017716|gb|DQ594453|Homo	NM_003893.5	184	-35.61	2	30	2926	2957	29	0.6552	0.8276	||||||||||	|::: : ||	SEPTIN4
1577	cgGCUUAGGAUUGGUGAU-CUGGUGGUCCCUu	:| :|| |::|: ||: |||||||||||	tgTGTGTCATGGCT-CTGCAACCACCAGGGAg	>hsa_piR_017716|gb|DQ594453|Homo	NM_004178.4	174	-34.24	2	30	1028	1058	29	0.6207	0.8276	||||||||||	:|: ||: |	RNPS1
1578	cgGCUUAGGAU-UGGUGAUCUGGUGGUCCCUu	:|: | | | :: ||| |:||||||||||	atTGGCTGCAATGTAACT-GGCCACCAGGGAc	>hsa_piR_017716|gb|DQ594453|Homo	NM_004258.5	170	-33.19	2	30	189	219	29	0.6207	0.7931	||||||||||	:: ||| |:	TARBP2
1579	cgGCUUA--GGAUUGG--UGAUCUGGUGGUCCCUu	||| | || | || :||: ||||||||||	acCGACTTCCCCATCCCTGCTGTCCCACCAGGGAc	>hsa_piR_017716|gb|DQ594453|Homo	NM_004574.4	171	-38.09	2	30	1593	1627	32	0.6562	0.7188	||||||||||	|| :||:	TARBP2
1580	cgGCUUAGGAUUGGUGAUCUGGUGGUCCCUu	|| ||| :|: ||: ||||||||||	ttCGTCTCCCCGCT-CTGCCCCACCAGGGAt	>hsa_piR_017716|gb|DQ594453|Homo	NM_004690.4	171	-35.27	2	30	135	164	28	0.6429	0.75	||||||||||	:|: ||:	GAS2L2
1581	cgGCUUAGGAUUGGUGAUCUGGUGGUCCCUu	|||:|:| ||:: : |||||||||||	agCGAGTTC-AATTTTGCCACCACCAGGGAt	>hsa_piR_017716|gb|DQ594453|Homo	NM_005045.4	179	-35.07	2	30	1497	1526	28	0.6429	0.8214	||||||||||	||:: : |	APOL4
1582	cgGCUUA-GGA--UUGGUGAUCUGGUGGUCCCUu	:||:| ||| |: ||| : :||||||||||	caTGAGTGCCTAGAGGCACGGAGCCACCAGGGAt	>hsa_piR_017716|gb|DQ594453|Homo	NM_005055.5	179	-40.87	2	30	108	141	31	0.6452	0.8065	||||||||||	|: ||| : :	APOBEC3A
1583	cggcuuaGGAUUGGU-GAUCUGGUGGUCCCUu	:||: :|| || :||||||||||	tgccctcTCTGCTCAGCTCTGCCACCAGGGAc	>hsa_piR_017716|gb|DQ594453|Homo	NM_005144.5	171	-33.79	2	25	4061	4092	24	0.6667	0.8333	||||||||||	:|| || :	TTC21A
1584	cggCUUAGGAUUGGUGAUCUGGUGGUCCCUu	|: ||||::||| |||||||||||	acaGGCTCCTGGCCA----ACCACCAGGGAa	>hsa_piR_017716|gb|DQ594453|Homo	NM_005453.5	179	-40.72	2	29	1475	1501	27	0.7037	0.8148	||||||||||	::||| |	SLC23A1
1585	cggCUUAGGAUUGGUGAUCUGGUGGUCCCUu	| | || ||||| | |||||||||||	tcaGCAACCAAACCAACA-ACCACCAGGGAa	>hsa_piR_017716|gb|DQ594453|Homo	NM_005733.3	186	-35.56	2	29	2620	2649	27	0.7778	0.7778	||||||||||	||||| | |	RNF39
1586	cgGCUUAGGAUUGGUGAUCUGGUGGUCCCUu	||:| | | ||: | |||||||||||	gcCGGA--CACAGCATGAAACCACCAGGGAc	>hsa_piR_017716|gb|DQ594453|Homo	NM_005847.5	174	-34.7	2	30	70	98	28	0.6786	0.75	||||||||||	| ||: | |	XIRP1
1587	cggcuUAGGA-UUGGUGAUCUGGUGGUCCCUu	||||| |:| |:| ||||||||||	atcacATCCTCAGCGATT--TCCACCAGGGAg	>hsa_piR_017716|gb|DQ594453|Homo	NM_006059.4	174	-36.36	2	27	1534	1563	26	0.7308	0.8077	||||||||||	|:| |:|	CLEC17A
1588	cggCUUAGGAUUGGUGAUCUGGUGGUCCCUu	||| | |:| :| || ||||||||||	agaGAAGC--AGCAGC-AGCCCACCAGGGAg	>hsa_piR_017716|gb|DQ594453|Homo	NM_006510.5	171	-28.99	2	29	1064	1091	27	0.7037	0.7778	||||||||||	|:| :| ||	GUSBP5
1589	cggCUUAG--GAUUGGUGAUCU-GGUGGUCCCUu	||:|| :| | :: ||| ||||||||||	taaGAGTCAGTTCAGTGGCAGAGCCACCAGGGAa	>hsa_piR_017716|gb|DQ594453|Homo	NM_006711.4	170	-35.8	2	29	1503	1536	30	0.6333	0.7667	||||||||||	| :: |||	LINC01018
1590	cggcUUAGGAU---UGGUGAUCUGGUGGUCCCUu	|: |||: ||| : || ||||||||||	agatAGCCCTGGGTACCCTGAGCCCACCAGGGAc	>hsa_piR_017716|gb|DQ594453|Homo	NM_007102.3	174	-33.52	2	28	380	413	29	0.6552	0.7586	||||||||||	||| : ||	LINC01018
1591	cggcuuaggAUUGGUGAUCUGGUGGUCCCUu	|: || ||: :||||||||||	gtgtgcctgTGCCCTCTGTGCCACCAGGGAg	>hsa_piR_017716|gb|DQ594453|Homo	NM_012172.5	174	-38.83	2	23	1528	1558	21	0.7143	0.8571	||||||||||	: || ||: :	FAM182A
1592	cgGCUUAGGAUUG-GUGAUCUGGUGGUCCCUu	| |||| ||| : || ||||||||||	caCAAATCAGAACTTCCTTCCCCACCAGGGAg	>hsa_piR_017716|gb|DQ594453|Homo	NM_013231.6	176	-33.5	2	30	6166	6197	29	0.6897	0.7241	||||||||||	|| : ||	FAM182B
1593	cggcUUA-GGAUUGGUGAUCUGGUGGUCCCUu	|:| || |||| :| :||||||||||	cagcAGTCCCCAACCTTTTTGCCACCAGGGAt	>hsa_piR_017716|gb|DQ594453|Homo	NM_014248.4	182	-35.15	2	28	985	1016	27	0.7037	0.8148	||||||||||	|||| :| :	LRRC74B
1594	cggCUUAGGAUUGGUGAUCU----GGUGGUCCCUu	|| | || |||| :|| ||||||||||	aagGACTACTCACCAGGGGATTCTCCACCAGGGAc	>hsa_piR_017716|gb|DQ594453|Homo	NM_014832.5	175	-31.32	2	29	2206	2240	31	0.6774	0.7097	||||||||||	| :||	GGNBP1
1595	cggcuuaGGAUUG-GUGAUCU-GGUGGUCCCUu	::|:|| ::| :|| ||||||||||	ttcccccTTTGACTTGCAGGAGCCACCAGGGAc	>hsa_piR_017716|gb|DQ594453|Homo	NM_014956.5	170	-29.76	2	25	4630	4662	25	0.64	0.88	||||||||||	| ::| :||	EFHC1
1596	cggcUUA-GGAUUGGUGAUCUGGUGGUCCCUu	|:| || : || | | ||||||||||	gagcAGTACCAGCCCCCCCGCCCACCAGGGAg	>hsa_piR_017716|gb|DQ594453|Homo	NM_015042.2	170	-33.59	2	28	4986	5017	27	0.6667	0.7407	||||||||||	: || | |	CTSLP2
1597	cggcUUAGGAUUGGUGAUCUGGUGGUCCCUu	|| : ||||: | | ||||||||||	gcatAAGTGTAACTCCCA-TCCACCAGGGAa	>hsa_piR_017716|gb|DQ594453|Homo	NM_017551.3	173	-28.17	2	28	4622	4651	26	0.6923	0.7692	||||||||||	|||: | |	SEPTIN4
1598	cggcUUAGGAUUGGUGAU---CUGGUGGUCCCUu	:||| | ||: | | |:||||||||||	aaatGATCATCACTTCAAACTGGCCACCAGGGAg	>hsa_piR_017716|gb|DQ594453|Homo	NM_018100.4	174	-36.24	2	28	5798	5831	29	0.6552	0.7586	||||||||||	: | | |:	LINC02891
1599	cgGCUUAGGAUUGGUG-AUCUGGUGGUCCCUu	:|:| :| :| ||| |||||||||||||	acTGGACTCGGAGCACGCAGACCACCAGGGAa	>hsa_piR_017716|gb|DQ594453|Homo	NM_018406.7	188	-44.64	2	30	705	736	29	0.6897	0.8276	||||||||||	| ||| |||	SEPTIN4
1600	cggcuuaGGAUUGGU-GAUCUGGUGGUCCCUu	:||: :|| || :||||||||||	tgccctcTCTGCTCAGCTCTGCCACCAGGGAc	>hsa_piR_017716|gb|DQ594453|Homo	NM_018411.4	171	-33.79	2	25	3938	3969	24	0.6667	0.8333	||||||||||	:|| || :	SEPTIN4
1601	cggcuuAGGAUUGGUGAUC-UGGUGGUCCCUu	|:||: |: ||:| ||||||||||	gttcctTTCTGTCTCCTGGCCCCACCAGGGAt	>hsa_piR_017716|gb|DQ594453|Homo	NM_018660.3	176	-37.44	2	26	2659	2690	25	0.68	0.84	||||||||||	|: ||:|	RNPS1
1602	cggcuUAGGAU-UGGUGAUCUGGUGGUCCCUu	:||:|| : || ||:||||||||||	atcctGTCTTAGGGCA-GAGGCCACCAGGGAg	>hsa_piR_017716|gb|DQ594453|Homo	NM_020137.5	175	-39.38	2	27	2715	2745	26	0.6923	0.8462	||||||||||	: || ||:	CLEC17A
1603	cggcUUAGGAUUGGUGAUCUGGUGGUCCCUu	|| ||:: | :||||||||||||	ggtcAAGGCTGGGGCCGGGACCACCAGGGAc	>hsa_piR_017716|gb|DQ594453|Homo	NM_020211.3	175	-36.99	2	28	10109	10139	26	0.6538	0.7692	||||||||||	:: | :||	CLEC17A
1604	cggcuuAGGAUU-GGUGAUCUGGUGGUCCCUu	| |||: |||| || ||||||||||	ctcagcTACTAGCCCACCAGCCCACCAGGGAg	>hsa_piR_017716|gb|DQ594453|Homo	NM_021149.5	188	-37.22	2	26	663	694	25	0.8	0.84	||||||||||	: |||| ||	GUSB
1605	cggCUUAGGAUUGGUGAUCUGGUGGUCCCUu	|||||| |: |||| ||||||||||	tggGAATCCCAG-CACT--CCCACCAGGGAt	>hsa_piR_017716|gb|DQ594453|Homo	NM_021239.3	183	-35.28	2	29	222	249	27	0.7778	0.8148	||||||||||	|: ||||	LOC101928786
1606	cggcUUAGGAUUGGUGAUCUGGUGGUCCCUu	|| | || ::| :| ||||||||||	gaacAAAGCGAAATGCAGGTCCACCAGGGAg	>hsa_piR_017716|gb|DQ594453|Homo	NM_021258.4	175	-29.87	2	28	2424	2454	26	0.6538	0.7692	||||||||||	|| ::| :|	ACTA2-AS1
1607	cggcuuaggauuggugAUCUGGUGGUCCCUu	|:||||||||||||	tgctgggacacctttgTGGACCACCAGGGAt	>hsa_piR_017716|gb|DQ594453|Homo	NM_021822.4	171	-38.15	2	16	1123	1153	14	0.9286	1	||||||||||	|:||	SLC39A13
1608	cggcuUAGGAUUGGUGAU-CUGGUGGUCCCUu	||:: :|||||| ||||||||||	cacatATTTATGCCACTACCTCCACCAGGGAg	>hsa_piR_017716|gb|DQ594453|Homo	NM_023938.6	177	-36.08	2	27	2756	2787	26	0.6923	0.8077	||||||||||	:||||||	CLEC12A-AS1
1609	cgGCUUAGGAUU--GGUGAUCUGGUGGUCCCUu	| | ||||| | | || ||||||||||	ttCTACCCCTAATGCAAATA-CCCACCAGGGAg	>hsa_piR_017716|gb|DQ594453|Homo	NM_024017.5	170	-33.26	2	30	1375	1406	30	0.7	0.7	||||||||||	| | ||	C5-OT1
1610	cgGCUUAGGAUUGGUGA-UCUGGUGGUCCCUu	| |: |:| ||: :| |||||||||||	ccCCAGCCTTTACTCTTCCTACCACCAGGGAt	>hsa_piR_017716|gb|DQ594453|Homo	NM_024865.4	172	-31.64	2	30	735	766	29	0.6207	0.7586	||||||||||	||: :| |	TTC21A
1611	cggcuuagGAUUGGUGAUCUGGUGGUCCCUu	|| |:|: | |||||||||||	tcatatggCTCATCGATCTACCACCAGGGAa	>hsa_piR_017716|gb|DQ594453|Homo	NM_024969.3	175	-31.45	2	24	9204	9234	22	0.7273	0.8182	||||||||||	|:|: | |	NIT1
1612	cgGCUUAGGAUUGG-UGAUCUGGUGGUCCCUu	|| |||: ::|| || :||||||||||	caCGCATCTCGGCCTCCTCTGCCACCAGGGAg	>hsa_piR_017716|gb|DQ594453|Homo	NM_025157.5	180	-38.73	2	30	1032	1063	29	0.6552	0.7931	||||||||||	:|| || :	FBXO24
1613	cgGCUUAGGAUUGGUGAUC-UGGUGGUCCCUu	|| | | | || |||:| ||||||||||	gcCGCAGCGT-ACAACTGGCCCCACCAGGGAc	>hsa_piR_017716|gb|DQ594453|Homo	NM_025236.3	178	-35.34	2	30	802	832	29	0.7241	0.7586	||||||||||	|| |||:|	GUSB
1614	cgGCUUAGGAUUGGUGAUCU-GGUGGUCCCUu	:|| || :| || |: | ||||||||||	aaTGACCCCAGAGCAGTGCAGCCACCAGGGAa	>hsa_piR_017716|gb|DQ594453|Homo	NM_030643.4	176	-32.77	2	30	2556	2587	29	0.6552	0.7586	||||||||||	| || |: |	FAM83A
1615	cggCUUAGGAUUGGUGAU-C-UGGUGGUCCCUu	|| | :|||::|: | |||||||||||	gcgGACGCGCGACCGTTGTGCACCACCAGGGAc	>hsa_piR_017716|gb|DQ594453|Homo	NM_030665.4	174	-37.3	2	29	7033	7065	29	0.6552	0.7931	||||||||||	||::|: | |	-
1616	cggcuUAGGAUUGGUGAUCUGGUGGUCCCUu	| ||| ||:| || ||||||||||	tccccAGCCT-TCCGC-AGCCCACCAGGGAa	>hsa_piR_017716|gb|DQ594453|Homo	NM_030765.4	174	-39.55	2	27	199	227	25	0.76	0.8	||||||||||	||:| ||	-
1617	cgGCUUAGGAUUGGUGAUCU--GGUGGUCCCUu	| | ||| ::| ||:|| ||||||||||	ccCCACTCC--GTCTCTGGAGCCCACCAGGGAa	>hsa_piR_017716|gb|DQ594453|Homo	NM_030981.3	173	-35.71	2	30	1487	1517	30	0.6667	0.7667	||||||||||	:| ||:||	APBA1
1618	cggcuuaGGAUUGGUGAUCUGGUGGUCCCUu	|| |:|| || | ||||||||||	gtgtgtgCCCAGCC-CT-GCCCACCAGGGAc	>hsa_piR_017716|gb|DQ594453|Homo	NM_032445.2	172	-33.61	2	25	910	938	23	0.7826	0.8261	||||||||||	|:|| || |	-
1619	cggcuuaggaUUGGUGAUCUGGUGGUCCCUu	|| :||:|:||||||||||	ctggtggaggAAGGGCTGGGCCACCAGGGAt	>hsa_piR_017716|gb|DQ594453|Homo	NM_032552.3	177	-37.34	2	22	4094	4124	20	0.75	0.9	||||||||||	|| :||:|:	-
1620	cggcUUAGGAUUGGUGAUCUGGUGGUCCCUu	|:|:| |:|| | || ||||||||||	gagcAGTTCAAGCCTCAAG-CCACCAGGGAt	>hsa_piR_017716|gb|DQ594453|Homo	NM_032561.5	185	-33.11	2	28	488	517	26	0.7308	0.8462	||||||||||	|:|| | ||	RNPS1
1621	cgGCUUA-GGA--UUGGUGAUCUGGUGGUCCCUu	:||:| ||| |: ||| : :||||||||||	caTGAGTGCCTAGAGGCACGGAGCCACCAGGGAt	>hsa_piR_017716|gb|DQ594453|Homo	NM_032645.5	179	-40.87	2	30	108	141	31	0.6452	0.8065	||||||||||	|: ||| : :	RNPS1
1622	cggcUUAGGA---UUGGUGAUCUGGUGGUCCCUu	||| || ||:||| ||||||||||	taaaAATGCTATCAATCACCCATCCACCAGGGAa	>hsa_piR_017716|gb|DQ594453|Homo	NM_032801.5	174	-32.77	2	28	3599	3632	29	0.6897	0.7241	||||||||||	||:|||	-
1623	cggCUUAGGAUUGGUGAUCUGGUGGUCCCUu	| |||: || || : :||||||||||	tggGCATCT--ACGACCGCGCCACCAGGGAg	>hsa_piR_017716|gb|DQ594453|Homo	NM_032880.5	173	-35.5	2	29	684	712	27	0.6667	0.7778	||||||||||	|| || : :	-
1624	cggcuUAGGAUUGGUGAUCUGGUGGUCCCUu	|||: || | ||| ||||||||||	gagccATCTGAAGCTGTAG-CCACCAGGGAt	>hsa_piR_017716|gb|DQ594453|Homo	NM_032899.6	180	-33.72	2	27	2842	2871	25	0.76	0.8	||||||||||	|| | |||	SPAG9
1625	cgGCUUAGGAU--UGGUGAUC---UGGUGGUCCCUu	:|::|:| | ||: | || |||||||||||	tgTGGGTTCGAGCACTCCAAGCCCACCACCAGGGAc	>hsa_piR_017716|gb|DQ594453|Homo	NM_033274.5	171	-35.66	2	30	599	634	33	0.6061	0.7576	||||||||||	: | || |	SPAG9
1626	cggcuuaggaUUGGUGAU-CUGGUGGUCCCUu	:||||| | ||||||||||||	ggtgttcaggGACCACCAGGACCACCAGGGAt	>hsa_piR_017716|gb|DQ594453|Homo	NM_033380.3	184	-39.04	2	22	2743	2774	21	0.8571	0.9048	||||||||||	||||| | ||	C22orf23
1627	cggcuuaggAUUGGUGAUCUGGUGGUCCCUu	|: || ||: :||||||||||	gtgtgcctgTGCCCTCTGTGCCACCAGGGAg	>hsa_piR_017716|gb|DQ594453|Homo	NM_033506.3	174	-38.83	2	23	1684	1714	21	0.7143	0.8571	||||||||||	: || ||: :	C22orf23
1628	cgGCUUA--GGAUUGG--UGAUCUGGUGGUCCCUu	||| | || | || :||: ||||||||||	acCGACTTCCCCATCCCTGCTGTCCCACCAGGGAc	>hsa_piR_017716|gb|DQ594453|Homo	NM_080415.3	171	-38.09	2	30	1632	1666	32	0.6562	0.7188	||||||||||	|| :||:	C22orf23
1629	cgGCUUA--GGAUUGG--UGAUCUGGUGGUCCCUu	||| | || | || :||: ||||||||||	acCGACTTCCCCATCCCTGCTGTCCCACCAGGGAc	>hsa_piR_017716|gb|DQ594453|Homo	NM_080416.3	171	-38.09	2	30	1364	1398	32	0.6562	0.7188	||||||||||	|| :||:	C22orf23
1630	cggCUUAG--GAUUGGUGAUCU-GGUGGUCCCUu	||:|| :| | :: ||| ||||||||||	taaGAGTCAGTTCAGTGGCAGAGCCACCAGGGAa	>hsa_piR_017716|gb|DQ594453|Homo	NM_080594.4	170	-35.8	2	29	1351	1384	30	0.6333	0.7667	||||||||||	| :: |||	XIRP1
1631	cgGCUUAGGAUUGGUGAU-CUGGUGGUCCCUu	:| :|| |::|: ||: |||||||||||	tgTGTGTCATGGCT-CTGCAACCACCAGGGAg	>hsa_piR_017716|gb|DQ594453|Homo	NM_134323.2	174	-34.24	2	30	1131	1161	29	0.6207	0.8276	||||||||||	:|: ||: |	TTC21A
1632	cgGCUUAGGAUUGGUGAU-CUGGUGGUCCCUu	:| :|| |::|: ||: |||||||||||	tgTGTGTCATGGCT-CTGCAACCACCAGGGAg	>hsa_piR_017716|gb|DQ594453|Homo	NM_134324.3	174	-34.24	2	30	1075	1105	29	0.6207	0.8276	||||||||||	:|: ||: |	TTC21A
1633	cggcuuaggAUUGGUGAUCUGGUGGUCCCUu	| :|::| :|:||||||||||	agagcaaggTTGCTGCAGGGCCACCAGGGAa	>hsa_piR_017716|gb|DQ594453|Homo	NM_139285.4	174	-33.69	2	23	138	168	21	0.6667	0.9048	||||||||||	:|::| :|:	TTC21A
1634	cgGCUUAGGAUUGGUG-AUC--UGGUGGUCCCUu	|||| | ||:: | || |||||||||||	ctCGAAACACAATTTCAGAGATACCACCAGGGAt	>hsa_piR_017716|gb|DQ594453|Homo	NM_144620.4	175	-31.55	2	30	581	614	31	0.6774	0.7419	||||||||||	: | || |	TTC21A
1635	cgGCUUAGGAUUGGUGAUCU-GGUGGUCCCUu	:|| || :| || |: | ||||||||||	aaTGACCCCAGAGCAGTGCAGCCACCAGGGAa	>hsa_piR_017716|gb|DQ594453|Homo	NM_145660.2	176	-32.77	2	30	2367	2398	29	0.6552	0.7586	||||||||||	| || |: |	TTC21A
1636	cggcuuaggauuggugAUCUGGUGGUCCCUu	|:||||||||||||	tgctgggacacctttgTGGACCACCAGGGAt	>hsa_piR_017716|gb|DQ594453|Homo	NM_145699.4	171	-38.15	2	16	564	594	14	0.9286	1	||||||||||	|:||	TTC21A
1637	cggcuuaGGAUUGGUGAUCUGGUGGUCCCUu	:||: | :|| |:||||||||||	cagggccTCTGCCGGCT-GGCCACCAGGGAg	>hsa_piR_017716|gb|DQ594453|Homo	NM_145755.2	174	-39.27	2	25	3565	3594	23	0.6957	0.8696	||||||||||	: | :|| |:	TBC1D4
1638	cgGCUUAGGAUU---GGUGA----UCUGGUGGUCCCUu	| || ||||| :|| | |||||||||||||	ccCCAAGCCTAAGGTTCAGTGGAGAGACCACCAGGGAc	>hsa_piR_017716|gb|DQ594453|Homo	NM_152547.5	179	-36.55	2	30	727	764	35	0.6857	0.7143	||||||||||	| | |||	-
1639	cgGCUUAGGAUUGGUGAUCUGGUGGUCCCUu	||:| | | ||: | |||||||||||	gcCGGA--CACAGCATGAAACCACCAGGGAc	>hsa_piR_017716|gb|DQ594453|Homo	NM_152685.3	174	-34.7	2	30	123	151	28	0.6786	0.75	||||||||||	| ||: | |	-
1640	cggcuuagGAUUGGUGAUCUGGUGGUCCCUu	:| |||| :||||||||||||	gctgttggTTTACCA--GGACCACCAGGGAt	>hsa_piR_017716|gb|DQ594453|Homo	NM_152890.7	176	-36.93	2	24	2582	2610	22	0.7727	0.8636	||||||||||	|||| :||	TARBP2
1641	cggcuUAGGAUUGGUGAUCUGGUGGUCCCUu	|||| |::||| |||||||||||||	cccccATCC-AGTCAC-AGACCACCAGGGAt	>hsa_piR_017716|gb|DQ594453|Homo	NM_153813.3	194	-44.11	2	27	3927	3955	25	0.84	0.92	||||||||||	|::||| |||	-
1642	cgGCUUAGGAUUGGUGAUC-UGGUGGUCCCUu	|| | | | || |||:| ||||||||||	gcCGCAGCGT-ACAACTGGCCCCACCAGGGAc	>hsa_piR_017716|gb|DQ594453|Homo	NM_170769.2	178	-35.34	2	30	800	830	29	0.7241	0.7586	||||||||||	|| |||:|	-
1643	cgGCUUAGGAUUGGUGAUCUGGUGGUCCCUu	|||:|:| ||:: : |||||||||||	agCGAGTTC-AATTTTGCCACCACCAGGGAt	>hsa_piR_017716|gb|DQ594453|Homo	NM_173054.2	179	-35.07	2	30	1355	1384	28	0.6429	0.8214	||||||||||	||:: : |	-
1644	cggcuuaggauuGGUGAUCUGGUGGUCCCUu	|| | :|:||||||||||	gaccacaggggcCCCCAGGGCCACCAGGGAt	>hsa_piR_017716|gb|DQ594453|Homo	NM_173465.4	171	-37.28	2	20	1167	1197	18	0.7778	0.8889	||||||||||	|| | :|:	CEP164
1645	cggcuuaggAUUGGUGAUCUGGUGGUCCCUu	|::|| :|:||||||||||	gcacacagaTGGCCTGGGGGCCACCAGGGAa	>hsa_piR_017716|gb|DQ594453|Homo	NM_194293.4	170	-35.96	2	23	3826	3856	21	0.6667	0.8571	||||||||||	::|| :|:	-
1646	cggcUUAGGAUUGGUGAUCUGGUGGUCCCUu	| |: ||:|: | |||||||||||	ctatATTTGTAGCTTGGATACCACCAGGGAt	>hsa_piR_017716|gb|DQ594453|Homo	NM_206933.4	175	-28	2	28	11802	11832	26	0.6538	0.7692	||||||||||	|:|: | |	CEP164
1647	cggcuUAG-GAUUGGU-GAUCU-GGUGGUCCCUu	||| ||:: :| | :|| ||||||||||	attccATCACTGGGTACCCGGACCCACCAGGGAc	>hsa_piR_017716|gb|DQ594453|Homo	NM_207390.3	171	-34.88	2	27	91	124	28	0.6786	0.8214	||||||||||	:| | :||	SLC23A1
1648	cggcuUAGGAUUGGUGAUCUGGUGGUCCCUu	|||: |||| :||||||||||	tgctcATCTCCTCCACCCTGCCACCAGGGAg	>hsa_piR_017716|gb|DQ594453|Homo	NR_003675.2	174	-35.86	2	27	538	568	25	0.68	0.76	||||||||||	|||| :	SLC23A1
1649	cgGCU-UAG-GAUUGGUGAUCUGGUGGUCCCUu	:|| ||| | | || | |||||||||||	tcTGACATCGCCCCCAACGACACCACCAGGGAt	>hsa_piR_017716|gb|DQ594453|Homo	NR_003923.2	175	-33.35	2	30	1362	1394	30	0.7	0.7333	||||||||||	| || | |	C1orf116
1650	cgGCUUAGGAUUGGUGAUCUGGUGGUCCCUu	|||:| | :::||: | :||||||||||	gaCGAGT-CAGGTCATGATGCCACCAGGGAg	>hsa_piR_017716|gb|DQ594453|Homo	NR_024423.2	183	-40.41	2	30	1054	1083	28	0.6429	0.8571	||||||||||	:::||: | :	-
1651	cgGCUUAGGAUUGGUGAUCUGGUGGUCCCUu	|||:| | :::||: | :||||||||||	gaCGAGT-CAGGTCATGATGCCACCAGGGAg	>hsa_piR_017716|gb|DQ594453|Homo	NR_024424.2	183	-40.41	2	30	1068	1097	28	0.6429	0.8571	||||||||||	:::||: | :	C1orf116
1652	cggcuUAGGAUUGGUGAU--CUGGUGGUCCCUu	| |||::: ||| |:||||||||||	gtgtcAACCTGGTGCCTAATGGCCACCAGGGAt	>hsa_piR_017716|gb|DQ594453|Homo	NR_026713.1	177	-35.86	2	27	3072	3104	27	0.6667	0.8148	||||||||||	: ||| |:	TTC21A
1653	cggcuUAGGAUUGGUGAU--CUGGUGGUCCCUu	| |||::: ||| |:||||||||||	gtgtcAACCTGGTGCCTAATGGCCACCAGGGAt	>hsa_piR_017716|gb|DQ594453|Homo	NR_026714.2	177	-35.86	2	27	3442	3474	27	0.6667	0.8148	||||||||||	: ||| |:	SLC23A1
1654	cgGCUUAGGAUUGGUGAUCUGGUGGUCCCUu	:|:: ||:|| :||| ||||||||||	gcTGGGCACTGAC--TTAG-CCACCAGGGAt	>hsa_piR_017716|gb|DQ594453|Homo	NR_027006.2	172	-38.32	2	30	1653	1680	28	0.6429	0.8214	||||||||||	:|| :|||	LATS1
1655	cggcUUAGGAUUGGUGAUCUGGUGGUCCCUu	|: |||:| | || ||||||||||	ggtcAGCCCTGAGCCCT---CCACCAGGGAg	>hsa_piR_017716|gb|DQ594453|Homo	NR_028361.1	171	-36.56	2	28	439	466	26	0.6923	0.7692	||||||||||	:| | ||	ZNF282
1656	cggcUUAGGAUUGGUGAU---CUGGUGGUCCCUu	:||| | ||: | | |:||||||||||	aaatGATCATCACTTCAAACTGGCCACCAGGGAg	>hsa_piR_017716|gb|DQ594453|Homo	NR_033327.2	174	-36.24	2	28	7055	7088	29	0.6552	0.7586	||||||||||	: | | |:	-
1657	cgGCUUAGGAUUGGUGAUCUGGUGGUCCCUu	| || :|:: || :|:||||||||||	ggCTAAGATTGGACA-GGGGCCACCAGGGAc	>hsa_piR_017716|gb|DQ594453|Homo	NR_033407.1	171	-33.54	2	30	111	140	28	0.6071	0.7857	||||||||||	:: || :|:	LAMC3
1658	cgGCUUA--GGAUUGG--UGAUCUGGUGGUCCCUu	||| | || | || :||: ||||||||||	acCGACTTCCCCATCCCTGCTGTCCCACCAGGGAc	>hsa_piR_017716|gb|DQ594453|Homo	NR_037155.2	171	-38.09	2	30	2116	2150	32	0.6562	0.7188	||||||||||	|| :||:	CEP164
1659	cggCUUAGGAUUGGUGAUC--UGGUGGUCCCUu	|||| | |||| :| :||||||||||	ccgGAATGC--ACCAGAGGCTGCCACCAGGGAg	>hsa_piR_017716|gb|DQ594453|Homo	NR_038460.2	172	-36.27	2	29	69	99	29	0.6897	0.7586	||||||||||	||| :| :	-
1660	cgGCUUA--GGAUUGG--UGAUCUGGUGGUCCCUu	||| | || | || :||: ||||||||||	acCGACTTCCCCATCCCTGCTGTCCCACCAGGGAc	>hsa_piR_017716|gb|DQ594453|Homo	NR_104196.1	171	-38.09	2	30	1748	1782	32	0.6562	0.7188	||||||||||	|| :||:	PXN
1661	cgGCUUA--GGAUUGG--UGAUCUGGUGGUCCCUu	||| | || | || :||: ||||||||||	acCGACTTCCCCATCCCTGCTGTCCCACCAGGGAc	>hsa_piR_017716|gb|DQ594453|Homo	NR_104197.1	171	-38.09	2	30	1487	1521	32	0.6562	0.7188	||||||||||	|| :||:	-
1662	cggCUUAG--GAUUGGUGAUCU-GGUGGUCCCUu	||:|| :| | :: ||| ||||||||||	taaGAGTCAGTTCAGTGGCAGAGCCACCAGGGAa	>hsa_piR_017716|gb|DQ594453|Homo	NR_104485.2	170	-35.8	2	29	1285	1318	30	0.6333	0.7667	||||||||||	| :: |||	-
1663	cggcuUAG-GAUUGGU-GAUCU-GGUGGUCCCUu	||| ||:: :| | :|| ||||||||||	attccATCACTGGGTACCCGGACCCACCAGGGAc	>hsa_piR_017716|gb|DQ594453|Homo	NR_109784.1	171	-34.88	2	27	91	124	28	0.6786	0.8214	||||||||||	:| | :||	-
1664	cggcuUAG-GAUUGGU-GAUCU-GGUGGUCCCUu	||| ||:: :| | :|| ||||||||||	attccATCACTGGGTACCCGGACCCACCAGGGAc	>hsa_piR_017716|gb|DQ594453|Homo	NR_109785.1	171	-34.88	2	27	91	124	28	0.6786	0.8214	||||||||||	:| | :||	-
1665	cggcuUAGGAUUGGUGAUCUGGUGGUCCCUu	| || ||||| :||||||||||	cactcACCCCCACCACCCTGCCACCAGGGAc	>hsa_piR_017716|gb|DQ594453|Homo	NR_120531.2	178	-32.95	2	27	554	584	25	0.72	0.76	||||||||||	||||| :	TBC1D4
1666	cgGCUUAGGAUUGGUGAUCUGGUGGUCCCUu	| ::|||| ||| :| ||||||||||	gtCAGGTCCT---CACAGGCCCACCAGGGAt	>hsa_piR_017716|gb|DQ594453|Homo	NR_121582.1	177	-36.38	2	30	302	329	28	0.6786	0.7857	||||||||||	||| :|	SEPTIN4
1667	cggcUUAGGAUUG-GUGAU-CUGGUGGUCCCUu	:|| |:|| :| || |:||||||||||	caatGATAATGACGTAGTAGGGCCACCAGGGAa	>hsa_piR_017716|gb|DQ594453|Homo	NR_125373.1	177	-34.3	2	28	1909	1941	28	0.6786	0.8214	||||||||||	| :| || |:	SEPTIN4
1668	cggcuuaggaUUGGU-GAUCUGGUGGUCCCUu	:|| | ||:|:||||||||||	agcttcagaaGACAAGCTGGGCCACCAGGGAg	>hsa_piR_017716|gb|DQ594453|Homo	NR_134854.1	176	-36.46	2	22	32	63	21	0.7619	0.9048	||||||||||	|| | ||:|:	SEPTIN4
1669	cggcuuAGGAUUGGUGAUCUGGUGGUCCCUu	|:| :|:|: || ||||||||||	accatcTTCAGATCG-TAACCCACCAGGGAc	>hsa_piR_017716|gb|DQ594453|Homo	NR_135047.1	171	-29.75	2	26	2074	2103	24	0.6667	0.8333	||||||||||	:|:|: ||	-
1670	cggcuuagGAUUGGUGAUCUGGUGGUCCCUu	:| |||| :||||||||||||	gctgttggTTTACCA--GGACCACCAGGGAt	>hsa_piR_017716|gb|DQ594453|Homo	NR_146340.2	176	-36.93	2	24	2373	2401	22	0.7727	0.8636	||||||||||	|||| :||	SEPTIN4
1671	cggcuuagGAUUGGUGAUCUGGUGGUCCCUu	:| |||| :||||||||||||	gctgttggTTTACCA--GGACCACCAGGGAt	>hsa_piR_017716|gb|DQ594453|Homo	NR_146341.2	176	-36.93	2	24	2570	2598	22	0.7727	0.8636	||||||||||	|||| :||	PI4KB
1672	cggcuuagGAUUGGUGAUCUGGUGGUCCCUu	:| |||| :||||||||||||	gctgttggTTTACCA--GGACCACCAGGGAt	>hsa_piR_017716|gb|DQ594453|Homo	NR_146342.2	176	-36.93	2	24	2574	2602	22	0.7727	0.8636	||||||||||	|||| :||	-
1673	cggcuuagGAUUGGUGAUCUGGUGGUCCCUu	:| |||| :||||||||||||	gctgttggTTTACCA--GGACCACCAGGGAt	>hsa_piR_017716|gb|DQ594453|Homo	NR_146343.1	176	-36.93	2	24	2281	2309	22	0.7727	0.8636	||||||||||	|||| :||	-
1674	cggcuuagGAUUGGUGAUCUGGUGGUCCCUu	:| |||| :||||||||||||	gctgttggTTTACCA--GGACCACCAGGGAt	>hsa_piR_017716|gb|DQ594453|Homo	NR_146344.1	176	-36.93	2	24	2281	2309	22	0.7727	0.8636	||||||||||	|||| :||	C1orf116
1675	cggcuuagGAUUGGUGAUCUGGUGGUCCCUu	:| |||| :||||||||||||	gctgttggTTTACCA--GGACCACCAGGGAt	>hsa_piR_017716|gb|DQ594453|Homo	NR_146345.1	176	-36.93	2	24	2281	2309	22	0.7727	0.8636	||||||||||	|||| :||	-
1676	cgGCUUAGGAUUGGUGAUCUGGUGGUCCCUu	| |||||| || | |||||||||||	gaCAAATCCT---CA-GAAACCACCAGGGAg	>hsa_piR_017716|gb|DQ594453|Homo	NR_146582.1	175	-31.73	2	30	539	565	28	0.75	0.75	||||||||||	|| | |	-
1677	cggcuuAGGAUU--GGUGAUCUGGUGGUCCCUu	|:|||: |||:|: ||||||||||	tgctgcTTCTAGTTCCATTGACCCACCAGGGAc	>hsa_piR_017716|gb|DQ594453|Homo	NR_148450.1	180	-38.87	2	26	1542	1574	26	0.6923	0.8462	||||||||||	|||:|:	-
1678	cggcuuaGGAUUGGUGAUCUGGUGGUCCCUu	:||: | :|| |:||||||||||	cagggccTCTGCCGGCT-GGCCACCAGGGAg	>hsa_piR_017716|gb|DQ594453|Homo	NR_159496.1	174	-39.27	2	25	3463	3492	23	0.6957	0.8696	||||||||||	: | :|| |:	-
1679	cggcuuaggauUGGUGAUCUGGUGGUCCCUu	|| |||:||||||||||||	agtctccacacACAACTGGACCACCAGGGAa	>hsa_piR_017716|gb|DQ594453|Homo	NR_160716.1	188	-41.35	2	21	161	191	19	0.8947	0.9474	||||||||||	|| |||:||	-
1680	cggCUUAGG-AUUGGUGAUCUGGUGGUCCCUu	|: ||| | :|| || | ||||||||||	ctgGGTTCCTTTGCCCCTTGCCCACCAGGGAg	>hsa_piR_017716|gb|DQ594453|Homo	XM_005245214.2	183	-39.24	2	29	239	270	28	0.7143	0.7857	||||||||||	:|| || |	-
1681	cggcuuagGAUUGGUGAUCUGGUGGUCCCUu	|| |:|: | |||||||||||	tcatatggCTCATCGATCTACCACCAGGGAa	>hsa_piR_017716|gb|DQ594453|Homo	XM_005246865.4	175	-31.45	2	24	9027	9057	22	0.7273	0.8182	||||||||||	|:|: | |	DGKQ
1682	cggcUUAGGAUUGGUGAUCUGGUGGUCCCUu	||| |: : ||:||||||||||||	gcacAATGGGAGATCCTGGACCACCAGGGAa	>hsa_piR_017716|gb|DQ594453|Homo	XM_005247121.5	183	-38.77	2	28	4332	4362	26	0.6923	0.8077	||||||||||	|: : ||:||	FBXO24
1683	cggcuuaggAUUGGUGAUCUGGUGGUCCCUu	|: || ||: :||||||||||	gtgtgcctgTGCCCTCTGTGCCACCAGGGAg	>hsa_piR_017716|gb|DQ594453|Homo	XM_005250259.4	174	-38.83	2	23	1966	1996	21	0.7143	0.8571	||||||||||	: || ||: :	-
1684	cggcuUAGGAUUGGUGAUCUGGUGGUCCCUu	| || ||||| :||||||||||	cactcACCCCCACCACCCTGCCACCAGGGAc	>hsa_piR_017716|gb|DQ594453|Homo	XM_005250297.4	178	-32.95	2	27	569	599	25	0.72	0.76	||||||||||	||||| :	-
1685	cggcuUAGGAUUGGUGAUCUGGUGGUCCCUu	|||: || | ||| ||||||||||	gagccATCTGAAGCTGTAG-CCACCAGGGAt	>hsa_piR_017716|gb|DQ594453|Homo	XM_005251087.3	180	-33.72	2	27	2029	2058	25	0.76	0.8	||||||||||	|| | |||	LAMC3
1686	cggcuuaggaUUGGUGAUCUGGUGGUCCCUu	|| :||:|:||||||||||	ctggtggaggAAGGGCTGGGCCACCAGGGAt	>hsa_piR_017716|gb|DQ594453|Homo	XM_005251719.4	177	-37.34	2	22	5320	5350	20	0.75	0.9	||||||||||	|| :||:|:	-
1687	cggcuuaggaUUGGUGAUCUGGUGGUCCCUu	|| :||:|:||||||||||	ctggtggaggAAGGGCTGGGCCACCAGGGAt	>hsa_piR_017716|gb|DQ594453|Homo	XM_005251721.1	177	-37.34	2	22	5447	5477	20	0.75	0.9	||||||||||	|| :||:|:	-
1688	cggcuuaGGAUUGGUGAUC-UGGUGGUCCCUu	|| :: ||:||| ||||||||||	tcatgcgCCAGGACATTAGCCCCACCAGGGAc	>hsa_piR_017716|gb|DQ594453|Homo	XM_005251968.3	175	-33.18	2	25	1446	1477	24	0.7083	0.8333	||||||||||	: ||:|||	-
1689	cgGCUUA-GGA--UUGGUGAUCUGGUGGUCCCUu	:||:| ||| |: ||| : :||||||||||	caTGAGTGCCTAGAGGCACGGAGCCACCAGGGAt	>hsa_piR_017716|gb|DQ594453|Homo	XM_005253042.3	179	-40.87	2	30	108	141	31	0.6452	0.8065	||||||||||	|: ||| : :	-
1690	cgGCUUA-GGA--UUGGUGAUCUGGUGGUCCCUu	:||:| ||| |: ||| : :||||||||||	caTGAGTGCCTAGAGGCACGGAGCCACCAGGGAt	>hsa_piR_017716|gb|DQ594453|Homo	XM_005253043.3	179	-40.87	2	30	108	141	31	0.6452	0.8065	||||||||||	|: ||| : :	-
1691	cggCUUAG--GAUUGGUGAUCU-GGUGGUCCCUu	||:|| :| | :: ||| ||||||||||	taaGAGTCAGTTCAGTGGCAGAGCCACCAGGGAa	>hsa_piR_017716|gb|DQ594453|Homo	XM_005255048.2	170	-35.8	2	29	1532	1565	30	0.6333	0.7667	||||||||||	| :: |||	-
1692	cggCUUAG--GAUUGGUGAUCU-GGUGGUCCCUu	||:|| :| | :: ||| ||||||||||	taaGAGTCAGTTCAGTGGCAGAGCCACCAGGGAa	>hsa_piR_017716|gb|DQ594453|Homo	XM_005255049.4	170	-35.8	2	29	1682	1715	30	0.6333	0.7667	||||||||||	| :: |||	APBA1
1693	cggCUUAGGAUUGGUGAUCUGGUGGUCCCUu	| || || :| :|| :||||||||||	ggaGCATGCTCGCAGCT--GCCACCAGGGAa	>hsa_piR_017716|gb|DQ594453|Homo	XM_005257542.3	173	-31.87	2	29	733	761	27	0.6667	0.7778	||||||||||	:| :|| :	-
1694	cggCUUAGGAUUGGUGAUCUGGUGGUCCCUu	| || || :| :|| :||||||||||	ggaGCATGCTCGCAGCT--GCCACCAGGGAa	>hsa_piR_017716|gb|DQ594453|Homo	XM_005257543.3	173	-31.87	2	29	733	761	27	0.6667	0.7778	||||||||||	:| :|| :	SLC39A13
1695	cggCUUAGG-AUUGGUGAUCUGGUGGUCCCUu	||| || |||:| || ||||||||||	acaGAAACCGTAATC-CT---CCACCAGGGAc	>hsa_piR_017716|gb|DQ594453|Homo	XM_005257768.2	173	-33.41	2	29	3726	3753	28	0.75	0.7857	||||||||||	||:| ||	SINHCAF
1696	cggCUUAGG-AUUGGUGAUCUGGUGGUCCCUu	||| || |||:| || ||||||||||	acaGAAACCGTAATC-CT---CCACCAGGGAc	>hsa_piR_017716|gb|DQ594453|Homo	XM_005257771.3	173	-33.41	2	29	3684	3711	28	0.75	0.7857	||||||||||	||:| ||	-
1697	cggcUUAGGAUUGGUGAUCUGGUGGUCCCUu	|:|:| |:|| | || ||||||||||	gagcAGTTCAAGCCTCAAG-CCACCAGGGAt	>hsa_piR_017716|gb|DQ594453|Homo	XM_005261781.1	185	-33.11	2	28	498	527	26	0.7308	0.8462	||||||||||	|:|| | ||	SEPTIN4
1698	cggcUUAGGAUUGGUGAUCUGGUGGUCCCUu	|:|:| |:|| | || ||||||||||	gagcAGTTCAAGCCTCAAG-CCACCAGGGAt	>hsa_piR_017716|gb|DQ594453|Homo	XM_005261782.3	185	-33.11	2	28	378	407	26	0.7308	0.8462	||||||||||	|:|| | ||	USP36
1699	cggcUUAGGAUUGGUGAUCUGGUGGUCCCUu	|:|:| |:|| | || ||||||||||	gagcAGTTCAAGCCTCAAG-CCACCAGGGAt	>hsa_piR_017716|gb|DQ594453|Homo	XM_005261783.2	185	-33.11	2	28	435	464	26	0.7308	0.8462	||||||||||	|:|| | ||	USP36
1700	cggcUUAGGAUUGGUGAUCUGGUGGUCCCUu	|:|:| |:|| | || ||||||||||	gagcAGTTCAAGCCTCAAG-CCACCAGGGAt	>hsa_piR_017716|gb|DQ594453|Homo	XM_005261784.3	185	-33.11	2	28	442	471	26	0.7308	0.8462	||||||||||	|:|| | ||	-
1701	cggcuuaggAUUGGUGAUCUGGUGGUCCCUu	|::|| :|:||||||||||	gcacacagaTGGCCTGGGGGCCACCAGGGAa	>hsa_piR_017716|gb|DQ594453|Homo	XM_005264909.3	170	-35.96	2	23	3776	3806	21	0.6667	0.8571	||||||||||	::|| :|:	USP36
1702	cggcuuaGGAUUGGUGAUCUGGUGGUCCCUu	:||: | :|| |:||||||||||	cagggccTCTGCCGGCT-GGCCACCAGGGAg	>hsa_piR_017716|gb|DQ594453|Homo	XM_005264921.5	174	-39.27	2	25	3524	3553	23	0.6957	0.8696	||||||||||	: | :|| |:	USP36
1703	cggcuuaGGAUUGGUGAUCUGGUGGUCCCUu	:||: | :|| |:||||||||||	cagggccTCTGCCGGCT-GGCCACCAGGGAg	>hsa_piR_017716|gb|DQ594453|Homo	XM_005264922.5	174	-39.27	2	25	3509	3538	23	0.6957	0.8696	||||||||||	: | :|| |:	-
1704	cggcuuaGGAUUGGUGAUCUGGUGGUCCCUu	:||: | :|| |:||||||||||	cagggccTCTGCCGGCT-GGCCACCAGGGAg	>hsa_piR_017716|gb|DQ594453|Homo	XM_005264924.5	174	-39.27	2	25	3413	3442	23	0.6957	0.8696	||||||||||	: | :|| |:	USP36
1705	cggcuuaGGAUUGGUGAUCUGGUGGUCCCUu	:||: | :|| |:||||||||||	cagggccTCTGCCGGCT-GGCCACCAGGGAg	>hsa_piR_017716|gb|DQ594453|Homo	XM_005264925.5	174	-39.27	2	25	3407	3436	23	0.6957	0.8696	||||||||||	: | :|| |:	TTC21A
1706	cggcuuaGGAUUGGUGAUCUGGUGGUCCCUu	:||: | :|| |:||||||||||	cagggccTCTGCCGGCT-GGCCACCAGGGAg	>hsa_piR_017716|gb|DQ594453|Homo	XM_005264926.5	174	-39.27	2	25	3170	3199	23	0.6957	0.8696	||||||||||	: | :|| |:	STAC
1707	cggcuuaGGAUUGGUGAUCUGGUGGUCCCUu	:||: | :|| |:||||||||||	cagggccTCTGCCGGCT-GGCCACCAGGGAg	>hsa_piR_017716|gb|DQ594453|Homo	XM_005264927.4	174	-39.27	2	25	2990	3019	23	0.6957	0.8696	||||||||||	: | :|| |:	-
1708	cggCUUAGGAUUGGUGAUCU----GGUGGUCCCUu	|| | || |||| :|| ||||||||||	aggGACTACTCACCAGGGGATTCTCCACCAGGGAc	>hsa_piR_017716|gb|DQ594453|Homo	XM_005266603.2	175	-31.49	2	29	3106	3140	31	0.6774	0.7097	||||||||||	| :||	TBC1D4
1709	cggCUUAGGAUUGGUGAUCU----GGUGGUCCCUu	|| | || |||| :|| ||||||||||	aagGACTACTCACCAGGGGATTCTCCACCAGGGAc	>hsa_piR_017716|gb|DQ594453|Homo	XM_005266605.3	175	-31.32	2	29	1408	1442	31	0.6774	0.7097	||||||||||	| :||	COL19A1
1710	cgGCUUAGGAUUGGUGAU-CUGGUGGUCCCUu	:| :|| |::|: ||: |||||||||||	tgTGTGTCATGGCT-CTGCAACCACCAGGGAg	>hsa_piR_017716|gb|DQ594453|Homo	XM_005269114.1	174	-34.24	2	30	1063	1093	29	0.6207	0.8276	||||||||||	:|: ||: |	-
1711	cgGCUUAGGAUUGGUGAU-CUGGUGGUCCCUu	:| :|| |::|: ||: |||||||||||	tgTGTGTCATGGCT-CTGCAACCACCAGGGAg	>hsa_piR_017716|gb|DQ594453|Homo	XM_005269115.2	174	-34.24	2	30	1070	1100	29	0.6207	0.8276	||||||||||	:|: ||: |	SLC22A3
1712	cgGCUUAGGAUUGGUGAU-CUGGUGGUCCCUu	:| :|| |::|: ||: |||||||||||	tgTGTGTCATGGCT-CTGCAACCACCAGGGAg	>hsa_piR_017716|gb|DQ594453|Homo	XM_005269117.1	174	-34.24	2	30	984	1014	29	0.6207	0.8276	||||||||||	:|: ||: |	LATS1
1713	cgGCUUAGGAUUGGUGAU-CUGGUGGUCCCUu	:| :|| |::|: ||: |||||||||||	tgTGTGTCATGGCT-CTGCAACCACCAGGGAg	>hsa_piR_017716|gb|DQ594453|Homo	XM_005269120.5	174	-34.24	2	30	1094	1124	29	0.6207	0.8276	||||||||||	:|: ||: |	KLHL33
1714	cgGCUUAGGAUUGGUGAU-CUGGUGGUCCCUu	:| :|| |::|: ||: |||||||||||	tgTGTGTCATGGCT-CTGCAACCACCAGGGAg	>hsa_piR_017716|gb|DQ594453|Homo	XM_005269122.4	174	-34.24	2	30	1045	1075	29	0.6207	0.8276	||||||||||	:|: ||: |	RBM25
1715	cggcuuaGGAUUG-GUGAUCU-GGUGGUCCCUu	::|:|| ::| :|| ||||||||||	ttcccccTTTGACTTGCAGGAGCCACCAGGGAc	>hsa_piR_017716|gb|DQ594453|Homo	XM_005271453.1	170	-29.76	2	25	6586	6618	25	0.64	0.88	||||||||||	| ::| :||	PXN
1716	cggcuuaGGAUUG-GUGAUCU-GGUGGUCCCUu	::|:|| ::| :|| ||||||||||	ttcccccTTTGACTTGCAGGAGCCACCAGGGAc	>hsa_piR_017716|gb|DQ594453|Homo	XM_005271456.1	170	-29.76	2	25	4900	4932	25	0.64	0.88	||||||||||	| ::| :||	-
1717	cggcuuaGGAUUG-GUGAUCU-GGUGGUCCCUu	::|:|| ::| :|| ||||||||||	ttcccccTTTGACTTGCAGGAGCCACCAGGGAc	>hsa_piR_017716|gb|DQ594453|Homo	XM_005271457.1	170	-29.76	2	25	4885	4917	25	0.64	0.88	||||||||||	| ::| :||	TARBP2
1718	cgGCUUAGGAUUGGUGAUCUGGUGGUCCCUu	||:| | | ||: | |||||||||||	gcCGGA--CACAGCATGAAACCACCAGGGAc	>hsa_piR_017716|gb|DQ594453|Homo	XM_005272148.3	174	-34.7	2	30	248	276	28	0.6786	0.75	||||||||||	| ||: | |	PRKG1
1719	cgGCUUAGGAUUGGUGAUCUGGUGGUCCCUu	||:| | | ||: | |||||||||||	gcCGGA--CACAGCATGAAACCACCAGGGAc	>hsa_piR_017716|gb|DQ594453|Homo	XM_005272149.4	174	-34.7	2	30	181	209	28	0.6786	0.75	||||||||||	| ||: | |	-
1720	cggcuUAGGAUUGGUGAU-CUGGUGGUCCCUu	||:: :|||||| ||||||||||	cacatATTTATGCCACTACCTCCACCAGGGAg	>hsa_piR_017716|gb|DQ594453|Homo	XM_005273259.1	177	-36.08	2	27	2324	2355	26	0.6923	0.8077	||||||||||	:||||||	IGSF21
1721	cggcuuaGGAUUGGU-GAUCUGGUGGUCCCUu	:||: :|| || :||||||||||	tgccctcTCTGCTCAGCTCTGCCACCAGGGAc	>hsa_piR_017716|gb|DQ594453|Homo	XM_005273569.2	171	-33.79	2	25	4228	4259	24	0.6667	0.8333	||||||||||	:|| || :	CEP164
1722	cggcuUAGGAUUGGUGAU-CUGGUGGUCCCUu	||:: :|||||| ||||||||||	cacatATTTATGCCACTACCTCCACCAGGGAg	>hsa_piR_017716|gb|DQ594453|Homo	XM_006711530.1	177	-36.08	2	27	2633	2664	26	0.6923	0.8077	||||||||||	:||||||	SLC23A1
1723	cggcuuaGGAUUGGUGAUCUGGUGGUCCCUu	:||: | :|| |:||||||||||	cagggccTCTGCCGGCT-GGCCACCAGGGAg	>hsa_piR_017716|gb|DQ594453|Homo	XM_006713011.4	174	-39.27	2	25	3497	3526	23	0.6957	0.8696	||||||||||	: | :|| |:	SLC23A1
1724	cgGCUUAGGAUUGGUGAUCUGGUGGUCCCUu	||:| | | ||: | |||||||||||	gcCGGA--CACAGCATGAAACCACCAGGGAc	>hsa_piR_017716|gb|DQ594453|Homo	XM_006714741.2	174	-34.7	2	30	248	276	28	0.6786	0.75	||||||||||	| ||: | |	SLC23A1
1725	cgGCUUAGGAUU---GGUGA----UCUGGUGGUCCCUu	| || ||||| :|| | |||||||||||||	ccCCAAGCCTAAGGTTCAGTGGAGAGACCACCAGGGAc	>hsa_piR_017716|gb|DQ594453|Homo	XM_006714823.4	179	-36.55	2	30	759	796	35	0.6857	0.7143	||||||||||	| | |||	-
1726	cgGCUUAGGAUU---GGUGA----UCUGGUGGUCCCUu	| || ||||| :|| | |||||||||||||	ccCCAAGCCTAAGGTTCAGTGGAGAGACCACCAGGGAc	>hsa_piR_017716|gb|DQ594453|Homo	XM_006714824.4	179	-36.55	2	30	759	796	35	0.6857	0.7143	||||||||||	| | |||	-
1727	cgGCUUAGGAUU---GGUGA----UCUGGUGGUCCCUu	| || ||||| :|| | |||||||||||||	ccCCAAGCCTAAGGTTCAGTGGAGAGACCACCAGGGAc	>hsa_piR_017716|gb|DQ594453|Homo	XM_006714825.4	179	-36.55	2	30	1158	1195	35	0.6857	0.7143	||||||||||	| | |||	-
1728	cggcuuaggauuGGUGAUCUGGUGGUCCCUu	|| | :|:||||||||||	gaccacaggggcCCCCAGGGCCACCAGGGAt	>hsa_piR_017716|gb|DQ594453|Homo	XM_006714933.3	171	-37.28	2	20	1059	1089	18	0.7778	0.8889	||||||||||	|| | :|:	PI4KB
1729	cggcuuaggauuGGUGAUCUGGUGGUCCCUu	|| | :|:||||||||||	gaccacaggggcCCCCAGGGCCACCAGGGAt	>hsa_piR_017716|gb|DQ594453|Homo	XM_006714934.3	171	-37.28	2	20	1032	1062	18	0.7778	0.8889	||||||||||	|| | :|:	-
1730	cggcuuaggauuGGUGAUCUGGUGGUCCCUu	|| | :|:||||||||||	gaccacaggggcCCCCAGGGCCACCAGGGAt	>hsa_piR_017716|gb|DQ594453|Homo	XM_006714935.3	171	-37.28	2	20	1023	1053	18	0.7778	0.8889	||||||||||	|| | :|:	PI4KB
1731	cggcuuaggauuGGUGAUCUGGUGGUCCCUu	|| | :|:||||||||||	gaccacaggggcCCCCAGGGCCACCAGGGAt	>hsa_piR_017716|gb|DQ594453|Homo	XM_006714936.3	171	-37.28	2	20	996	1026	18	0.7778	0.8889	||||||||||	|| | :|:	IGSF21
1732	cgGCUUAGGAUUGGUGAUCUGGUGGUCCCUu	|| ||| :|: ||: ||||||||||	ttCGTCTCCCCGCT-CTGCCCCACCAGGGAt	>hsa_piR_017716|gb|DQ594453|Homo	XM_006715603.3	171	-35.27	2	30	132	161	28	0.6429	0.75	||||||||||	:|: ||:	IGSF21
1733	cggcuuAGGA-UUGGUGAUCUGGUGGUCCCUu	|||| |:||| |||||||||||	ccctgtTCCTCTTCTACTTCACCACCAGGGAg	>hsa_piR_017716|gb|DQ594453|Homo	XM_006715653.1	180	-41.75	2	26	1085	1116	25	0.76	0.8	||||||||||	|:||| |	-
1734	cggcuuAGGA-UUGGUGAUCUGGUGGUCCCUu	|||| |:||| |||||||||||	ccctgtTCCTCTTCTACTTCACCACCAGGGAg	>hsa_piR_017716|gb|DQ594453|Homo	XM_006715655.2	180	-41.75	2	26	2019	2050	25	0.76	0.8	||||||||||	|:||| |	-
1735	cggcuuaGGAUUG-GUGA-UC-UGGUGGUCCCUu	|||:|| :|| || :||||||||||	caacctgCCTGACAGGCTGAGCGCCACCAGGGAg	>hsa_piR_017716|gb|DQ594453|Homo	XM_006715655.2	173	-40.24	2	25	127	160	26	0.7308	0.8462	||||||||||	:|| || :	-
1736	cgGCUUAGGAUUGGUGAUCU--GGUGGUCCCUu	| :|| | |:|| :|| ||||||||||	caCAGATGGTCATCAGGGGAAGCCACCAGGGAg	>hsa_piR_017716|gb|DQ594453|Homo	XM_006716151.4	172	-31.33	2	30	2407	2439	30	0.6333	0.7333	||||||||||	:|| :||	-
1737	cggcuuaGGAUUGGU-GAUCUGGUGGUCCCUu	:||: :|| || :||||||||||	tgccctcTCTGCTCAGCTCTGCCACCAGGGAc	>hsa_piR_017716|gb|DQ594453|Homo	XM_006716367.2	171	-33.79	2	25	3570	3601	24	0.6667	0.8333	||||||||||	:|| || :	TTC21A
1738	cggcuUAGGA-UUGGUGAUCUGGUGGUCCCUu	||||| |:| |:| ||||||||||	atcacATCCTCAGCGATT--TCCACCAGGGAg	>hsa_piR_017716|gb|DQ594453|Homo	XM_006716921.2	174	-36.36	2	27	1534	1563	26	0.7308	0.8077	||||||||||	|:| |:|	STAC
1739	cggcuuaGGAUUG-GUGAUCU-GGUGGUCCCUu	::|:|| ::| :|| ||||||||||	ttcccccTTTGACTTGCAGGAGCCACCAGGGAc	>hsa_piR_017716|gb|DQ594453|Homo	XM_006718788.1	170	-29.76	2	25	6595	6627	25	0.64	0.88	||||||||||	| ::| :||	BDP1
1740	cggcuuaGGAUUG-GUGAUCU-GGUGGUCCCUu	::|:|| ::| :|| ||||||||||	ttcccccTTTGACTTGCAGGAGCCACCAGGGAc	>hsa_piR_017716|gb|DQ594453|Homo	XM_006718794.1	170	-29.76	2	25	4822	4854	25	0.64	0.88	||||||||||	| ::| :||	BDP1
1741	cgGCUUAGGAUUGG-UGAUCUGGUGGUCCCUu	|| |||: ::|| || :||||||||||	caCGCATCTCGGCCTCCTCTGCCACCAGGGAg	>hsa_piR_017716|gb|DQ594453|Homo	XM_006719532.2	180	-38.73	2	30	872	903	29	0.6552	0.7931	||||||||||	:|| || :	COL19A1
1742	cgGCUUAGGAUUGG-UGAUCUGGUGGUCCCUu	|| |||: ::|| || :||||||||||	caCGCATCTCGGCCTCCTCTGCCACCAGGGAg	>hsa_piR_017716|gb|DQ594453|Homo	XM_006719534.1	180	-38.73	2	30	1030	1061	29	0.6552	0.7931	||||||||||	:|| || :	COL19A1
1743	cgGCUUAGGAUUGG-UGAUCUGGUGGUCCCUu	|| |||: ::|| || :||||||||||	caCGCATCTCGGCCTCCTCTGCCACCAGGGAg	>hsa_piR_017716|gb|DQ594453|Homo	XM_006719535.4	180	-38.73	2	30	983	1014	29	0.6552	0.7931	||||||||||	:|| || :	-
1744	cgGCUUAGGAUUGG-UGAUCUGGUGGUCCCUu	|| |||: ::|| || :||||||||||	caCGCATCTCGGCCTCCTCTGCCACCAGGGAg	>hsa_piR_017716|gb|DQ594453|Homo	XM_006719536.3	180	-38.73	2	30	912	943	29	0.6552	0.7931	||||||||||	:|| || :	-
1745	cgGCUUAGGAUUGGUGAU-CUGGUGGUCCCUu	:| :|| |::|: ||: |||||||||||	tgTGTGTCATGGCT-CTGCAACCACCAGGGAg	>hsa_piR_017716|gb|DQ594453|Homo	XM_006719581.1	174	-34.24	2	30	912	942	29	0.6207	0.8276	||||||||||	:|: ||: |	COL19A1
1746	cggCUUAGGAUUGGUGAUCU----GGUGGUCCCUu	|| | || |||| :|| ||||||||||	aagGACTACTCACCAGGGGATTCTCCACCAGGGAc	>hsa_piR_017716|gb|DQ594453|Homo	XM_006719903.3	175	-31.32	2	29	1893	1927	31	0.6774	0.7097	||||||||||	| :||	-
1747	cgGCUUA--GGAUUGG--UGAUCUGGUGGUCCCUu	||| | || | || :||: ||||||||||	acCGACTTCCCCATCCCTGCTGTCCCACCAGGGAc	>hsa_piR_017716|gb|DQ594453|Homo	XM_006721949.3	171	-38.09	2	30	1395	1429	32	0.6562	0.7188	||||||||||	|| :||:	RNF39
1748	cgGCUUA--GGAUUGG--UGAUCUGGUGGUCCCUu	||| | || | || :||: ||||||||||	acCGACTTCCCCATCCCTGCTGTCCCACCAGGGAc	>hsa_piR_017716|gb|DQ594453|Homo	XM_006721950.4	171	-38.09	2	30	1117	1151	32	0.6562	0.7188	||||||||||	|| :||:	-
1749	cgGCUUA--GGAUUGG--UGAUCUGGUGGUCCCUu	||| | || | || :||: ||||||||||	acCGACTTCCCCATCCCTGCTGTCCCACCAGGGAc	>hsa_piR_017716|gb|DQ594453|Homo	XM_006721952.3	171	-38.09	2	30	1037	1071	32	0.6562	0.7188	||||||||||	|| :||:	LATS1
1750	cgGCUUA--GGAUUGG--UGAUCUGGUGGUCCCUu	||| | || | || :||: ||||||||||	acCGACTTCCCCATCCCTGCTGTCCCACCAGGGAc	>hsa_piR_017716|gb|DQ594453|Homo	XM_006721954.3	171	-38.09	2	30	1125	1159	32	0.6562	0.7188	||||||||||	|| :||:	LATS1
1751	cgGCUUA--GGAUUGG--UGAUCUGGUGGUCCCUu	||| | || | || :||: ||||||||||	acCGACTTCCCCATCCCTGCTGTCCCACCAGGGAc	>hsa_piR_017716|gb|DQ594453|Homo	XM_006721955.3	171	-38.09	2	30	1282	1316	32	0.6562	0.7188	||||||||||	|| :||:	LATS1
1752	cgGCUUAGGAUUGGUGAUCUGGUGGUCCCUu	:||: || ||: ||:| ||||||||||	tcTGAGCCC--ACTTCTGGCCCACCAGGGAa	>hsa_piR_017716|gb|DQ594453|Homo	XM_011509634.1	182	-40.11	2	30	660	688	28	0.6786	0.8214	||||||||||	||: ||:|	-
1753	cgGCUUAGGAUUGGUGAUCUGGUGGUCCCUu	:||: || ||: ||:| ||||||||||	tcTGAGCCC--ACTTCTGGCCCACCAGGGAa	>hsa_piR_017716|gb|DQ594453|Homo	XM_011509635.1	182	-40.11	2	30	833	861	28	0.6786	0.8214	||||||||||	||: ||:|	-
1754	cgGCUUAGGAUUGGUGAUCUGGUGGUCCCUu	:||: || ||: ||:| ||||||||||	tcTGAGCCC--ACTTCTGGCCCACCAGGGAa	>hsa_piR_017716|gb|DQ594453|Homo	XM_011509637.2	182	-40.11	2	30	661	689	28	0.6786	0.8214	||||||||||	||: ||:|	-
1755	cggcuUAGGAUUGGUGAU-CUGGUGGUCCCUu	||:: :|||||| ||||||||||	cacatATTTATGCCACTACCTCCACCAGGGAg	>hsa_piR_017716|gb|DQ594453|Homo	XM_011509973.2	177	-36.08	2	27	2426	2457	26	0.6923	0.8077	||||||||||	:||||||	-
1756	cggCUUAGGAUUGGUGAU---CUGGUGGUCCCUu	|:| || ::| |: : ||||||||||||	ccaGGACCCAGGCAATGGAGTGACCACCAGGGAa	>hsa_piR_017716|gb|DQ594453|Homo	XM_011511905.1	171	-36.45	2	29	2228	2261	30	0.6	0.7667	||||||||||	|: : ||	-
1757	cggCUUAGGAUUGGUGAU---CUGGUGGUCCCUu	|:| || ::| |: : ||||||||||||	ccaGGACCCAGGCAATGGAGTGACCACCAGGGAa	>hsa_piR_017716|gb|DQ594453|Homo	XM_011511906.1	171	-36.45	2	29	2225	2258	30	0.6	0.7667	||||||||||	|: : ||	-
1758	cggCUUAGGAUUGGUGAU---CUGGUGGUCCCUu	|:| || ::| |: : ||||||||||||	ccaGGACCCAGGCAATGGAGTGACCACCAGGGAa	>hsa_piR_017716|gb|DQ594453|Homo	XM_011511907.1	171	-36.45	2	29	2129	2162	30	0.6	0.7667	||||||||||	|: : ||	APBA1
1759	cggCUUAGGAUUGGUGAU---CUGGUGGUCCCUu	|:| || ::| |: : ||||||||||||	ccaGGACCCAGGCAATGGAGTGACCACCAGGGAa	>hsa_piR_017716|gb|DQ594453|Homo	XM_011511910.1	171	-36.45	2	29	2344	2377	30	0.6	0.7667	||||||||||	|: : ||	KCNMA1
1760	cggCUUAGGAUUGGUGAU---CUGGUGGUCCCUu	|:| || ::| |: : ||||||||||||	ccaGGACCCAGGCAATGGAGTGACCACCAGGGAa	>hsa_piR_017716|gb|DQ594453|Homo	XM_011511912.1	171	-36.45	2	29	2228	2261	30	0.6	0.7667	||||||||||	|: : ||	FAT3
1761	cggCUUAGGAUUGGUGAU---CUGGUGGUCCCUu	|:| || ::| |: : ||||||||||||	ccaGGACCCAGGCAATGGAGTGACCACCAGGGAa	>hsa_piR_017716|gb|DQ594453|Homo	XM_011511919.2	171	-36.45	2	29	1616	1649	30	0.6	0.7667	||||||||||	|: : ||	FAT3
1762	cggcUUAGGAUUGGUGAUCUGGUGGUCCCUu	||| |: : ||:||||||||||||	gcacAATGGGAGATCCTGGACCACCAGGGAa	>hsa_piR_017716|gb|DQ594453|Homo	XM_011512423.3	183	-38.77	2	28	4439	4469	26	0.6923	0.8077	||||||||||	|: : ||:||	FAT3
1763	cggcUUAGGAUUGGUGAUCUGGUGGUCCCUu	||| |: : ||:||||||||||||	gcacAATGGGAGATCCTGGACCACCAGGGAa	>hsa_piR_017716|gb|DQ594453|Homo	XM_011512424.2	183	-38.77	2	28	4439	4469	26	0.6923	0.8077	||||||||||	|: : ||:||	FAT3
1764	cggcUUAGGAUUGGUGAUCUGGUGGUCCCUu	||| |: : ||:||||||||||||	gcacAATGGGAGATCCTGGACCACCAGGGAa	>hsa_piR_017716|gb|DQ594453|Homo	XM_011512425.3	183	-38.77	2	28	4554	4584	26	0.6923	0.8077	||||||||||	|: : ||:||	FAT3
1765	cggcUUAGGAUUGGUGAUCUGGUGGUCCCUu	||| |: : ||:||||||||||||	gcacAATGGGAGATCCTGGACCACCAGGGAa	>hsa_piR_017716|gb|DQ594453|Homo	XM_011512426.3	183	-38.77	2	28	4448	4478	26	0.6923	0.8077	||||||||||	|: : ||:||	FAT3
1766	cggcUUAGGAUUGGUGAUCUGGUGGUCCCUu	||| |: : ||:||||||||||||	gcacAATGGGAGATCCTGGACCACCAGGGAa	>hsa_piR_017716|gb|DQ594453|Homo	XM_011512428.3	183	-38.77	2	28	4475	4505	26	0.6923	0.8077	||||||||||	|: : ||:||	FAT3
1767	cggcUUAGGAUUGGUGAUCUGGUGGUCCCUu	||| |: : ||:||||||||||||	gcacAATGGGAGATCCTGGACCACCAGGGAa	>hsa_piR_017716|gb|DQ594453|Homo	XM_011512431.2	183	-38.77	2	28	4440	4470	26	0.6923	0.8077	||||||||||	|: : ||:||	FAT3
1768	cggcUUAGGAUUGGUGAUCUGGUGGUCCCUu	||| |: : ||:||||||||||||	gcacAATGGGAGATCCTGGACCACCAGGGAa	>hsa_piR_017716|gb|DQ594453|Homo	XM_011512432.2	183	-38.77	2	28	4440	4470	26	0.6923	0.8077	||||||||||	|: : ||:||	-
1769	cggCUUAGGAUUGGU---GAUCUGGUGGUCCCUu	||| || |: : | :||||||||||||	gcaGAAGCCGAGGAGGGCCGGGACCACCAGGGAt	>hsa_piR_017716|gb|DQ594453|Homo	XM_011513411.1	171	-44.87	2	29	2814	2847	30	0.6333	0.7333	||||||||||	: | :||	-
1770	cggcuuAGGA-UUGGUGAUCUGGUGGUCCCUu	|||| |:||| |||||||||||	ccctgtTCCTCTTCTACTTCACCACCAGGGAg	>hsa_piR_017716|gb|DQ594453|Homo	XM_011515164.1	180	-41.75	2	26	1025	1056	25	0.76	0.8	||||||||||	|:||| |	-
1771	cggcuuAGGA-UUGGUGAUCUGGUGGUCCCUu	|||| |:||| |||||||||||	ccctgtTCCTCTTCTACTTCACCACCAGGGAg	>hsa_piR_017716|gb|DQ594453|Homo	XM_011515165.2	180	-41.75	2	26	1085	1116	25	0.76	0.8	||||||||||	|:||| |	CEP164
1772	cggcuuaggAUUGGUGAUCUGGUGGUCCCUu	|: || ||: :||||||||||	gtgtgcctgTGCCCTCTGTGCCACCAGGGAg	>hsa_piR_017716|gb|DQ594453|Homo	XM_011516022.1	174	-38.83	2	23	1411	1441	21	0.7143	0.8571	||||||||||	: || ||: :	CEP164
1773	cggcuuaggAUUGGUGAUCUGGUGGUCCCUu	|: || ||: :||||||||||	gtgtgcctgTGCCCTCTGTGCCACCAGGGAg	>hsa_piR_017716|gb|DQ594453|Homo	XM_011516023.3	174	-38.83	2	23	1953	1983	21	0.7143	0.8571	||||||||||	: || ||: :	CEP164
1774	cggcuUAGGAUUGGUGAUCUGGUGGUCCCUu	| || ||||| :||||||||||	cactcACCCCCACCACCCTGCCACCAGGGAc	>hsa_piR_017716|gb|DQ594453|Homo	XM_011516114.2	178	-32.95	2	27	535	565	25	0.72	0.76	||||||||||	||||| :	CEP164
1775	cggcuUAGGA-UUGGUGAUCUGGUGGUCCCUu	||||| |:| |:| ||||||||||	atcacATCCTCAGCGATT--TCCACCAGGGAg	>hsa_piR_017716|gb|DQ594453|Homo	XM_011518121.1	174	-36.36	2	27	1534	1563	26	0.7308	0.8077	||||||||||	|:| |:|	CEP164
1776	cggcuuaggaUUGGUGAUCUGGUGGUCCCUu	|| :||:|:||||||||||	ctggtggaggAAGGGCTGGGCCACCAGGGAt	>hsa_piR_017716|gb|DQ594453|Homo	XM_011518264.3	177	-37.34	2	22	5494	5524	20	0.75	0.9	||||||||||	|| :||:|:	CEP164
1777	cggcuuaggaUUGGUGAUCUGGUGGUCCCUu	|| :||:|:||||||||||	ctggtggaggAAGGGCTGGGCCACCAGGGAt	>hsa_piR_017716|gb|DQ594453|Homo	XM_011518265.3	177	-37.34	2	22	5428	5458	20	0.75	0.9	||||||||||	|| :||:|:	-
1778	cggcuuaggaUUGGUGAUCUGGUGGUCCCUu	|| :||:|:||||||||||	ctggtggaggAAGGGCTGGGCCACCAGGGAt	>hsa_piR_017716|gb|DQ594453|Homo	XM_011518266.2	177	-37.34	2	22	4361	4391	20	0.75	0.9	||||||||||	|| :||:|:	-
1779	cggcuuaggaUUGGUGAUCUGGUGGUCCCUu	|| :||:|:||||||||||	ctggtggaggAAGGGCTGGGCCACCAGGGAt	>hsa_piR_017716|gb|DQ594453|Homo	XM_011518267.2	177	-37.34	2	22	4295	4325	20	0.75	0.9	||||||||||	|| :||:|:	-
1780	cggcuuaggaUUGGUGAUCUGGUGGUCCCUu	|| :||:|:||||||||||	ctggtggaggAAGGGCTGGGCCACCAGGGAt	>hsa_piR_017716|gb|DQ594453|Homo	XM_011518270.2	177	-37.34	2	22	5438	5468	20	0.75	0.9	||||||||||	|| :||:|:	-
1781	cggcuuaggaUUGGUGAUCUGGUGGUCCCUu	|| :||:|:||||||||||	ctggtggaggAAGGGCTGGGCCACCAGGGAt	>hsa_piR_017716|gb|DQ594453|Homo	XM_011518271.2	177	-37.34	2	22	4945	4975	20	0.75	0.9	||||||||||	|| :||:|:	-
1782	cggcuuaGGAUUGGUGAUC-UGGUGGUCCCUu	|| :: ||:||| ||||||||||	tcatgcgCCAGGACATTAGCCCCACCAGGGAc	>hsa_piR_017716|gb|DQ594453|Homo	XM_011518617.2	175	-33.18	2	25	1370	1401	24	0.7083	0.8333	||||||||||	: ||:|||	-
1783	cgGCUUA-GGA--UUGGUGAUCUGGUGGUCCCUu	:||:| ||| |: ||| : :||||||||||	caTGAGTGCCTAGAGGCACGGAGCCACCAGGGAt	>hsa_piR_017716|gb|DQ594453|Homo	XM_011520252.1	179	-40.87	2	30	108	141	31	0.6452	0.8065	||||||||||	|: ||| : :	-
1784	cggcuuaggaUUGGU-GAUCUGGUGGUCCCUu	:|| | ||:|:||||||||||	agcttcagaaGACAAGCTGGGCCACCAGGGAg	>hsa_piR_017716|gb|DQ594453|Homo	XM_011520467.1	176	-36.46	2	22	176	207	21	0.7619	0.9048	||||||||||	|| | ||:|:	-
1785	cggCU-UAGGAU---UGG-UGAUCUGGUGGUCCCUu	|| :||:|| ||| || | ||||||||||	cgaGATGTCTTATTTACCAACAAATCCACCAGGGAg	>hsa_piR_017716|gb|DQ594453|Homo	XM_011520803.2	173	-35.05	2	29	194	229	32	0.6875	0.75	||||||||||	||| || |	-
1786	cgGCUUA--GGAUUGG--UGAUCUGGUGGUCCCUu	||| | || | || :||: ||||||||||	acCGACTTCCCCATCCCTGCTGTCCCACCAGGGAc	>hsa_piR_017716|gb|DQ594453|Homo	XM_011524911.1	171	-38.09	2	30	1021	1055	32	0.6562	0.7188	||||||||||	|| :||:	-
1787	cgGCUUA--GGAUUGG--UGAUCUGGUGGUCCCUu	||| | || | || :||: ||||||||||	acCGACTTCCCCATCCCTGCTGTCCCACCAGGGAc	>hsa_piR_017716|gb|DQ594453|Homo	XM_011524912.2	171	-38.09	2	30	1157	1191	32	0.6562	0.7188	||||||||||	|| :||:	-
1788	cggCUUAGGAUUGGUGAUCUGGUGGUCCCUu	| || || :| :|| :||||||||||	ggaGCATGCTCGCAGCT--GCCACCAGGGAa	>hsa_piR_017716|gb|DQ594453|Homo	XM_011525065.2	173	-31.87	2	29	737	765	27	0.6667	0.7778	||||||||||	:| :|| :	-
1789	cggCUUAGGAUUGGUGAUCUGGUGGUCCCUu	| || || :| :|| :||||||||||	ggaGCATGCTCGCAGCT--GCCACCAGGGAa	>hsa_piR_017716|gb|DQ594453|Homo	XM_011525066.3	173	-31.87	2	29	712	740	27	0.6667	0.7778	||||||||||	:| :|| :	-
1790	cggCUUAGGAUUGGUGAUCUGGUGGUCCCUu	| || || :| :|| :||||||||||	ggaGCATGCTCGCAGCT--GCCACCAGGGAa	>hsa_piR_017716|gb|DQ594453|Homo	XM_011525067.3	173	-31.87	2	29	712	740	27	0.6667	0.7778	||||||||||	:| :|| :	-
1791	cggCUUAGGAUUGGUGAUCUGGUGGUCCCUu	| || || :| :|| :||||||||||	ggaGCATGCTCGCAGCT--GCCACCAGGGAa	>hsa_piR_017716|gb|DQ594453|Homo	XM_011525068.1	173	-31.87	2	29	698	726	27	0.6667	0.7778	||||||||||	:| :|| :	-
1792	cggCUUAGGAUUGGUGAUCUGGUGGUCCCUu	| || || :| :|| :||||||||||	ggaGCATGCTCGCAGCT--GCCACCAGGGAa	>hsa_piR_017716|gb|DQ594453|Homo	XM_011525069.3	173	-31.87	2	29	712	740	27	0.6667	0.7778	||||||||||	:| :|| :	-
1793	cggCUUAGGAUUGGUGAUCUGGUGGUCCCUu	| || || :| :|| :||||||||||	ggaGCATGCTCGCAGCT--GCCACCAGGGAa	>hsa_piR_017716|gb|DQ594453|Homo	XM_011525070.2	173	-31.87	2	29	667	695	27	0.6667	0.7778	||||||||||	:| :|| :	-
1794	cggCUUAGGAUUGGUGAUCUGGUGGUCCCUu	| || || :| :|| :||||||||||	ggaGCATGCTCGCAGCT--GCCACCAGGGAa	>hsa_piR_017716|gb|DQ594453|Homo	XM_011525071.3	173	-31.87	2	29	712	740	27	0.6667	0.7778	||||||||||	:| :|| :	-
1795	cgGCUUAGGAUUGGUGAU-----CUGGUGGUCCCUu	:| | || |:|||| : ||||||||||||	tgTGCAGCCCAGCCACAGCCCGTGACCACCAGGGAt	>hsa_piR_017716|gb|DQ594453|Homo	XM_011529123.2	176	-38.56	2	30	930	965	33	0.6364	0.7273	||||||||||	| : ||	PXN
1796	cggcuuaggaUUGGUGAU-CUGGUGGUCCCUu	:||||| | ||||||||||||	ggtgttcaggGACCACCAGGACCACCAGGGAt	>hsa_piR_017716|gb|DQ594453|Homo	XM_011530849.2	184	-39.04	2	22	2485	2516	21	0.8571	0.9048	||||||||||	||||| | ||	-
1797	cggcuuaGGAUUGGUGAUCUGGUGGUCCCUu	:||: | :|| |:||||||||||	cagggccTCTGCCGGCT-GGCCACCAGGGAg	>hsa_piR_017716|gb|DQ594453|Homo	XM_011533447.3	174	-39.27	2	25	3425	3454	23	0.6957	0.8696	||||||||||	: | :|| |:	-
1798	cggcuuagGAUUGGUG-AUCUGGUGGUCCCUu	| || || || |||||||||||	agatccagCGAAGAACATAAACCACCAGGGAt	>hsa_piR_017716|gb|DQ594453|Homo	XM_011534037.3	174	-31.8	2	24	1072	1103	23	0.7826	0.7826	||||||||||	| || || |	-
1799	cggcuuagGAUUGGUG-AUCUGGUGGUCCCUu	| || || || |||||||||||	agatccagCGAAGAACATAAACCACCAGGGAt	>hsa_piR_017716|gb|DQ594453|Homo	XM_011534038.2	174	-31.8	2	24	999	1030	23	0.7826	0.7826	||||||||||	| || || |	-
1800	cgGCUUAGGAUU---GGUGA----UCUGGUGGUCCCUu	| || ||||| :|| | |||||||||||||	ccCCAAGCCTAAGGTTCAGTGGAGAGACCACCAGGGAc	>hsa_piR_017716|gb|DQ594453|Homo	XM_011534444.3	179	-36.55	2	30	759	796	35	0.6857	0.7143	||||||||||	| | |||	-
1801	cggcuuaggauuGGUGAUCUGGUGGUCCCUu	|| | :|:||||||||||	gaccacaggggcCCCCAGGGCCACCAGGGAt	>hsa_piR_017716|gb|DQ594453|Homo	XM_011534688.2	171	-37.28	2	20	1032	1062	18	0.7778	0.8889	||||||||||	|| | :|:	-
1802	cggcuuaggauuGGUGAUCUGGUGGUCCCUu	|| | :|:||||||||||	gaccacaggggcCCCCAGGGCCACCAGGGAt	>hsa_piR_017716|gb|DQ594453|Homo	XM_011534690.2	171	-37.28	2	20	1005	1035	18	0.7778	0.8889	||||||||||	|| | :|:	PXN
1803	cggcuuaggauuGGUGAUCUGGUGGUCCCUu	|| | :|:||||||||||	gaccacaggggcCCCCAGGGCCACCAGGGAt	>hsa_piR_017716|gb|DQ594453|Homo	XM_011534691.2	171	-37.28	2	20	951	981	18	0.7778	0.8889	||||||||||	|| | :|:	PXN
1804	cggcuuaggauuGGUGAUCUGGUGGUCCCUu	|| | :|:||||||||||	gaccacaggggcCCCCAGGGCCACCAGGGAt	>hsa_piR_017716|gb|DQ594453|Homo	XM_011534692.2	171	-37.28	2	20	2084	2114	18	0.7778	0.8889	||||||||||	|| | :|:	PXN
1805	cggCUUAGGAUUGGUGAUCU----GGUGGUCCCUu	|| | || |||| :|| ||||||||||	aagGACTACTCACCAGGGGATTCTCCACCAGGGAc	>hsa_piR_017716|gb|DQ594453|Homo	XM_011535331.2	175	-31.32	2	29	3070	3104	31	0.6774	0.7097	||||||||||	| :||	-
1806	cggcuuaggauugguGAUCUGGUGGUCCCUu	||:|:||||||||||	aagcttatgggagacCTGGGCCACCAGGGAa	>hsa_piR_017716|gb|DQ594453|Homo	XM_011535437.2	172	-34.81	2	17	3536	3566	15	0.8667	1	||||||||||	||:|:	-
1807	cggcuuaggauugguGAUCUGGUGGUCCCUu	||:|:||||||||||	aagcttatgggagacCTGGGCCACCAGGGAa	>hsa_piR_017716|gb|DQ594453|Homo	XM_011535438.2	172	-34.81	2	17	3264	3294	15	0.8667	1	||||||||||	||:|:	-
1808	cggCUUAGGAUUGGUGAUCUGGUGGUCCCUu	|||| :|: | |: :||||||||||	gggGAAT-GAGATGAGTGAGCCACCAGGGAg	>hsa_piR_017716|gb|DQ594453|Homo	XM_011536075.2	170	-29.43	2	29	4996	5025	27	0.6296	0.7778	||||||||||	:|: | |: :	-
1809	cgGCUUAGGAUUGGUGAUCUGGUGGUCCCUu	|| ||| :|: ||: ||||||||||	ttCGTCTCCCCGCT-CTGCCCCACCAGGGAt	>hsa_piR_017716|gb|DQ594453|Homo	XM_011536252.2	171	-35.27	2	30	132	161	28	0.6429	0.75	||||||||||	:|: ||:	-
1810	cggcuuaGGAUUGGUGAUCUGGUGGUCCCUu	::|::||:| | ||||||||||	tgtccgcTTTGGCCGCATGTCCACCAGGGAg	>hsa_piR_017716|gb|DQ594453|Homo	XM_011536450.2	176	-40.75	2	25	1421	1451	23	0.6522	0.8696	||||||||||	::||:| |	TARBP2
1811	cggCUUAGGAUUGGUGAUCUGGUGGUCCCUu	|||||| |: |||| ||||||||||	tggGAATCCCAG-CACT--CCCACCAGGGAt	>hsa_piR_017716|gb|DQ594453|Homo	XM_011537044.3	183	-35.28	2	29	345	372	27	0.7778	0.8148	||||||||||	|: ||||	-
1812	cgGCUUAGGAUUGG-UGAUCUGGUGGUCCCUu	|| |||: ::|| || :||||||||||	caCGCATCTCGGCCTCCTCTGCCACCAGGGAg	>hsa_piR_017716|gb|DQ594453|Homo	XM_011538622.1	180	-38.73	2	30	957	988	29	0.6552	0.7931	||||||||||	:|| || :	-
1813	cgGCUUAGGAUUGG-UGAUCUGGUGGUCCCUu	|| |||: ::|| || :||||||||||	caCGCATCTCGGCCTCCTCTGCCACCAGGGAg	>hsa_piR_017716|gb|DQ594453|Homo	XM_011538623.1	180	-38.73	2	30	1144	1175	29	0.6552	0.7931	||||||||||	:|| || :	-
1814	cgGCUUAGGAUUGGUGAU-CUGGUGGUCCCUu	:| :|| |::|: ||: |||||||||||	tgTGTGTCATGGCT-CTGCAACCACCAGGGAg	>hsa_piR_017716|gb|DQ594453|Homo	XM_011538712.3	174	-34.24	2	30	1116	1146	29	0.6207	0.8276	||||||||||	:|: ||: |	-
1815	cgGCUUAGGAUUGGUGAUC---UGGUGGUCCCUu	:|| |:: ||||| :| :||||||||||	gcTGACTTTACACCACAGGGAAGCCACCAGGGAt	>hsa_piR_017716|gb|DQ594453|Homo	XM_011539952.2	176	-37.12	2	30	2609	2642	31	0.6129	0.7742	||||||||||	||| :| :	-
1816	cggcUUAGGAUUGGUGAUCUGGUGGUCCCUu	|| | || ::| :| ||||||||||	gaacAAAGCGAAATGCAGGTCCACCAGGGAg	>hsa_piR_017716|gb|DQ594453|Homo	XM_011541882.1	175	-29.87	2	28	2518	2548	26	0.6538	0.7692	||||||||||	|| ::| :|	-
1817	cggCUUAGGAUUGGUGAUCUGGUGGUCCCUu	| |||: || || : :||||||||||	tggGCATCT--ACGACCGCGCCACCAGGGAg	>hsa_piR_017716|gb|DQ594453|Homo	XM_011542319.3	173	-35.5	2	29	736	764	27	0.6667	0.7778	||||||||||	|| || : :	-
1818	cggcuuaGGAUUG-GUGAUCU-GGUGGUCCCUu	::|:|| ::| :|| ||||||||||	ttcccccTTTGACTTGCAGGAGCCACCAGGGAc	>hsa_piR_017716|gb|DQ594453|Homo	XM_011542674.1	170	-29.76	2	25	6646	6678	25	0.64	0.88	||||||||||	| ::| :||	ZNF609
1819	cgGCUUAGGAUUGGUGAUCUGGUGGUCCCUu	||:| | | ||: | |||||||||||	gcCGGA--CACAGCATGAAACCACCAGGGAc	>hsa_piR_017716|gb|DQ594453|Homo	XM_011543765.2	174	-34.7	2	30	248	276	28	0.6786	0.75	||||||||||	| ||: | |	MEGF11
1820	cgGCUUAGGAUUGGUGAUCUGGUGGUCCCUu	||:| | | ||: | |||||||||||	gcCGGA--CACAGCATGAAACCACCAGGGAc	>hsa_piR_017716|gb|DQ594453|Homo	XM_011543766.1	174	-34.7	2	30	248	276	28	0.6786	0.75	||||||||||	| ||: | |	MEGF11
1821	cgGCUUAGGAUUGGUGAUCUGGUGGUCCCUu	||:| | | ||: | |||||||||||	gcCGGA--CACAGCATGAAACCACCAGGGAc	>hsa_piR_017716|gb|DQ594453|Homo	XM_011543767.1	174	-34.7	2	30	248	276	28	0.6786	0.75	||||||||||	| ||: | |	-
1822	cgGCUUAGGAUUGGUGAUCUGGUGGUCCCUu	||:| | | ||: | |||||||||||	gcCGGA--CACAGCATGAAACCACCAGGGAc	>hsa_piR_017716|gb|DQ594453|Homo	XM_011543768.1	174	-34.7	2	30	74	102	28	0.6786	0.75	||||||||||	| ||: | |	MEGF11
1823	cgGCUUAGGAUUGGUGAUCUGGUGGUCCCUu	||:| | | ||: | |||||||||||	gcCGGA--CACAGCATGAAACCACCAGGGAc	>hsa_piR_017716|gb|DQ594453|Homo	XM_011543769.1	174	-34.7	2	30	248	276	28	0.6786	0.75	||||||||||	| ||: | |	MEGF11
1824	cggcUUAGGAUUGGUGAUCU-GGUGGUCCCUu	|||:||| |: ||:|| ||||||||||	ggtaAATTCTACCTCCTGGACCCACCAGGGAa	>hsa_piR_017716|gb|DQ594453|Homo	XM_011545068.3	198	-40.49	2	28	95	126	27	0.7778	0.8889	||||||||||	|: ||:||	MEGF11
1825	cgGCUUAGGAUUGGUGAU-----CUGGUGGUCCCUu	:| | || |:|||| : ||||||||||||	tgTGCAGCCCAGCCACAGCCCGTGACCACCAGGGAt	>hsa_piR_017716|gb|DQ594453|Homo	XM_011546890.2	176	-38.56	2	30	930	965	33	0.6364	0.7273	||||||||||	| : ||	-
1826	cggcuuagGAUUGGUGAUCUGGUGGUCCCUu	:| |||| :||||||||||||	gctgttggTTTACCA--GGACCACCAGGGAt	>hsa_piR_017716|gb|DQ594453|Homo	XM_017000924.2	176	-36.93	2	24	2376	2404	22	0.7727	0.8636	||||||||||	|||| :||	USP36
1827	cggcuuagGAUUGGUGAUCUGGUGGUCCCUu	:| |||| :||||||||||||	gctgttggTTTACCA--GGACCACCAGGGAt	>hsa_piR_017716|gb|DQ594453|Homo	XM_017000925.2	176	-36.93	2	24	2332	2360	22	0.7727	0.8636	||||||||||	|||| :||	SPAG9
1828	cggcuuagGAUUGGUGAUCUGGUGGUCCCUu	:| |||| :||||||||||||	gctgttggTTTACCA--GGACCACCAGGGAt	>hsa_piR_017716|gb|DQ594453|Homo	XM_017000926.1	176	-36.93	2	24	2573	2601	22	0.7727	0.8636	||||||||||	|||| :||	SPAG9
1829	cggcuuagGAUUGGUGAUCUGGUGGUCCCUu	:| |||| :||||||||||||	gctgttggTTTACCA--GGACCACCAGGGAt	>hsa_piR_017716|gb|DQ594453|Homo	XM_017000927.1	176	-36.93	2	24	2573	2601	22	0.7727	0.8636	||||||||||	|||| :||	CLEC17A
1830	cggcuuagGAUUGGUGAUCUGGUGGUCCCUu	:| |||| :||||||||||||	gctgttggTTTACCA--GGACCACCAGGGAt	>hsa_piR_017716|gb|DQ594453|Homo	XM_017000930.1	176	-36.93	2	24	2573	2601	22	0.7727	0.8636	||||||||||	|||| :||	CLEC17A
1831	cgGCUUAGGAUUGGUGAUCUGGUGGUCCCUu	:||: || ||: ||:| ||||||||||	tcTGAGCCC--ACTTCTGGCCCACCAGGGAa	>hsa_piR_017716|gb|DQ594453|Homo	XM_017001486.1	182	-40.11	2	30	833	861	28	0.6786	0.8214	||||||||||	||: ||:|	CLEC17A
1832	cgGCUUAGGAUUGGUGAUCUGGUGGUCCCUu	:||: || ||: ||:| ||||||||||	tcTGAGCCC--ACTTCTGGCCCACCAGGGAa	>hsa_piR_017716|gb|DQ594453|Homo	XM_017001487.1	182	-40.11	2	30	488	516	28	0.6786	0.8214	||||||||||	||: ||:|	-
1833	cgGCUUAGGAUUGGUGAUCUGGUGGUCCCUu	:||: || ||: ||:| ||||||||||	tcTGAGCCC--ACTTCTGGCCCACCAGGGAa	>hsa_piR_017716|gb|DQ594453|Homo	XM_017001488.1	182	-40.11	2	30	661	689	28	0.6786	0.8214	||||||||||	||: ||:|	CLEC17A
1834	cggCUUAGGAUUGGUGAUCUGGUGGUCCCUu	| |||: || || : :||||||||||	tggGCATCT--ACGACCGCGCCACCAGGGAg	>hsa_piR_017716|gb|DQ594453|Homo	XM_017002604.2	173	-35.5	2	29	571	599	27	0.6667	0.7778	||||||||||	|| || : :	CLEC17A
1835	cggCUUAGGAUUGGUGAUCUGGUGGUCCCUu	| |||: || || : :||||||||||	tggGCATCT--ACGACCGCGCCACCAGGGAg	>hsa_piR_017716|gb|DQ594453|Homo	XM_017002605.1	173	-35.5	2	29	199	227	27	0.6667	0.7778	||||||||||	|| || : :	CLEC17A
1836	cgGCUUAGGAU-UGGUGAUCUGGUGGUCCCUu	:|: | | | :: ||| |:||||||||||	atTGGCTGCAATGTAACT-GGCCACCAGGGAc	>hsa_piR_017716|gb|DQ594453|Homo	XM_017002846.2	170	-33.19	2	30	2754	2784	29	0.6207	0.7931	||||||||||	:: ||| |:	CLEC17A
1837	cgGCUUAGGAU-UGGUGAUCUGGUGGUCCCUu	:|: | | | :: ||| |:||||||||||	atTGGCTGCAATGTAACT-GGCCACCAGGGAc	>hsa_piR_017716|gb|DQ594453|Homo	XM_017002847.2	170	-33.19	2	30	2754	2784	29	0.6207	0.7931	||||||||||	:: ||| |:	-
1838	cggCUUAGGAUUGGUGAU---CUGGUGGUCCCUu	|:| || ::| |: : ||||||||||||	ccaGGACCCAGGCAATGGAGTGACCACCAGGGAa	>hsa_piR_017716|gb|DQ594453|Homo	XM_017005021.1	171	-36.45	2	29	2344	2377	30	0.6	0.7667	||||||||||	|: : ||	LRRC74B
1839	cggCUUAGGAUUGGUGAU---CUGGUGGUCCCUu	|:| || ::| |: : ||||||||||||	ccaGGACCCAGGCAATGGAGTGACCACCAGGGAa	>hsa_piR_017716|gb|DQ594453|Homo	XM_017005025.1	171	-36.45	2	29	2228	2261	30	0.6	0.7667	||||||||||	|: : ||	-
1840	cggcUUAGGAUUGGUGAUCUGGUGGUCCCUu	||| |: : ||:||||||||||||	gcacAATGGGAGATCCTGGACCACCAGGGAa	>hsa_piR_017716|gb|DQ594453|Homo	XM_017005711.2	183	-38.77	2	28	4659	4689	26	0.6923	0.8077	||||||||||	|: : ||:||	-
1841	cggcUUAGGAUUGGUGAUCUGGUGGUCCCUu	||| |: : ||:||||||||||||	gcacAATGGGAGATCCTGGACCACCAGGGAa	>hsa_piR_017716|gb|DQ594453|Homo	XM_017005712.2	183	-38.77	2	28	4757	4787	26	0.6923	0.8077	||||||||||	|: : ||:||	-
1842	cggcUUAGGAUUGGUGAUCUGGUGGUCCCUu	||| |: : ||:||||||||||||	gcacAATGGGAGATCCTGGACCACCAGGGAa	>hsa_piR_017716|gb|DQ594453|Homo	XM_017005713.2	183	-38.77	2	28	4710	4740	26	0.6923	0.8077	||||||||||	|: : ||:||	-
1843	cggcUUAGGAUUGGUGAUCUGGUGGUCCCUu	||| |: : ||:||||||||||||	gcacAATGGGAGATCCTGGACCACCAGGGAa	>hsa_piR_017716|gb|DQ594453|Homo	XM_017005714.2	183	-38.77	2	28	10815	10845	26	0.6923	0.8077	||||||||||	|: : ||:||	NIT1
1844	cggcUUAGGAUUGGUGAUCUGGUGGUCCCUu	||| |: : ||:||||||||||||	gcacAATGGGAGATCCTGGACCACCAGGGAa	>hsa_piR_017716|gb|DQ594453|Homo	XM_017005715.2	183	-38.77	2	28	4580	4610	26	0.6923	0.8077	||||||||||	|: : ||:||	-
1845	cggcUUAGGAUUGGUGAUCUGGUGGUCCCUu	||| |: : ||:||||||||||||	gcacAATGGGAGATCCTGGACCACCAGGGAa	>hsa_piR_017716|gb|DQ594453|Homo	XM_017005716.1	183	-38.77	2	28	4440	4470	26	0.6923	0.8077	||||||||||	|: : ||:||	-
1846	cggcuuaGGAUUGGUGAUCUGGUGGUCCCUu	:||: | :|| |:||||||||||	cagggccTCTGCCGGCT-GGCCACCAGGGAg	>hsa_piR_017716|gb|DQ594453|Homo	XM_017005843.2	174	-39.27	2	25	3128	3157	23	0.6957	0.8696	||||||||||	: | :|| |:	-
1847	cggcuuagGAUUGGUG-AUCUGGUGGUCCCUu	| || || || |||||||||||	agatccagCGAAGAACATAAACCACCAGGGAt	>hsa_piR_017716|gb|DQ594453|Homo	XM_017007083.1	174	-31.8	2	24	833	864	23	0.7826	0.7826	||||||||||	| || || |	-
1848	cgGCUUAGGAUU---GGUGA----UCUGGUGGUCCCUu	| || ||||| :|| | |||||||||||||	ccCCAAGCCTAAGGTTCAGTGGAGAGACCACCAGGGAc	>hsa_piR_017716|gb|DQ594453|Homo	XM_017009113.2	179	-36.55	2	30	759	796	35	0.6857	0.7143	||||||||||	| | |||	-
1849	cgGCUUAGGAUU---GGUGA----UCUGGUGGUCCCUu	| || ||||| :|| | |||||||||||||	ccCCAAGCCTAAGGTTCAGTGGAGAGACCACCAGGGAc	>hsa_piR_017716|gb|DQ594453|Homo	XM_017009114.1	179	-36.55	2	30	635	672	35	0.6857	0.7143	||||||||||	| | |||	-
1850	cgGCUUAGGAUU---GGUGA----UCUGGUGGUCCCUu	| || ||||| :|| | |||||||||||||	ccCCAAGCCTAAGGTTCAGTGGAGAGACCACCAGGGAc	>hsa_piR_017716|gb|DQ594453|Homo	XM_017009115.2	179	-36.55	2	30	759	796	35	0.6857	0.7143	||||||||||	| | |||	-
1851	cggCUUAGGAUUGGUGA-UCUGGUGGUCCCUu	| | |: |:| ||| || ||||||||||	ttaGCAGCTCAGCAACTCAGTCCACCAGGGAt	>hsa_piR_017716|gb|DQ594453|Homo	XM_017009630.1	183	-31.13	2	29	7966	7997	28	0.7143	0.7857	||||||||||	:| ||| ||	-
1852	cggCUUAGGAUUGGUGA-UCUGGUGGUCCCUu	| | |: |:| ||| || ||||||||||	ttaGCAGCTCAGCAACTCAGTCCACCAGGGAt	>hsa_piR_017716|gb|DQ594453|Homo	XM_017009631.1	183	-31.13	2	29	7966	7997	28	0.7143	0.7857	||||||||||	:| ||| ||	-
1853	cggcuuaggauugguGAUCUGGUGGUCCCUu	||:|:||||||||||	aagcttatgggagacCTGGGCCACCAGGGAa	>hsa_piR_017716|gb|DQ594453|Homo	XM_017010253.1	172	-34.81	2	17	3494	3524	15	0.8667	1	||||||||||	||:|:	SEPTIN4
1854	cggcuuaggauugguGAUCUGGUGGUCCCUu	||:|:||||||||||	aagcttatgggagacCTGGGCCACCAGGGAa	>hsa_piR_017716|gb|DQ594453|Homo	XM_017010254.1	172	-34.81	2	17	3482	3512	15	0.8667	1	||||||||||	||:|:	USP36
1855	cggcuuaggauugguGAUCUGGUGGUCCCUu	||:|:||||||||||	aagcttatgggagacCTGGGCCACCAGGGAa	>hsa_piR_017716|gb|DQ594453|Homo	XM_017010255.1	172	-34.81	2	17	3475	3505	15	0.8667	1	||||||||||	||:|:	USP36
1856	cggcuuaggauugguGAUCUGGUGGUCCCUu	||:|:||||||||||	aagcttatgggagacCTGGGCCACCAGGGAa	>hsa_piR_017716|gb|DQ594453|Homo	XM_017010256.1	172	-34.81	2	17	3227	3257	15	0.8667	1	||||||||||	||:|:	-
1857	cggcuuaggauugguGAUCUGGUGGUCCCUu	||:|:||||||||||	aagcttatgggagacCTGGGCCACCAGGGAa	>hsa_piR_017716|gb|DQ594453|Homo	XM_017010257.1	172	-34.81	2	17	3410	3440	15	0.8667	1	||||||||||	||:|:	-
1858	cggcuuaggauugguGAUCUGGUGGUCCCUu	||:|:||||||||||	aagcttatgggagacCTGGGCCACCAGGGAa	>hsa_piR_017716|gb|DQ594453|Homo	XM_017010258.1	172	-34.81	2	17	3143	3173	15	0.8667	1	||||||||||	||:|:	-
1859	cgGCUUAGGAUUGGUGAUC-UGGUGGUCCCUu	|| | | | || |||:| ||||||||||	gcCGCAGCGT-ACAACTGGCCCCACCAGGGAc	>hsa_piR_017716|gb|DQ594453|Homo	XM_017011325.1	178	-35.34	2	30	365	395	29	0.7241	0.7586	||||||||||	|| |||:|	-
1860	cgGCUUAGGAUUGGUGAUC-UGGUGGUCCCUu	|| | | | || |||:| ||||||||||	gcCGCAGCGT-ACAACTGGCCCCACCAGGGAc	>hsa_piR_017716|gb|DQ594453|Homo	XM_017011326.1	178	-35.34	2	30	5710	5740	29	0.7241	0.7586	||||||||||	|| |||:|	-
1861	cgGCUUAGGAUUGGUGAUCUGGUGGUCCCUu	|| ||| :|: ||: ||||||||||	ttCGTCTCCCCGCT-CTGCCCCACCAGGGAt	>hsa_piR_017716|gb|DQ594453|Homo	XM_017011474.1	171	-35.27	2	30	132	161	28	0.6429	0.75	||||||||||	:|: ||:	-
1862	cgGCUUAGGAUUGGUGAUCUGGUGGUCCCUu	|| ||| :|: ||: ||||||||||	ttCGTCTCCCCGCT-CTGCCCCACCAGGGAt	>hsa_piR_017716|gb|DQ594453|Homo	XM_017011477.1	171	-35.27	2	30	132	161	28	0.6429	0.75	||||||||||	:|: ||:	-
1863	cgGCUUAGGAUUGGUGAUCUGGUGGUCCCUu	|| ||| :|: ||: ||||||||||	ttCGTCTCCCCGCT-CTGCCCCACCAGGGAt	>hsa_piR_017716|gb|DQ594453|Homo	XM_017011479.1	171	-35.27	2	30	132	161	28	0.6429	0.75	||||||||||	:|: ||:	LOC107985927
1864	cgGCUUAGGAUUGGUGAUCUGGUGGUCCCUu	|| ||| :|: ||: ||||||||||	ttCGTCTCCCCGCT-CTGCCCCACCAGGGAt	>hsa_piR_017716|gb|DQ594453|Homo	XM_017011482.1	171	-35.27	2	30	132	161	28	0.6429	0.75	||||||||||	:|: ||:	LOC107985927
1865	cggcuuAGGA-UUGGUGAUCUGGUGGUCCCUu	|||| |:||| |||||||||||	ccctgtTCCTCTTCTACTTCACCACCAGGGAg	>hsa_piR_017716|gb|DQ594453|Homo	XM_017011815.2	180	-41.75	2	26	2019	2050	25	0.76	0.8	||||||||||	|:||| |	LOC107985927
1866	cggcuuaGGAUUG-GUGA-UC-UGGUGGUCCCUu	|||:|| :|| || :||||||||||	caacctgCCTGACAGGCTGAGCGCCACCAGGGAg	>hsa_piR_017716|gb|DQ594453|Homo	XM_017011815.2	173	-40.24	2	25	127	160	26	0.7308	0.8462	||||||||||	:|| || :	LOC107985927
1867	cggcuuaggAUUGGUGAUCUGGUGGUCCCUu	|: || ||: :||||||||||	gtgtgcctgTGCCCTCTGTGCCACCAGGGAg	>hsa_piR_017716|gb|DQ594453|Homo	XM_017011961.1	174	-38.83	2	23	3154	3184	21	0.7143	0.8571	||||||||||	: || ||: :	-
1868	cggcuUAGGAUUGGUGAUCUGGUGGUCCCUu	| || ||||| :||||||||||	cactcACCCCCACCACCCTGCCACCAGGGAc	>hsa_piR_017716|gb|DQ594453|Homo	XM_017012093.2	178	-32.95	2	27	535	565	25	0.72	0.76	||||||||||	||||| :	-
1869	cggcuuaggaUUGGUGAUCUGGUGGUCCCUu	|| :||:|:||||||||||	ctggtggaggAAGGGCTGGGCCACCAGGGAt	>hsa_piR_017716|gb|DQ594453|Homo	XM_017014298.2	177	-37.34	2	22	7025	7055	20	0.75	0.9	||||||||||	|| :||:|:	LOC105377123
1870	cggcuuaggaUUGGUGAUCUGGUGGUCCCUu	|| :||:|:||||||||||	ctggtggaggAAGGGCTGGGCCACCAGGGAt	>hsa_piR_017716|gb|DQ594453|Homo	XM_017014299.1	177	-37.34	2	22	5695	5725	20	0.75	0.9	||||||||||	|| :||:|:	-
1871	cggcuuaggaUUGGUGAUCUGGUGGUCCCUu	|| :||:|:||||||||||	ctggtggaggAAGGGCTGGGCCACCAGGGAt	>hsa_piR_017716|gb|DQ594453|Homo	XM_017014300.1	177	-37.34	2	22	5100	5130	20	0.75	0.9	||||||||||	|| :||:|:	-
1872	cggcuuaGGAUUGGUGAUC-UGGUGGUCCCUu	|| :: ||:||| ||||||||||	tcatgcgCCAGGACATTAGCCCCACCAGGGAc	>hsa_piR_017716|gb|DQ594453|Homo	XM_017014670.1	175	-33.18	2	25	1659	1690	24	0.7083	0.8333	||||||||||	: ||:|||	LOC105374664
1873	cggcuuAGGAUUGGUGAUCUGGUGGUCCCUu	||: :| || | |||||||||||	aattctTCTGGAACA-TCTACCACCAGGGAg	>hsa_piR_017716|gb|DQ594453|Homo	XM_017016219.2	171	-30.43	2	26	6120	6149	24	0.7083	0.7917	||||||||||	:| || | |	-
1874	cggcuuAGGA-UUGGUGAUCUGGUGGUCCCUu	|||| :||| | | ||||||||||	gaccgtTCCTCTGCCAGT-GTCCACCAGGGAa	>hsa_piR_017716|gb|DQ594453|Homo	XM_017017178.2	174	-42.85	2	26	11654	11684	25	0.76	0.8	||||||||||	:||| | |	-
1875	cggcuuAGGA-UUGGUGAUCUGGUGGUCCCUu	|||| :||| | | ||||||||||	gaccgtTCCTCTGCCAGT-GTCCACCAGGGAa	>hsa_piR_017716|gb|DQ594453|Homo	XM_017017179.2	174	-42.85	2	26	11876	11906	25	0.76	0.8	||||||||||	:||| | |	-
1876	cggcuuAGGA-UUGGUGAUCUGGUGGUCCCUu	|||| :||| | | ||||||||||	gaccgtTCCTCTGCCAGT-GTCCACCAGGGAa	>hsa_piR_017716|gb|DQ594453|Homo	XM_017017180.1	174	-42.85	2	26	11654	11684	25	0.76	0.8	||||||||||	:||| | |	-
1877	cggcuuAGGA-UUGGUGAUCUGGUGGUCCCUu	|||| :||| | | ||||||||||	gaccgtTCCTCTGCCAGT-GTCCACCAGGGAa	>hsa_piR_017716|gb|DQ594453|Homo	XM_017017182.2	174	-42.85	2	26	11653	11683	25	0.76	0.8	||||||||||	:||| | |	-
1878	cggcuuAGGA-UUGGUGAUCUGGUGGUCCCUu	|||| :||| | | ||||||||||	gaccgtTCCTCTGCCAGT-GTCCACCAGGGAa	>hsa_piR_017716|gb|DQ594453|Homo	XM_017017184.2	174	-42.85	2	26	11652	11682	25	0.76	0.8	||||||||||	:||| | |	-
1879	cggcuuAGGA-UUGGUGAUCUGGUGGUCCCUu	|||| :||| | | ||||||||||	gaccgtTCCTCTGCCAGT-GTCCACCAGGGAa	>hsa_piR_017716|gb|DQ594453|Homo	XM_017017185.1	174	-42.85	2	26	9481	9511	25	0.76	0.8	||||||||||	:||| | |	-
1880	cggcuuAGGA-UUGGUGAUCUGGUGGUCCCUu	|||| :||| | | ||||||||||	gaccgtTCCTCTGCCAGT-GTCCACCAGGGAa	>hsa_piR_017716|gb|DQ594453|Homo	XM_017017186.1	174	-42.85	2	26	8769	8799	25	0.76	0.8	||||||||||	:||| | |	-
1881	cggcuuAGGA-UUGGUGAUCUGGUGGUCCCUu	|||| :||| | | ||||||||||	gaccgtTCCTCTGCCAGT-GTCCACCAGGGAa	>hsa_piR_017716|gb|DQ594453|Homo	XM_017017187.1	174	-42.85	2	26	13127	13157	25	0.76	0.8	||||||||||	:||| | |	-
1882	cggcuuaGGAUUG-GUGAUCU-GGUGGUCCCUu	::|:|| ::| :|| ||||||||||	ttcccccTTTGACTTGCAGGAGCCACCAGGGAc	>hsa_piR_017716|gb|DQ594453|Homo	XM_017017364.1	170	-29.76	2	25	6513	6545	25	0.64	0.88	||||||||||	| ::| :||	-
1883	cggcuuaGGAUUG-GUGAUCU-GGUGGUCCCUu	::|:|| ::| :|| ||||||||||	ttcccccTTTGACTTGCAGGAGCCACCAGGGAc	>hsa_piR_017716|gb|DQ594453|Homo	XM_017017365.1	170	-29.76	2	25	6665	6697	25	0.64	0.88	||||||||||	| ::| :||	-
1884	cggcuuaGGAUUG-GUGAUCU-GGUGGUCCCUu	::|:|| ::| :|| ||||||||||	ttcccccTTTGACTTGCAGGAGCCACCAGGGAc	>hsa_piR_017716|gb|DQ594453|Homo	XM_017017366.1	170	-29.76	2	25	6448	6480	25	0.64	0.88	||||||||||	| ::| :||	-
1885	cggcuuaGGAUUG-GUGAUCU-GGUGGUCCCUu	::|:|| ::| :|| ||||||||||	ttcccccTTTGACTTGCAGGAGCCACCAGGGAc	>hsa_piR_017716|gb|DQ594453|Homo	XM_017017367.1	170	-29.76	2	25	6574	6606	25	0.64	0.88	||||||||||	| ::| :||	LOC105371813
1886	cggcuuaGGAUUG-GUGAUCU-GGUGGUCCCUu	::|:|| ::| :|| ||||||||||	ttcccccTTTGACTTGCAGGAGCCACCAGGGAc	>hsa_piR_017716|gb|DQ594453|Homo	XM_017017368.1	170	-29.76	2	25	6643	6675	25	0.64	0.88	||||||||||	| ::| :||	-
1887	cggcuuaGGAUUG-GUGAUCU-GGUGGUCCCUu	::|:|| ::| :|| ||||||||||	ttcccccTTTGACTTGCAGGAGCCACCAGGGAc	>hsa_piR_017716|gb|DQ594453|Homo	XM_017017369.1	170	-29.76	2	25	6622	6654	25	0.64	0.88	||||||||||	| ::| :||	-
1888	cggcuuaGGAUUG-GUGAUCU-GGUGGUCCCUu	::|:|| ::| :|| ||||||||||	ttcccccTTTGACTTGCAGGAGCCACCAGGGAc	>hsa_piR_017716|gb|DQ594453|Homo	XM_017017370.1	170	-29.76	2	25	6619	6651	25	0.64	0.88	||||||||||	| ::| :||	PXN
1889	cggcuuaGGAUUG-GUGAUCU-GGUGGUCCCUu	::|:|| ::| :|| ||||||||||	ttcccccTTTGACTTGCAGGAGCCACCAGGGAc	>hsa_piR_017716|gb|DQ594453|Homo	XM_017017371.1	170	-29.76	2	25	6568	6600	25	0.64	0.88	||||||||||	| ::| :||	-
1890	cggcuuaGGAUUG-GUGAUCU-GGUGGUCCCUu	::|:|| ::| :|| ||||||||||	ttcccccTTTGACTTGCAGGAGCCACCAGGGAc	>hsa_piR_017716|gb|DQ594453|Homo	XM_017017372.1	170	-29.76	2	25	6508	6540	25	0.64	0.88	||||||||||	| ::| :||	-
1891	cggcuuaGGAUUG-GUGAUCU-GGUGGUCCCUu	::|:|| ::| :|| ||||||||||	ttcccccTTTGACTTGCAGGAGCCACCAGGGAc	>hsa_piR_017716|gb|DQ594453|Homo	XM_017017373.2	170	-29.76	2	25	6444	6476	25	0.64	0.88	||||||||||	| ::| :||	-
1892	cggcuuaGGAUUG-GUGAUCU-GGUGGUCCCUu	::|:|| ::| :|| ||||||||||	ttcccccTTTGACTTGCAGGAGCCACCAGGGAc	>hsa_piR_017716|gb|DQ594453|Homo	XM_017017374.1	170	-29.76	2	25	6241	6273	25	0.64	0.88	||||||||||	| ::| :||	-
1893	cggcuuaGGAUUG-GUGAUCU-GGUGGUCCCUu	::|:|| ::| :|| ||||||||||	ttcccccTTTGACTTGCAGGAGCCACCAGGGAc	>hsa_piR_017716|gb|DQ594453|Homo	XM_017017375.2	170	-29.76	2	25	6368	6400	25	0.64	0.88	||||||||||	| ::| :||	-
1894	cggcuuaGGAUUG-GUGAUCU-GGUGGUCCCUu	::|:|| ::| :|| ||||||||||	ttcccccTTTGACTTGCAGGAGCCACCAGGGAc	>hsa_piR_017716|gb|DQ594453|Homo	XM_017017376.1	170	-29.76	2	25	6499	6531	25	0.64	0.88	||||||||||	| ::| :||	-
1895	cggcuuaGGAUUG-GUGAUCU-GGUGGUCCCUu	::|:|| ::| :|| ||||||||||	ttcccccTTTGACTTGCAGGAGCCACCAGGGAc	>hsa_piR_017716|gb|DQ594453|Homo	XM_017017377.2	170	-29.76	2	25	6603	6635	25	0.64	0.88	||||||||||	| ::| :||	-
1896	cggcuuaGGAUUG-GUGAUCU-GGUGGUCCCUu	::|:|| ::| :|| ||||||||||	ttcccccTTTGACTTGCAGGAGCCACCAGGGAc	>hsa_piR_017716|gb|DQ594453|Homo	XM_017017378.1	170	-29.76	2	25	6289	6321	25	0.64	0.88	||||||||||	| ::| :||	-
1897	cggcuuaGGAUUG-GUGAUCU-GGUGGUCCCUu	::|:|| ::| :|| ||||||||||	ttcccccTTTGACTTGCAGGAGCCACCAGGGAc	>hsa_piR_017716|gb|DQ594453|Homo	XM_017017379.1	170	-29.76	2	25	4960	4992	25	0.64	0.88	||||||||||	| ::| :||	-
1898	cggcuuaGGAUUG-GUGAUCU-GGUGGUCCCUu	::|:|| ::| :|| ||||||||||	ttcccccTTTGACTTGCAGGAGCCACCAGGGAc	>hsa_piR_017716|gb|DQ594453|Homo	XM_017017380.1	170	-29.76	2	25	4622	4654	25	0.64	0.88	||||||||||	| ::| :||	-
1899	cggcuuaGGAUUG-GUGAUCU-GGUGGUCCCUu	::|:|| ::| :|| ||||||||||	ttcccccTTTGACTTGCAGGAGCCACCAGGGAc	>hsa_piR_017716|gb|DQ594453|Homo	XM_017017381.1	170	-29.76	2	25	4882	4914	25	0.64	0.88	||||||||||	| ::| :||	-
1900	cggcuuaGGAUUG-GUGAUCU-GGUGGUCCCUu	::|:|| ::| :|| ||||||||||	ttcccccTTTGACTTGCAGGAGCCACCAGGGAc	>hsa_piR_017716|gb|DQ594453|Homo	XM_017017382.1	170	-29.76	2	25	4544	4576	25	0.64	0.88	||||||||||	| ::| :||	-
1901	cggcuuaGGAUUG-GUGAUCU-GGUGGUCCCUu	::|:|| ::| :|| ||||||||||	ttcccccTTTGACTTGCAGGAGCCACCAGGGAc	>hsa_piR_017716|gb|DQ594453|Homo	XM_017017383.1	170	-29.76	2	25	4811	4843	25	0.64	0.88	||||||||||	| ::| :||	-
1902	cggcuuaGGAUUG-GUGAUCU-GGUGGUCCCUu	::|:|| ::| :|| ||||||||||	ttcccccTTTGACTTGCAGGAGCCACCAGGGAc	>hsa_piR_017716|gb|DQ594453|Homo	XM_017017384.1	170	-29.76	2	25	4610	4642	25	0.64	0.88	||||||||||	| ::| :||	-
1903	cggcuuaGGAUUG-GUGAUCU-GGUGGUCCCUu	::|:|| ::| :|| ||||||||||	ttcccccTTTGACTTGCAGGAGCCACCAGGGAc	>hsa_piR_017716|gb|DQ594453|Homo	XM_017017385.1	170	-29.76	2	25	4366	4398	25	0.64	0.88	||||||||||	| ::| :||	-
1904	cggcuuaGGAUUG-GUGAUCU-GGUGGUCCCUu	::|:|| ::| :|| ||||||||||	ttcccccTTTGACTTGCAGGAGCCACCAGGGAc	>hsa_piR_017716|gb|DQ594453|Homo	XM_017017386.1	170	-29.76	2	25	4526	4558	25	0.64	0.88	||||||||||	| ::| :||	-
1905	cgGCUUAGGAUUGGUGAUCU--GGUGGUCCCUu	| | ||| ::| ||:|| ||||||||||	ccCCACTCC--GTCTCTGGAGCCCACCAGGGAa	>hsa_piR_017716|gb|DQ594453|Homo	XM_017018378.1	173	-35.71	2	30	1708	1738	30	0.6667	0.7667	||||||||||	:| ||:||	-
1906	cgGCUUAGGAUUGG-UGAUCUGGUGGUCCCUu	|| |||: ::|| || :||||||||||	caCGCATCTCGGCCTCCTCTGCCACCAGGGAg	>hsa_piR_017716|gb|DQ594453|Homo	XM_017019726.2	180	-38.73	2	30	1098	1129	29	0.6552	0.7931	||||||||||	:|| || :	-
1907	cgGCUUAGGAUUGG-UGAUCUGGUGGUCCCUu	|| |||: ::|| || :||||||||||	caCGCATCTCGGCCTCCTCTGCCACCAGGGAg	>hsa_piR_017716|gb|DQ594453|Homo	XM_017019729.2	180	-38.73	2	30	1098	1129	29	0.6552	0.7931	||||||||||	:|| || :	-
1908	cgGCUUAGGAUUGG-UGAUCUGGUGGUCCCUu	|| |||: ::|| || :||||||||||	caCGCATCTCGGCCTCCTCTGCCACCAGGGAg	>hsa_piR_017716|gb|DQ594453|Homo	XM_017019730.2	180	-38.73	2	30	1098	1129	29	0.6552	0.7931	||||||||||	:|| || :	-
1909	cgGCUUAGGAUUGG-UGAUCUGGUGGUCCCUu	|| |||: ::|| || :||||||||||	caCGCATCTCGGCCTCCTCTGCCACCAGGGAg	>hsa_piR_017716|gb|DQ594453|Homo	XM_017019732.2	180	-38.73	2	30	1098	1129	29	0.6552	0.7931	||||||||||	:|| || :	-
1910	cgGCUUAGGAUUGG-UGAUCUGGUGGUCCCUu	|| |||: ::|| || :||||||||||	caCGCATCTCGGCCTCCTCTGCCACCAGGGAg	>hsa_piR_017716|gb|DQ594453|Homo	XM_017019733.2	180	-38.73	2	30	1098	1129	29	0.6552	0.7931	||||||||||	:|| || :	-
1911	cgGCUUAGGAUUGG-UGAUCUGGUGGUCCCUu	|| |||: ::|| || :||||||||||	caCGCATCTCGGCCTCCTCTGCCACCAGGGAg	>hsa_piR_017716|gb|DQ594453|Homo	XM_017019734.1	180	-38.73	2	30	755	786	29	0.6552	0.7931	||||||||||	:|| || :	-
1912	cgGCUUAGGAUUGG-UGAUCUGGUGGUCCCUu	|| |||: ::|| || :||||||||||	caCGCATCTCGGCCTCCTCTGCCACCAGGGAg	>hsa_piR_017716|gb|DQ594453|Homo	XM_017019735.2	180	-38.73	2	30	1098	1129	29	0.6552	0.7931	||||||||||	:|| || :	-
1913	cgGCUUAGGAUUGG-UGAUCUGGUGGUCCCUu	|| |||: ::|| || :||||||||||	caCGCATCTCGGCCTCCTCTGCCACCAGGGAg	>hsa_piR_017716|gb|DQ594453|Homo	XM_017019736.2	180	-38.73	2	30	1098	1129	29	0.6552	0.7931	||||||||||	:|| || :	LRRC74B
1914	cgGCUUAGGAUUGG-UGAUCUGGUGGUCCCUu	|| |||: ::|| || :||||||||||	caCGCATCTCGGCCTCCTCTGCCACCAGGGAg	>hsa_piR_017716|gb|DQ594453|Homo	XM_017019737.2	180	-38.73	2	30	1098	1129	29	0.6552	0.7931	||||||||||	:|| || :	-
1915	cgGCUUAGGAUUGG-UGAUCUGGUGGUCCCUu	|| |||: ::|| || :||||||||||	caCGCATCTCGGCCTCCTCTGCCACCAGGGAg	>hsa_piR_017716|gb|DQ594453|Homo	XM_017019738.2	180	-38.73	2	30	1098	1129	29	0.6552	0.7931	||||||||||	:|| || :	-
1916	cgGCUUAGGAUUGG-UGAUCUGGUGGUCCCUu	|| |||: ::|| || :||||||||||	caCGCATCTCGGCCTCCTCTGCCACCAGGGAg	>hsa_piR_017716|gb|DQ594453|Homo	XM_017019739.2	180	-38.73	2	30	1098	1129	29	0.6552	0.7931	||||||||||	:|| || :	LOC105377123
1917	cgGCUUAGGAUUGG-UGAUCUGGUGGUCCCUu	|| |||: ::|| || :||||||||||	caCGCATCTCGGCCTCCTCTGCCACCAGGGAg	>hsa_piR_017716|gb|DQ594453|Homo	XM_017019740.2	180	-38.73	2	30	1098	1129	29	0.6552	0.7931	||||||||||	:|| || :	-
1918	cgGCUUAGGAUUGG-UGAUCUGGUGGUCCCUu	|| |||: ::|| || :||||||||||	caCGCATCTCGGCCTCCTCTGCCACCAGGGAg	>hsa_piR_017716|gb|DQ594453|Homo	XM_017019742.2	180	-38.73	2	30	1098	1129	29	0.6552	0.7931	||||||||||	:|| || :	LOC105377123
1919	cgGCUUAGGAUUGG-UGAUCUGGUGGUCCCUu	|| |||: ::|| || :||||||||||	caCGCATCTCGGCCTCCTCTGCCACCAGGGAg	>hsa_piR_017716|gb|DQ594453|Homo	XM_017019743.1	180	-38.73	2	30	1144	1175	29	0.6552	0.7931	||||||||||	:|| || :	LOC105377814
1920	cggCU-UAGGAU---UGG-UGAUCUGGUGGUCCCUu	|| :||:|| ||| || | ||||||||||	cgaGATGTCTTATTTACCAACAAATCCACCAGGGAg	>hsa_piR_017716|gb|DQ594453|Homo	XM_017019758.2	173	-35.05	2	29	101	136	32	0.6875	0.75	||||||||||	||| || |	-
1921	cggCU-UAGGAU---UGG-UGAUCUGGUGGUCCCUu	|| :||:|| ||| || | ||||||||||	cgaGATGTCTTATTTACCAACAAATCCACCAGGGAg	>hsa_piR_017716|gb|DQ594453|Homo	XM_017019760.1	173	-35.05	2	29	95	130	32	0.6875	0.75	||||||||||	||| || |	-
1922	cggCU-UAGGAU---UGG-UGAUCUGGUGGUCCCUu	|| :||:|| ||| || | ||||||||||	cgaGATGTCTTATTTACCAACAAATCCACCAGGGAg	>hsa_piR_017716|gb|DQ594453|Homo	XM_017019761.1	173	-35.05	2	29	103	138	32	0.6875	0.75	||||||||||	||| || |	-
1923	cgGCUUAGGAUUGGUGAU-CUGGUGGUCCCUu	:| :|| |::|: ||: |||||||||||	tgTGTGTCATGGCT-CTGCAACCACCAGGGAg	>hsa_piR_017716|gb|DQ594453|Homo	XM_017019910.1	174	-34.24	2	30	935	965	29	0.6207	0.8276	||||||||||	:|: ||: |	-
1924	cgGCUUAGGAUUGGUGAU-CUGGUGGUCCCUu	:| :|| |::|: ||: |||||||||||	tgTGTGTCATGGCT-CTGCAACCACCAGGGAg	>hsa_piR_017716|gb|DQ594453|Homo	XM_017019911.2	174	-34.24	2	30	1194	1224	29	0.6207	0.8276	||||||||||	:|: ||: |	-
1925	cggCUUAGGAUUGGUGAUCU----GGUGGUCCCUu	|| | || |||| :|| ||||||||||	aagGACTACTCACCAGGGGATTCTCCACCAGGGAc	>hsa_piR_017716|gb|DQ594453|Homo	XM_017020882.2	175	-31.32	2	29	1408	1442	31	0.6774	0.7097	||||||||||	| :||	-
1926	cggCUUAGGAUUGGUGAUCU----GGUGGUCCCUu	|| | || |||| :|| ||||||||||	aagGACTACTCACCAGGGGATTCTCCACCAGGGAc	>hsa_piR_017716|gb|DQ594453|Homo	XM_017020883.2	175	-31.32	2	29	1297	1331	31	0.6774	0.7097	||||||||||	| :||	-
1927	cgGCUUAGGAUUG-GUGAUCUGGUGGUCCCUu	| |||| ||| : || ||||||||||	caCAAATCAGAACTTCCTTCCCCACCAGGGAg	>hsa_piR_017716|gb|DQ594453|Homo	XM_017021130.1	176	-33.5	2	30	15721	15752	29	0.6897	0.7241	||||||||||	|| : ||	-
1928	cgGCUUAGGAUUG-GUGAUCUGGUGGUCCCUu	| |||| ||| : || ||||||||||	caCAAATCAGAACTTCCTTCCCCACCAGGGAg	>hsa_piR_017716|gb|DQ594453|Homo	XM_017021131.1	176	-33.5	2	30	14875	14906	29	0.6897	0.7241	||||||||||	|| : ||	-
1929	cgGCUUAGGAUUG-GUGAUCUGGUGGUCCCUu	| |||| ||| : || ||||||||||	caCAAATCAGAACTTCCTTCCCCACCAGGGAg	>hsa_piR_017716|gb|DQ594453|Homo	XM_017021132.1	176	-33.5	2	30	6354	6385	29	0.6897	0.7241	||||||||||	|| : ||	TFCP2L1
1930	cgGCUUAGGAUUG-GUGAUCUGGUGGUCCCUu	| |||| ||| : || ||||||||||	caCAAATCAGAACTTCCTTCCCCACCAGGGAg	>hsa_piR_017716|gb|DQ594453|Homo	XM_017021133.1	176	-33.5	2	30	6372	6403	29	0.6897	0.7241	||||||||||	|| : ||	TFCP2L1
1931	cgGCUUAGGAUUG-GUGAUCUGGUGGUCCCUu	| |||| ||| : || ||||||||||	caCAAATCAGAACTTCCTTCCCCACCAGGGAg	>hsa_piR_017716|gb|DQ594453|Homo	XM_017021134.1	176	-33.5	2	30	6299	6330	29	0.6897	0.7241	||||||||||	|| : ||	TFCP2L1
1932	cggcUUA-GGAUUGGUGAUCUGGUGGUCCCUu	|:| || : || | | ||||||||||	gagcAGTACCAGCCCCCCCGCCCACCAGGGAg	>hsa_piR_017716|gb|DQ594453|Homo	XM_017022021.1	170	-33.59	2	28	4806	4837	27	0.6667	0.7407	||||||||||	: || | |	LOC105376090
1933	cggcuuaGGAUUGGUGAUCUGGUGGUCCCUu	|| |:|| || | ||||||||||	gtgtgtgCCCAGCC-CT-GCCCACCAGGGAc	>hsa_piR_017716|gb|DQ594453|Homo	XM_017022670.2	172	-33.61	2	25	1330	1358	23	0.7826	0.8261	||||||||||	|:|| || |	-
1934	cggcuuaGGAUUGGUGAUCUGGUGGUCCCUu	|| |:|| || | ||||||||||	gtgtgtgCCCAGCC-CT-GCCCACCAGGGAc	>hsa_piR_017716|gb|DQ594453|Homo	XM_017022671.2	172	-33.61	2	25	1321	1349	23	0.7826	0.8261	||||||||||	|:|| || |	KIF3A
1935	cggcuuaGGAUUGGUGAUCUGGUGGUCCCUu	|| |:|| || | ||||||||||	gtgtgtgCCCAGCC-CT-GCCCACCAGGGAc	>hsa_piR_017716|gb|DQ594453|Homo	XM_017022672.2	172	-33.61	2	25	1337	1365	23	0.7826	0.8261	||||||||||	|:|| || |	-
1936	cggcuuaGGAUUGGUGAUCUGGUGGUCCCUu	|| |:|| || | ||||||||||	gtgtgtgCCCAGCC-CT-GCCCACCAGGGAc	>hsa_piR_017716|gb|DQ594453|Homo	XM_017022673.2	172	-33.61	2	25	1332	1360	23	0.7826	0.8261	||||||||||	|:|| || |	KIF3A
1937	cggcuuaGGAUUGGUGAUCUGGUGGUCCCUu	|| |:|| || | ||||||||||	gtgtgtgCCCAGCC-CT-GCCCACCAGGGAc	>hsa_piR_017716|gb|DQ594453|Homo	XM_017022674.2	172	-33.61	2	25	1275	1303	23	0.7826	0.8261	||||||||||	|:|| || |	TRIM7
1938	cggcuuaGGAUUGGUGAUCUGGUGGUCCCUu	|| |:|| || | ||||||||||	gtgtgtgCCCAGCC-CT-GCCCACCAGGGAc	>hsa_piR_017716|gb|DQ594453|Homo	XM_017022675.2	172	-33.61	2	25	1313	1341	23	0.7826	0.8261	||||||||||	|:|| || |	-
1939	cggCUUAGGAUUGGUGAUCUGGUGGUCCCUu	| || || :| :|| :||||||||||	ggaGCATGCTCGCAGCT--GCCACCAGGGAa	>hsa_piR_017716|gb|DQ594453|Homo	XM_017024900.2	173	-31.87	2	29	733	761	27	0.6667	0.7778	||||||||||	:| :|| :	-
1940	cggCUUAGGAUUGGUGAUCUGGUGGUCCCUu	| || || :| :|| :||||||||||	ggaGCATGCTCGCAGCT--GCCACCAGGGAa	>hsa_piR_017716|gb|DQ594453|Homo	XM_017024901.1	173	-31.87	2	29	319	347	27	0.6667	0.7778	||||||||||	:| :|| :	LOC105377885
1941	cggCUUAGG-AUUGGUGAUCUGGUGGUCCCUu	||| || |||:| || ||||||||||	acaGAAACCGTAATC-CT---CCACCAGGGAc	>hsa_piR_017716|gb|DQ594453|Homo	XM_017025283.2	173	-33.41	2	29	3306	3333	28	0.75	0.7857	||||||||||	||:| ||	LOC105377885
1942	cggCUUAGG-AUUGGUGAUCUGGUGGUCCCUu	||| || |||:| || ||||||||||	acaGAAACCGTAATC-CT---CCACCAGGGAc	>hsa_piR_017716|gb|DQ594453|Homo	XM_017025285.2	173	-33.41	2	29	3157	3184	28	0.75	0.7857	||||||||||	||:| ||	-
1943	cggcuUAG-GAUUGGU-GAUCU-GGUGGUCCCUu	||| ||:: :| | :|| ||||||||||	attccATCACTGGGTACCCGGACCCACCAGGGAc	>hsa_piR_017716|gb|DQ594453|Homo	XM_017026785.2	171	-34.88	2	27	280	313	28	0.6786	0.8214	||||||||||	:| | :||	-
1944	cggcuUAG-GAUUGGU-GAUCU-GGUGGUCCCUu	||| ||:: :| | :|| ||||||||||	attccATCACTGGGTACCCGGACCCACCAGGGAc	>hsa_piR_017716|gb|DQ594453|Homo	XM_017026786.2	171	-34.88	2	27	280	313	28	0.6786	0.8214	||||||||||	:| | :||	ACVRL1
1945	cggcuUAG-GAUUGGU-GAUCU-GGUGGUCCCUu	||| ||:: :| | :|| ||||||||||	attccATCACTGGGTACCCGGACCCACCAGGGAc	>hsa_piR_017716|gb|DQ594453|Homo	XM_017026787.2	171	-34.88	2	27	280	313	28	0.6786	0.8214	||||||||||	:| | :||	PEX6
1946	cggcuUAG-GAUUGGU-GAUCU-GGUGGUCCCUu	||| ||:: :| | :|| ||||||||||	attccATCACTGGGTACCCGGACCCACCAGGGAc	>hsa_piR_017716|gb|DQ594453|Homo	XM_017026790.2	171	-34.88	2	27	283	316	28	0.6786	0.8214	||||||||||	:| | :||	KEL
1947	cggcuUAG-GAUUGGU-GAUCU-GGUGGUCCCUu	||| ||:: :| | :|| ||||||||||	attccATCACTGGGTACCCGGACCCACCAGGGAc	>hsa_piR_017716|gb|DQ594453|Homo	XM_017026791.2	171	-34.88	2	27	282	315	28	0.6786	0.8214	||||||||||	:| | :||	NR0B1
1948	cggcuUAG-GAUUGGU-GAUCU-GGUGGUCCCUu	||| ||:: :| | :|| ||||||||||	attccATCACTGGGTACCCGGACCCACCAGGGAc	>hsa_piR_017716|gb|DQ594453|Homo	XM_017026792.1	171	-34.88	2	27	284	317	28	0.6786	0.8214	||||||||||	:| | :||	IL15
1949	cggcuUAG-GAUUGGU-GAUCU-GGUGGUCCCUu	||| ||:: :| | :|| ||||||||||	attccATCACTGGGTACCCGGACCCACCAGGGAc	>hsa_piR_017716|gb|DQ594453|Homo	XM_017026793.1	171	-34.88	2	27	287	320	28	0.6786	0.8214	||||||||||	:| | :||	RFX2
1950	cggcuUAG-GAUUGGU-GAUCU-GGUGGUCCCUu	||| ||:: :| | :|| ||||||||||	attccATCACTGGGTACCCGGACCCACCAGGGAc	>hsa_piR_017716|gb|DQ594453|Homo	XM_017026794.1	171	-34.88	2	27	289	322	28	0.6786	0.8214	||||||||||	:| | :||	ALDH3B1
1951	cgGCUUAGGAUU----GGUGAUCUGGUGGUCCCUu	| | ||:||: ||||| | ||||||||||	ccCTACTCTTAGGCTTCCACT-GTCCACCAGGGAa	>hsa_piR_017716|gb|DQ594453|Homo	XM_017027823.1	178	-39.29	2	30	1448	1481	32	0.6875	0.75	||||||||||	||||| |	CCK
1952	cgGCUUAGGAUUGGUGAUCUGGUGGUCCCUu	:|:: ||:|| :||| ||||||||||	gcTGGGCACTGAC--TTAG-CCACCAGGGAt	>hsa_piR_017716|gb|DQ594453|Homo	XM_017028797.1	172	-38.32	2	30	684	711	28	0.6429	0.8214	||||||||||	:|| :|||	ARHGEF37
1953	cggcuuaggauuggugAUCUGGUGGUCCCUu	|:||||||||||||	tgctgggacacctttgTGGACCACCAGGGAt	>hsa_piR_017716|gb|DQ594453|Homo	XM_017028903.1	171	-38.15	2	16	1393	1423	14	0.9286	1	||||||||||	|:||	DERPC
1954	cggcuuaggauuggugAUCUGGUGGUCCCUu	|:||||||||||||	tgctgggacacctttgTGGACCACCAGGGAt	>hsa_piR_017716|gb|DQ594453|Homo	XM_017028904.1	171	-38.15	2	16	1165	1195	14	0.9286	1	||||||||||	|:||	OSBPL8
1955	cggcuuaggaUUGGUGAU-CUGGUGGUCCCUu	:||||| | ||||||||||||	ggtgttcaggGACCACCAGGACCACCAGGGAt	>hsa_piR_017716|gb|DQ594453|Homo	XM_017029259.2	184	-39.04	2	22	2485	2516	21	0.8571	0.9048	||||||||||	||||| | ||	JMJD8
1956	cggcuuaggaUUGGUGAU-CUGGUGGUCCCUu	:||||| | ||||||||||||	ggtgttcaggGACCACCAGGACCACCAGGGAt	>hsa_piR_017716|gb|DQ594453|Homo	XM_017029260.1	184	-39.04	2	22	2485	2516	21	0.8571	0.9048	||||||||||	||||| | ||	LSP1
1957	cggcuuaggaUUGGUGAU-CUGGUGGUCCCUu	:||||| | ||||||||||||	ggtgttcaggGACCACCAGGACCACCAGGGAt	>hsa_piR_017716|gb|DQ594453|Homo	XM_017029261.1	184	-39.04	2	22	2485	2516	21	0.8571	0.9048	||||||||||	||||| | ||	LSP1
1958	cggcuuaggaUUGGUGAU-CUGGUGGUCCCUu	:||||| | ||||||||||||	ggtgttcaggGACCACCAGGACCACCAGGGAt	>hsa_piR_017716|gb|DQ594453|Homo	XM_017029262.2	184	-39.04	2	22	2485	2516	21	0.8571	0.9048	||||||||||	||||| | ||	LSP1
1959	cggcuuaggaUUGGUGAU-CUGGUGGUCCCUu	:||||| | ||||||||||||	ggtgttcaggGACCACCAGGACCACCAGGGAt	>hsa_piR_017716|gb|DQ594453|Homo	XM_017029263.2	184	-39.04	2	22	1569	1600	21	0.8571	0.9048	||||||||||	||||| | ||	GOLGA8B
1960	cggcuuaggAUUGGUGAUCUGGUGGUCCCUu	|: || ||: :||||||||||	gtgtgcctgTGCCCTCTGTGCCACCAGGGAg	>hsa_piR_017716|gb|DQ594453|Homo	XM_024446705.1	174	-38.83	2	23	1422	1452	21	0.7143	0.8571	||||||||||	: || ||: :	ALDH3B1
1961	cggcuuaggAUUGGUGAUCUGGUGGUCCCUu	|: || ||: :||||||||||	gtgtgcctgTGCCCTCTGTGCCACCAGGGAg	>hsa_piR_017716|gb|DQ594453|Homo	XM_024446706.1	174	-38.83	2	23	1567	1597	21	0.7143	0.8571	||||||||||	: || ||: :	ALDH3B2
1962	cggCUUAGG-AUUGGUGAUCUGGUGGUCCCUu	|: ||| | :|| || | ||||||||||	ctgGGTTCCTTTGCCCCTTGCCCACCAGGGAg	>hsa_piR_017716|gb|DQ594453|Homo	XM_024447363.1	183	-39.24	2	29	239	270	28	0.7143	0.7857	||||||||||	:|| || |	INSC
1963	cggcuuaggaUUGGUGAUCUGGUGGUCCCUu	|| :||:|:||||||||||	ctggtggaggAAGGGCTGGGCCACCAGGGAt	>hsa_piR_017716|gb|DQ594453|Homo	XM_024447417.1	177	-37.34	2	22	5329	5359	20	0.75	0.9	||||||||||	|| :||:|:	AGBL5
1964	cggcuuaggaUUGGUGAUCUGGUGGUCCCUu	|| :||:|:||||||||||	ctggtggaggAAGGGCTGGGCCACCAGGGAt	>hsa_piR_017716|gb|DQ594453|Homo	XM_024447418.1	177	-37.34	2	22	5275	5305	20	0.75	0.9	||||||||||	|| :||:|:	CCDC183
1965	cgGCUUAGGAUUGG-UGAUCUGGUGGUCCCUu	|| |||: ::|| || :||||||||||	caCGCATCTCGGCCTCCTCTGCCACCAGGGAg	>hsa_piR_017716|gb|DQ594453|Homo	XM_024449107.1	180	-38.73	2	30	1630	1661	29	0.6552	0.7931	||||||||||	:|| || :	CHTF8
1966	cgGCUUAGGAUUGG-UGAUCUGGUGGUCCCUu	|| |||: ::|| || :||||||||||	caCGCATCTCGGCCTCCTCTGCCACCAGGGAg	>hsa_piR_017716|gb|DQ594453|Homo	XM_024449108.1	180	-38.73	2	30	1621	1652	29	0.6552	0.7931	||||||||||	:|| || :	CCNI2
1967	cgGCUUAGGAUUGG-UGAUCUGGUGGUCCCUu	|| |||: ::|| || :||||||||||	caCGCATCTCGGCCTCCTCTGCCACCAGGGAg	>hsa_piR_017716|gb|DQ594453|Homo	XM_024449109.1	180	-38.73	2	30	1621	1652	29	0.6552	0.7931	||||||||||	:|| || :	SHBG
1968	cgGCUUAGGAUUG-GUGAUCUGGUGGUCCCUu	| |||| ||| : || ||||||||||	caCAAATCAGAACTTCCTTCCCCACCAGGGAg	>hsa_piR_017716|gb|DQ594453|Homo	XM_024449522.1	176	-33.5	2	30	8538	8569	29	0.6897	0.7241	||||||||||	|| : ||	DERPC
1969	cggCUUAGGAUUGGUGAUCUGGUGGUCCCUu	|||||| |: |||| ||||||||||	tggGAATCCCAG-CACT--CCCACCAGGGAt	>hsa_piR_017716|gb|DQ594453|Homo	XM_024449680.1	183	-35.28	2	29	188	215	27	0.7778	0.8148	||||||||||	|: ||||	CHTF8
1970	cggCUUAGGAUUGGUGAUCUGGUGGUCCCUu	| |||: || || : :||||||||||	tggGCATCT--ACGACCGCGCCACCAGGGAg	>hsa_piR_017716|gb|DQ594453|Homo	XM_024450444.1	173	-35.5	2	29	355	383	27	0.6667	0.7778	||||||||||	|| || : :	INSC
1971	cgGCUUA--GGAUUGG--UGAUCUGGUGGUCCCUu	||| | || | || :||: ||||||||||	acCGACTTCCCCATCCCTGCTGTCCCACCAGGGAc	>hsa_piR_017716|gb|DQ594453|Homo	XM_024450807.1	171	-38.09	2	30	1143	1177	32	0.6562	0.7188	||||||||||	|| :||:	ACVRL1
1972	cgGCUUA--GGAUUGG--UGAUCUGGUGGUCCCUu	||| | || | || :||: ||||||||||	acCGACTTCCCCATCCCTGCTGTCCCACCAGGGAc	>hsa_piR_017716|gb|DQ594453|Homo	XM_024450808.1	171	-38.09	2	30	1013	1047	32	0.6562	0.7188	||||||||||	|| :||:	UNC13A
1973	cggCUUAGGAUUGGUGAUCUGGUGGUCCCUu	| || || :| :|| :||||||||||	ggaGCATGCTCGCAGCT--GCCACCAGGGAa	>hsa_piR_017716|gb|DQ594453|Homo	XM_024450845.1	173	-31.87	2	29	804	832	27	0.6667	0.7778	||||||||||	:| :|| :	INTS1
1974	cggCUUAGGAUUGGUGAUCUGGUGGUCCCUu	| || || :| :|| :||||||||||	ggaGCATGCTCGCAGCT--GCCACCAGGGAa	>hsa_piR_017716|gb|DQ594453|Homo	XM_024450846.1	173	-31.87	2	29	883	911	27	0.6667	0.7778	||||||||||	:| :|| :	TSPAN11
1975	cgGCUUAGGAU-UGGUGAUCUGGUGGUCCCUu	:|: | | | :: ||| |:||||||||||	atTGGCTGCAATGTAACT-GGCCACCAGGGAc	>hsa_piR_017716|gb|DQ594453|Homo	XM_024451002.1	170	-33.19	2	30	2721	2751	29	0.6207	0.7931	||||||||||	:: ||| |:	CIMIP7
1976	cgGCUUAGGAU-UGGUGAUCUGGUGGUCCCUu	:|: | | | :: ||| |:||||||||||	atTGGCTGCAATGTAACT-GGCCACCAGGGAc	>hsa_piR_017716|gb|DQ594453|Homo	XM_024451003.1	170	-33.19	2	30	2721	2751	29	0.6207	0.7931	||||||||||	:: ||| |:	DMPK
1977	cgGCUUAGGAU-UGGUGAUCUGGUGGUCCCUu	:|: | | | :: ||| |:||||||||||	atTGGCTGCAATGTAACT-GGCCACCAGGGAc	>hsa_piR_017716|gb|DQ594453|Homo	XM_024451005.1	170	-33.19	2	30	2721	2751	29	0.6207	0.7931	||||||||||	:: ||| |:	DMPK
1978	cggcuuaggaUUGGUGAUCUGGUGGUCCCUu	||::|| ||||||||||||	gtgtgggcgaAATTAC--GACCACCAGGGAg	>hsa_piR_017716|gb|DQ594453|Homo	XM_024452998.1	174	-34.77	2	22	350	378	20	0.8	0.9	||||||||||	||::|| ||	C1orf226
1979	cggcuuaggAUUGGUGAU-CUGGUGGUCCCUu	||||| : | |||||||||||	acaccgctgTAACCCTCACCACCACCAGGGAg	>hsa_piR_017716|gb|DQ594453|Homo	XM_024453050.1	173	-37.69	2	23	875	906	22	0.7727	0.8182	||||||||||	||| : | |	ADGRF5
1980	cggcuuagGAUUGGUGAUCUGGUGGUCCCUu	|| |:|: | |||||||||||	tcatatggCTCATCGATCTACCACCAGGGAa	>hsa_piR_017716|gb|DQ594453|Homo	XM_024453154.1	175	-31.45	2	24	9401	9431	22	0.7273	0.8182	||||||||||	|:|: | |	OBSCN
1981	cggcuuagGAUUGGUGAUCUGGUGGUCCCUu	|| |:|: | |||||||||||	tcatatggCTCATCGATCTACCACCAGGGAa	>hsa_piR_017716|gb|DQ594453|Homo	XM_024453155.1	175	-31.45	2	24	9395	9425	22	0.7273	0.8182	||||||||||	|:|: | |	EPN2
1982	cggcuuagGAUUGGUG-AUCUGGUGGUCCCUu	| || || || |||||||||||	agatccagCGAAGAACATAAACCACCAGGGAt	>hsa_piR_017716|gb|DQ594453|Homo	XM_024453722.1	174	-31.8	2	24	927	958	23	0.7826	0.7826	||||||||||	| || || |	NUDT19
1983	cggcuuagGAUUGGUG-AUCUGGUGGUCCCUu	| || || || |||||||||||	agatccagCGAAGAACATAAACCACCAGGGAt	>hsa_piR_017716|gb|DQ594453|Homo	XM_024453723.1	174	-31.8	2	24	744	775	23	0.7826	0.7826	||||||||||	| || || |	CEP170B
1984	cgGCUUAGGAUU---GGUGA----UCUGGUGGUCCCUu	| || ||||| :|| | |||||||||||||	ccCCAAGCCTAAGGTTCAGTGGAGAGACCACCAGGGAc	>hsa_piR_017716|gb|DQ594453|Homo	XM_024454380.1	179	-36.55	2	30	759	796	35	0.6857	0.7143	||||||||||	| | |||	ADCY9
1985	cggcuuagGAUUGGUGAUCUGGUGGUCCCUu	:| |||| :||||||||||||	gctgttggTTTACCA--GGACCACCAGGGAt	>hsa_piR_017716|gb|DQ594453|Homo	XR_001737092.1	176	-36.93	2	24	2573	2601	22	0.7727	0.8636	||||||||||	|||| :||	AGAP2
1986	cgGCUUA--GGAUUGGUG-AUCUGGUGGUCCCUu	| ||| :|| :|::| |||||||||||||	tgCCAATGATCT-GCTGCAAAGACCACCAGGGAc	>hsa_piR_017716|gb|DQ594453|Homo	XR_001737646.1	177	-35.71	2	30	903	935	31	0.6774	0.8065	||||||||||	:|::| |||	KLC2
1987	cggcuuAGGAUUGGUGAUCUGGUGGUCCCUu	||| :||: :||||||||||||	tgtcccTCCAGACTCGGGGACCACCAGGGAc	>hsa_piR_017716|gb|DQ594453|Homo	XR_001738391.1	181	-36.3	2	26	439	469	24	0.7083	0.8333	||||||||||	:||: :||	KLC2
1988	cggcuuAGGAUUGGUGAUCUGGUGGUCCCUu	||| :||: :||||||||||||	tgtcccTCCAGACTCGGGGACCACCAGGGAc	>hsa_piR_017716|gb|DQ594453|Homo	XR_001738392.1	181	-36.3	2	26	439	469	24	0.7083	0.8333	||||||||||	:||: :||	KLC2
1989	cggcuuaggaUUGGUGAUCUGGUGGUCCCUu	||: | |||||||||||||	gggaccagagAATGAGAAGACCACCAGGGAg	>hsa_piR_017716|gb|DQ594453|Homo	XR_001739319.1	177	-35.24	2	22	1426	1456	20	0.8	0.85	||||||||||	||: | |||	C1orf226
1990	cggCUUAGGAUUGGUGAUCU-GGUGGUCCCUu	||: |: :| :| || | ||||||||||	gcaGAGACTGGAGTAATACACCCACCAGGGAa	>hsa_piR_017716|gb|DQ594453|Homo	XR_001739617.1	175	-32.39	2	29	818	849	28	0.6429	0.7857	||||||||||	| :| || |	LTK
1991	cggCUUAGGAUUGGUGAUCU-GGUGGUCCCUu	||: |: :| :| || | ||||||||||	gcaGAGACTGGAGTAATACACCCACCAGGGAa	>hsa_piR_017716|gb|DQ594453|Homo	XR_001739618.1	175	-32.39	2	29	730	761	28	0.6429	0.7857	||||||||||	| :| || |	CCND3
1992	cggCUUAGGAUUGGUGAUCU-GGUGGUCCCUu	||: |: :| :| || | ||||||||||	gcaGAGACTGGAGTAATACACCCACCAGGGAa	>hsa_piR_017716|gb|DQ594453|Homo	XR_001739619.2	175	-32.39	2	29	698	729	28	0.6429	0.7857	||||||||||	| :| || |	TMEM132C
1993	cggCUUAGGAUUGGUGAUCU-GGUGGUCCCUu	||: |: :| :| || | ||||||||||	gcaGAGACTGGAGTAATACACCCACCAGGGAa	>hsa_piR_017716|gb|DQ594453|Homo	XR_001739620.1	175	-32.39	2	29	818	849	28	0.6429	0.7857	||||||||||	| :| || |	CCND3
1994	cggcuuaGGAUUGGUGAUCUGGUGGUCCCUu	:||: | :|| |:||||||||||	cagggccTCTGCCGGCT-GGCCACCAGGGAg	>hsa_piR_017716|gb|DQ594453|Homo	XR_001740049.2	174	-39.27	2	25	3439	3468	23	0.6957	0.8696	||||||||||	: | :|| |:	CCND3
1995	cggcuuaGGAUUGGUGAUCUGGUGGUCCCUu	:||: | :|| |:||||||||||	cagggccTCTGCCGGCT-GGCCACCAGGGAg	>hsa_piR_017716|gb|DQ594453|Homo	XR_001740050.2	174	-39.27	2	25	3454	3483	23	0.6957	0.8696	||||||||||	: | :|| |:	MFSD2A
1996	cggcuUAGGAUUGGUG-AUCUGGUGGUCCCUu	| |:|: |||| | ||||||||||	gagttAACTTGTCCACGTCCTCCACCAGGGAa	>hsa_piR_017716|gb|DQ594453|Homo	XR_001740731.1	173	-35.44	2	27	3646	3677	26	0.6923	0.7692	||||||||||	|||| |	DCHS2
1997	cggcuUAGGAUUGGUG-AUCUGGUGGUCCCUu	| |:|: |||| | ||||||||||	gagttAACTTGTCCACGTCCTCCACCAGGGAa	>hsa_piR_017716|gb|DQ594453|Homo	XR_001740732.1	173	-35.44	2	27	1775	1806	26	0.6923	0.7692	||||||||||	|||| |	ASAP3
1998	cggcuUAGGAUUGGUG-AUCUGGUGGUCCCUu	| |:|: |||| | ||||||||||	gagttAACTTGTCCACGTCCTCCACCAGGGAa	>hsa_piR_017716|gb|DQ594453|Homo	XR_001740734.1	173	-35.44	2	27	4589	4620	26	0.6923	0.7692	||||||||||	|||| |	SP9
1999	cgGCUUAGGAUU---GGUGA----UCUGGUGGUCCCUu	| || ||||| :|| | |||||||||||||	ccCCAAGCCTAAGGTTCAGTGGAGAGACCACCAGGGAc	>hsa_piR_017716|gb|DQ594453|Homo	XR_001742017.2	179	-36.55	2	30	759	796	35	0.6857	0.7143	||||||||||	| | |||	ADAMTSL2
2000	cggcuUAGGAUUGGUGAUCUGGUGGUCCCUu	| |:|:|| :| ||||||||||	ggactAGCTTGACAGCCTTCCCACCAGGGAa	>hsa_piR_017716|gb|DQ594453|Homo	XR_001742614.1	170	-31.74	2	27	1237	1267	25	0.64	0.76	||||||||||	:|| :|	DIP2A
2001	cggcuuAGGAUUGGUGAUC--UGGUGGUCCCUu	|| ||| || || |||||||||||	tcactcTCAGAACAACGAGGCACCACCAGGGAa	>hsa_piR_017716|gb|DQ594453|Homo	XR_001744111.1	180	-30.94	2	26	342	374	26	0.7692	0.7692	||||||||||	| || || |	DIP2A
2002	cggcuuAGGA-UUGGUGAUCUGGUGGUCCCUu	|||| |:||| |||||||||||	ccctgtTCCTCTTCTACTTCACCACCAGGGAg	>hsa_piR_017716|gb|DQ594453|Homo	XR_001744577.2	180	-41.75	2	26	2019	2050	25	0.76	0.8	||||||||||	|:||| |	SHBG
2003	cggcuuaGGAUUG-GUGA-UC-UGGUGGUCCCUu	|||:|| :|| || :||||||||||	caacctgCCTGACAGGCTGAGCGCCACCAGGGAg	>hsa_piR_017716|gb|DQ594453|Homo	XR_001744577.2	173	-40.24	2	25	127	160	26	0.7308	0.8462	||||||||||	:|| || :	SHBG
2004	cggcuUAGGAUUGGUGAUCUGGUGGUCCCUu	| || ||||| :||||||||||	cactcACCCCCACCACCCTGCCACCAGGGAc	>hsa_piR_017716|gb|DQ594453|Homo	XR_001744658.2	178	-32.95	2	27	569	599	25	0.72	0.76	||||||||||	||||| :	SHBG
2005	cggcuUAGGAUUGGUGAUCUGGUGGUCCCUu	| || ||||| :||||||||||	cactcACCCCCACCACCCTGCCACCAGGGAc	>hsa_piR_017716|gb|DQ594453|Homo	XR_001744659.2	178	-32.95	2	27	569	599	25	0.72	0.76	||||||||||	||||| :	ALDH3B1
2006	cggcuUAGGAUUGGUGAUCUGGUGGUCCCUu	| || ||||| :||||||||||	cactcACCCCCACCACCCTGCCACCAGGGAc	>hsa_piR_017716|gb|DQ594453|Homo	XR_001744660.2	178	-32.95	2	27	569	599	25	0.72	0.76	||||||||||	||||| :	TRPM6
2007	cggcuUAGGAUUGGUGAUCUGGUGGUCCCUu	| || ||||| :||||||||||	cactcACCCCCACCACCCTGCCACCAGGGAc	>hsa_piR_017716|gb|DQ594453|Homo	XR_001744661.2	178	-32.95	2	27	569	599	25	0.72	0.76	||||||||||	||||| :	TRPM6
2008	cgGCUUAGGAUUG-GUGAUCUGGUGGUCCCUu	|||: | || | ||| |||||||||||	ttCGAG-CATATCAAACTTCACCACCAGGGAg	>hsa_piR_017716|gb|DQ594453|Homo	XR_001745486.2	178	-35.22	2	30	2011	2041	29	0.7241	0.7586	||||||||||	| ||| |	EXT2
2009	cggCUUAGGAUUGGUGAUC-UGGUGGUCCCUu	||||:| |||| |:| |||||||||||	ataGAATTC--ACCAGTGGAACCACCAGGGAt	>hsa_piR_017716|gb|DQ594453|Homo	XR_001745765.1	192	-39.17	2	29	520	549	28	0.7857	0.8571	||||||||||	|||| |:| |	SLAMF6
2010	cggCUUAGGAUUGGUGAUC-UGGUGGUCCCUu	||||:| |||| |:| |||||||||||	ataGAATTC--ACCAGTGGAACCACCAGGGAt	>hsa_piR_017716|gb|DQ594453|Homo	XR_001745766.1	192	-39.17	2	29	618	647	28	0.7857	0.8571	||||||||||	|||| |:| |	ZDHHC8
2011	cggCUUAGGAUUGGUGAUC-UGGUGGUCCCUu	||||:| |||| |:| |||||||||||	ataGAATTC--ACCAGTGGAACCACCAGGGAt	>hsa_piR_017716|gb|DQ594453|Homo	XR_001745767.1	192	-39.17	2	29	428	457	28	0.7857	0.8571	||||||||||	|||| |:| |	RPH3AL
2012	cggCUUAGGAUUGGUGAUC-UGGUGGUCCCUu	||||:| |||| |:| |||||||||||	ataGAATTC--ACCAGTGGAACCACCAGGGAt	>hsa_piR_017716|gb|DQ594453|Homo	XR_001745768.1	192	-39.17	2	29	520	549	28	0.7857	0.8571	||||||||||	|||| |:| |	RPH3AL
2013	cggCUUAG-GA--UUGGUGAUCUGGUGGUCCCUu	||| | || |: | | ||:||||||||||	ctaGAAGCTCTGGAGGCCCCAGGCCACCAGGGAg	>hsa_piR_017716|gb|DQ594453|Homo	XR_001747575.1	178	-37.76	2	29	625	658	30	0.7	0.7667	||||||||||	|: | | ||:	RPH3AL
2014	cggCUUAG-GA--UUGGUGAUCUGGUGGUCCCUu	||| | || |: | | ||:||||||||||	ctaGAAGCTCTGGAGGCCCCAGGCCACCAGGGAg	>hsa_piR_017716|gb|DQ594453|Homo	XR_001747576.1	178	-37.76	2	29	771	804	30	0.7	0.7667	||||||||||	|: | | ||:	YAF2
2015	cggcUUAGGAUUGGUGAUCUGGUGGUCCCUu	:|| :|: ||| :||||||||||||	gtttGAT-TTGCCCA-AGGACCACCAGGGAa	>hsa_piR_017716|gb|DQ594453|Homo	XR_001747631.1	175	-36.91	2	28	100	128	26	0.6923	0.8462	||||||||||	: ||| :||	DHRS4L2
2016	cggcuuaGGAUUG-GUGAUCU-GGUGGUCCCUu	::|:|| ::| :|| ||||||||||	ttcccccTTTGACTTGCAGGAGCCACCAGGGAc	>hsa_piR_017716|gb|DQ594453|Homo	XR_001747793.1	170	-29.76	2	25	7013	7045	25	0.64	0.88	||||||||||	| ::| :||	DHRS4L2
2017	cggcuuaGGAUUG-GUGAUCU-GGUGGUCCCUu	::|:|| ::| :|| ||||||||||	ttcccccTTTGACTTGCAGGAGCCACCAGGGAc	>hsa_piR_017716|gb|DQ594453|Homo	XR_001747794.1	170	-29.76	2	25	7143	7175	25	0.64	0.88	||||||||||	| ::| :||	DHRS4L2
2018	cggCUUAGGAUUGGUGAUCUGGUGGUCCCUu	| || || :| :|| :||||||||||	ggaGCATGCTCGCAGCT--GCCACCAGGGAa	>hsa_piR_017716|gb|DQ594453|Homo	XR_001752572.2	173	-31.87	2	29	712	740	27	0.6667	0.7778	||||||||||	:| :|| :	ABCC10
2019	cggCUUAGGAUUGGUGAUCUGGUGGUCCCUu	| || || :| :|| :||||||||||	ggaGCATGCTCGCAGCT--GCCACCAGGGAa	>hsa_piR_017716|gb|DQ594453|Homo	XR_001752573.2	173	-31.87	2	29	733	761	27	0.6667	0.7778	||||||||||	:| :|| :	MGAT5B
2020	cggCUUAGGAUUGGUGAUCUGGUGGUCCCUu	| || || :| :|| :||||||||||	ggaGCATGCTCGCAGCT--GCCACCAGGGAa	>hsa_piR_017716|gb|DQ594453|Homo	XR_001752574.2	173	-31.87	2	29	733	761	27	0.6667	0.7778	||||||||||	:| :|| :	CUX1
2021	cggCUUAGGAUUGGUGAUCUGGUGGUCCCUu	| || || :| :|| :||||||||||	ggaGCATGCTCGCAGCT--GCCACCAGGGAa	>hsa_piR_017716|gb|DQ594453|Homo	XR_001752575.2	173	-31.87	2	29	712	740	27	0.6667	0.7778	||||||||||	:| :|| :	RASSF1
2022	cggcuuAGGAUUGGUGAUC-UGGUGGUCCCUu	|||| :||| || |||||||||||	gctgccTCCT-GCCAGAAGAACCACCAGGGAc	>hsa_piR_017716|gb|DQ594453|Homo	XR_001752589.1	182	-40.73	2	26	1937	1967	25	0.8	0.84	||||||||||	:||| || |	LSP1
2023	cgGCUUA-GGAUUG-GUGAUCU---GGUGGUCCCUu	:||:| |||::| | |:|| ||||||||||	ggTGAGTGCCTGGCGCCATGGAACGCCACCAGGGAg	>hsa_piR_017716|gb|DQ594453|Homo	XR_001752926.1	174	-40.67	2	30	680	715	33	0.6364	0.7879	||||||||||	| |:||	SETMAR
2024	cggcuuaggAUUGGUGAU-CUGGUGGUCCCUu	|: |::||: ||||||||||||	gggccaggaTGCCTGCTGTGACCACCAGGGAg	>hsa_piR_017716|gb|DQ594453|Homo	XR_001753042.2	177	-43.15	2	23	3660	3691	22	0.7273	0.9091	||||||||||	|::||: ||	MST1R
2025	cggcUUAG-GAU--UGGUGAUCUGGUGGUCCCUu	|:|| ||| :||| || |||||||||||	tggaAGTCTCTATCGCCA-TAAACCACCAGGGAc	>hsa_piR_017716|gb|DQ594453|Homo	XR_001755576.1	183	-32.73	2	28	379	411	29	0.7586	0.8276	||||||||||	:||| || |	VSX1
2026	cggCUUAGGAUU-----GGUGAUCUGGUGGUCCCUu	||| ||||| | : |||||||||||||	ctgGAACCCTAAGGGAGCGGAAAGACCACCAGGGAt	>hsa_piR_017716|gb|DQ594453|Homo	XR_001755748.1	179	-37.29	2	29	52	87	32	0.6875	0.7188	||||||||||	| : |||	VSX1
2027	cggCUUAGGAUU-----GGUGAUCUGGUGGUCCCUu	||| ||||| | : |||||||||||||	ctgGAACCCTAAGGGAGCGGAAAGACCACCAGGGAt	>hsa_piR_017716|gb|DQ594453|Homo	XR_001755749.1	179	-37.29	2	29	52	87	32	0.6875	0.7188	||||||||||	| : |||	DPP3
2028	cggCUUAGGAUU-----GGUGAUCUGGUGGUCCCUu	||| ||||| | : |||||||||||||	ctgGAACCCTAAGGGAGCGGAAAGACCACCAGGGAt	>hsa_piR_017716|gb|DQ594453|Homo	XR_001755750.1	179	-37.29	2	29	52	87	32	0.6875	0.7188	||||||||||	| : |||	TRMT2A
2029	cggCUUAGGAUU-----GGUGAUCUGGUGGUCCCUu	||| ||||| | : |||||||||||||	ctgGAACCCTAAGGGAGCGGAAAGACCACCAGGGAt	>hsa_piR_017716|gb|DQ594453|Homo	XR_001755751.1	179	-37.29	2	29	52	87	32	0.6875	0.7188	||||||||||	| : |||	SPATA20
2030	cggCUUAGGAUU-----GGUGAUCUGGUGGUCCCUu	||| ||||| | : |||||||||||||	ctgGAACCCTAAGGGAGCGGAAAGACCACCAGGGAt	>hsa_piR_017716|gb|DQ594453|Homo	XR_001755752.1	179	-37.29	2	29	52	87	32	0.6875	0.7188	||||||||||	| : |||	FBH1
2031	cggCUUAGGAUU-----GGUGAUCUGGUGGUCCCUu	||| ||||| | : |||||||||||||	ctgGAACCCTAAGGGAGCGGAAAGACCACCAGGGAt	>hsa_piR_017716|gb|DQ594453|Homo	XR_001755753.1	179	-37.29	2	29	52	87	32	0.6875	0.7188	||||||||||	| : |||	FBH1
2032	cggCUUAGGAUU-----GGUGAUCUGGUGGUCCCUu	||| ||||| | : |||||||||||||	ctgGAACCCTAAGGGAGCGGAAAGACCACCAGGGAt	>hsa_piR_017716|gb|DQ594453|Homo	XR_001755754.1	179	-37.29	2	29	52	87	32	0.6875	0.7188	||||||||||	| : |||	ARFRP1
2033	cggCUUAGGAUU-----GGUGAUCUGGUGGUCCCUu	||| ||||| | : |||||||||||||	ctgGAACCCTAAGGGAGCGGAAAGACCACCAGGGAt	>hsa_piR_017716|gb|DQ594453|Homo	XR_001755755.1	179	-37.29	2	29	52	87	32	0.6875	0.7188	||||||||||	| : |||	OBSCN
2034	cggCUUAGGAUU-----GGUGAUCUGGUGGUCCCUu	||| ||||| | : |||||||||||||	ctgGAACCCTAAGGGAGCGGAAAGACCACCAGGGAt	>hsa_piR_017716|gb|DQ594453|Homo	XR_001755757.1	179	-37.29	2	29	52	87	32	0.6875	0.7188	||||||||||	| : |||	SEMA4F
2035	cggCUUAGGAUU-----GGUGAUCUGGUGGUCCCUu	||| ||||| | : |||||||||||||	ctgGAACCCTAAGGGAGCGGAAAGACCACCAGGGAt	>hsa_piR_017716|gb|DQ594453|Homo	XR_001755758.1	179	-37.29	2	29	52	87	32	0.6875	0.7188	||||||||||	| : |||	SEMA4F
2036	cggCUUAGGAUU-----GGUGAUCUGGUGGUCCCUu	||| ||||| | : |||||||||||||	ctgGAACCCTAAGGGAGCGGAAAGACCACCAGGGAt	>hsa_piR_017716|gb|DQ594453|Homo	XR_001755759.1	179	-37.29	2	29	52	87	32	0.6875	0.7188	||||||||||	| : |||	SLC2A8
2037	cggCUUAGGAUU-----GGUGAUCUGGUGGUCCCUu	||| ||||| | : |||||||||||||	ctgGAACCCTAAGGGAGCGGAAAGACCACCAGGGAt	>hsa_piR_017716|gb|DQ594453|Homo	XR_001756017.1	179	-37.29	2	29	52	87	32	0.6875	0.7188	||||||||||	| : |||	TBC1D16
2038	cggCUUAGGAUU-----GGUGAUCUGGUGGUCCCUu	||| ||||| | : |||||||||||||	ctgGAACCCTAAGGGAGCGGAAAGACCACCAGGGAt	>hsa_piR_017716|gb|DQ594453|Homo	XR_001756018.1	179	-37.29	2	29	52	87	32	0.6875	0.7188	||||||||||	| : |||	TBC1D16
2039	cggCUUAGGAUU-----GGUGAUCUGGUGGUCCCUu	||| ||||| | : |||||||||||||	ctgGAACCCTAAGGGAGCGGAAAGACCACCAGGGAt	>hsa_piR_017716|gb|DQ594453|Homo	XR_001756019.1	179	-37.29	2	29	52	87	32	0.6875	0.7188	||||||||||	| : |||	SETMAR
2040	cggCUUAGGAUU-----GGUGAUCUGGUGGUCCCUu	||| ||||| | : |||||||||||||	ctgGAACCCTAAGGGAGCGGAAAGACCACCAGGGAt	>hsa_piR_017716|gb|DQ594453|Homo	XR_001756020.1	179	-37.29	2	29	52	87	32	0.6875	0.7188	||||||||||	| : |||	TADA3
2041	cggCUUAGGAUU-----GGUGAUCUGGUGGUCCCUu	||| ||||| | : |||||||||||||	ctgGAACCCTAAGGGAGCGGAAAGACCACCAGGGAt	>hsa_piR_017716|gb|DQ594453|Homo	XR_001756021.1	179	-37.29	2	29	52	87	32	0.6875	0.7188	||||||||||	| : |||	INSC
2042	cggCUUAGGAUU-----GGUGAUCUGGUGGUCCCUu	||| ||||| | : |||||||||||||	ctgGAACCCTAAGGGAGCGGAAAGACCACCAGGGAt	>hsa_piR_017716|gb|DQ594453|Homo	XR_001756022.1	179	-37.29	2	29	52	87	32	0.6875	0.7188	||||||||||	| : |||	INSC
2043	cggCUUAGGAUU-----GGUGAUCUGGUGGUCCCUu	||| ||||| | : |||||||||||||	ctgGAACCCTAAGGGAGCGGAAAGACCACCAGGGAt	>hsa_piR_017716|gb|DQ594453|Homo	XR_001756023.1	179	-37.29	2	29	52	87	32	0.6875	0.7188	||||||||||	| : |||	INSC
2044	cggCUUAGGAUU-----GGUGAUCUGGUGGUCCCUu	||| ||||| | : |||||||||||||	ctgGAACCCTAAGGGAGCGGAAAGACCACCAGGGAt	>hsa_piR_017716|gb|DQ594453|Homo	XR_001756024.1	179	-37.29	2	29	52	87	32	0.6875	0.7188	||||||||||	| : |||	INSC
2045	cggCUUAGGAUU-----GGUGAUCUGGUGGUCCCUu	||| ||||| | : |||||||||||||	ctgGAACCCTAAGGGAGCGGAAAGACCACCAGGGAt	>hsa_piR_017716|gb|DQ594453|Homo	XR_001756026.1	179	-37.29	2	29	52	87	32	0.6875	0.7188	||||||||||	| : |||	COBLL1
2046	cggCUUAGGAUU-----GGUGAUCUGGUGGUCCCUu	||| ||||| | : |||||||||||||	ctgGAACCCTAAGGGAGCGGAAAGACCACCAGGGAt	>hsa_piR_017716|gb|DQ594453|Homo	XR_001756027.1	179	-37.29	2	29	52	87	32	0.6875	0.7188	||||||||||	| : |||	COBLL1
2047	cggCUUAGGAUU-----GGUGAUCUGGUGGUCCCUu	||| ||||| | : |||||||||||||	ctgGAACCCTAAGGGAGCGGAAAGACCACCAGGGAt	>hsa_piR_017716|gb|DQ594453|Homo	XR_001756028.1	179	-37.29	2	29	52	87	32	0.6875	0.7188	||||||||||	| : |||	COBLL1
2048	cggcuuaGGAUUG-GUGAUCU-GGUGGUCCCUu	::|:|| ::| :|| ||||||||||	ttcccccTTTGACTTGCAGGAGCCACCAGGGAc	>hsa_piR_017716|gb|DQ594453|Homo	XR_002957132.1	170	-29.76	2	25	6876	6908	25	0.64	0.88	||||||||||	| ::| :||	HPCAL4
2049	cggcuuaGGAUUG-GUGAUCU-GGUGGUCCCUu	::|:|| ::| :|| ||||||||||	ttcccccTTTGACTTGCAGGAGCCACCAGGGAc	>hsa_piR_017716|gb|DQ594453|Homo	XR_002957133.1	170	-29.76	2	25	6816	6848	25	0.64	0.88	||||||||||	| ::| :||	HPCAL4
2050	cgGCUUAGGAUUGG-UGAUCUGGUGGUCCCUu	|| |||: ::|| || :||||||||||	caCGCATCTCGGCCTCCTCTGCCACCAGGGAg	>hsa_piR_017716|gb|DQ594453|Homo	XR_002957365.1	180	-38.73	2	30	1098	1129	29	0.6552	0.7931	||||||||||	:|| || :	DHRS4
2051	cgGCUUA--GGAUUGG--UGAUCUGGUGGUCCCUu	||| | || | || :||: ||||||||||	acCGACTTCCCCATCCCTGCTGTCCCACCAGGGAc	>hsa_piR_017716|gb|DQ594453|Homo	XR_002958031.1	171	-38.09	2	30	1550	1584	32	0.6562	0.7188	||||||||||	|| :||:	DHRS4
2052	cgGCUUA--GGAUUGG--UGAUCUGGUGGUCCCUu	||| | || | || :||: ||||||||||	acCGACTTCCCCATCCCTGCTGTCCCACCAGGGAc	>hsa_piR_017716|gb|DQ594453|Homo	XR_002958032.1	171	-38.09	2	30	1507	1541	32	0.6562	0.7188	||||||||||	|| :||:	DHRS4
2053	cgGCUUA--GGAUUGG--UGAUCUGGUGGUCCCUu	||| | || | || :||: ||||||||||	acCGACTTCCCCATCCCTGCTGTCCCACCAGGGAc	>hsa_piR_017716|gb|DQ594453|Homo	XR_002958033.1	171	-38.09	2	30	1176	1210	32	0.6562	0.7188	||||||||||	|| :||:	DHRS4
2054	cgGCUUA--GGAUUGG--UGAUCUGGUGGUCCCUu	||| | || | || :||: ||||||||||	acCGACTTCCCCATCCCTGCTGTCCCACCAGGGAc	>hsa_piR_017716|gb|DQ594453|Homo	XR_002958034.1	171	-38.09	2	30	1272	1306	32	0.6562	0.7188	||||||||||	|| :||:	DHRS4
2055	cgGCUUA--GGAUUGG--UGAUCUGGUGGUCCCUu	||| | || | || :||: ||||||||||	acCGACTTCCCCATCCCTGCTGTCCCACCAGGGAc	>hsa_piR_017716|gb|DQ594453|Homo	XR_002958035.1	171	-38.09	2	30	3447	3481	32	0.6562	0.7188	||||||||||	|| :||:	PLCB2
2056	cgGCUUA--GGAUUGG--UGAUCUGGUGGUCCCUu	||| | || | || :||: ||||||||||	acCGACTTCCCCATCCCTGCTGTCCCACCAGGGAc	>hsa_piR_017716|gb|DQ594453|Homo	XR_002958036.1	171	-38.09	2	30	1192	1226	32	0.6562	0.7188	||||||||||	|| :||:	PLCB2
2057	cgGCUUA--GGAUUGG--UGAUCUGGUGGUCCCUu	||| | || | || :||: ||||||||||	acCGACTTCCCCATCCCTGCTGTCCCACCAGGGAc	>hsa_piR_017716|gb|DQ594453|Homo	XR_002958037.1	171	-38.09	2	30	1602	1636	32	0.6562	0.7188	||||||||||	|| :||:	SLC43A2
2058	cgGCUUA--GGAUUGG--UGAUCUGGUGGUCCCUu	||| | || | || :||: ||||||||||	acCGACTTCCCCATCCCTGCTGTCCCACCAGGGAc	>hsa_piR_017716|gb|DQ594453|Homo	XR_002958038.1	171	-38.09	2	30	3494	3528	32	0.6562	0.7188	||||||||||	|| :||:	NR2E1
2059	cgGCUUA--GGAUUGG--UGAUCUGGUGGUCCCUu	||| | || | || :||: ||||||||||	acCGACTTCCCCATCCCTGCTGTCCCACCAGGGAc	>hsa_piR_017716|gb|DQ594453|Homo	XR_002958039.1	171	-38.09	2	30	1262	1296	32	0.6562	0.7188	||||||||||	|| :||:	CCNI2
2060	cgGCUUA--GGAUUGG--UGAUCUGGUGGUCCCUu	||| | || | || :||: ||||||||||	acCGACTTCCCCATCCCTGCTGTCCCACCAGGGAc	>hsa_piR_017716|gb|DQ594453|Homo	XR_002958040.1	171	-38.09	2	30	2404	2438	32	0.6562	0.7188	||||||||||	|| :||:	CCNI2
2061	cggCUUAGGAUUGGUGAUCUGGUGGUCCCUu	| || || :| :|| :||||||||||	ggaGCATGCTCGCAGCT--GCCACCAGGGAa	>hsa_piR_017716|gb|DQ594453|Homo	XR_002958048.1	173	-31.87	2	29	712	740	27	0.6667	0.7778	||||||||||	:| :|| :	CCND3
2062	cggCUUAGGAUUGGUGAUCUGGUGGUCCCUu	| || || :| :|| :||||||||||	ggaGCATGCTCGCAGCT--GCCACCAGGGAa	>hsa_piR_017716|gb|DQ594453|Homo	XR_002958049.1	173	-31.87	2	29	890	918	27	0.6667	0.7778	||||||||||	:| :|| :	CCND3
2063	cggcuuaggauUGGUGAUCUGGUGGUCCCUu	|: || || ||||||||||	acttgctgggcATGACAAGCCCACCAGGGAg	>hsa_piR_017716|gb|DQ594453|Homo	XR_002958486.1	172	-35.11	2	21	2305	2335	19	0.7895	0.8421	||||||||||	|: || ||	MFSD2A
2064	cggcuuaggauUGGUGAUCUGGUGGUCCCUu	|: || || ||||||||||	acttgctgggcATGACAAGCCCACCAGGGAg	>hsa_piR_017716|gb|DQ594453|Homo	XR_002958487.1	172	-35.11	2	21	2112	2142	19	0.7895	0.8421	||||||||||	|: || ||	MFSD2A
2065	cggcuuaggauUGGUGAUCUGGUGGUCCCUu	|: || || ||||||||||	acttgctgggcATGACAAGCCCACCAGGGAg	>hsa_piR_017716|gb|DQ594453|Homo	XR_002958488.1	172	-35.11	2	21	2419	2449	19	0.7895	0.8421	||||||||||	|: || ||	TMPRSS5
2066	cgGCUUA--GGAUUGGUG-AUCUGGUGGUCCCUu	| ||| :|| :|::| |||||||||||||	tgCCAATGATCT-GCTGCAAAGACCACCAGGGAc	>hsa_piR_017716|gb|DQ594453|Homo	XR_002958544.1	177	-35.71	2	30	1277	1309	31	0.6774	0.8065	||||||||||	:|::| |||	TMPRSS5
2067	cgGCUUA--GGAUUGGUG-AUCUGGUGGUCCCUu	| ||| :|| :|::| |||||||||||||	tgCCAATGATCT-GCTGCAAAGACCACCAGGGAc	>hsa_piR_017716|gb|DQ594453|Homo	XR_002958545.1	177	-35.71	2	30	2130	2162	31	0.6774	0.8065	||||||||||	:|::| |||	DMPK
2068	cgGCUUA--GGAUUGGUG-AUCUGGUGGUCCCUu	| ||| :|| :|::| |||||||||||||	tgCCAATGATCT-GCTGCAAAGACCACCAGGGAc	>hsa_piR_017716|gb|DQ594453|Homo	XR_002958546.1	177	-35.71	2	30	1277	1309	31	0.6774	0.8065	||||||||||	:|::| |||	DMPK
2069	cgGCUUA--GGAUUGGUG-AUCUGGUGGUCCCUu	| ||| :|| :|::| |||||||||||||	tgCCAATGATCT-GCTGCAAAGACCACCAGGGAc	>hsa_piR_017716|gb|DQ594453|Homo	XR_002958547.1	177	-35.71	2	30	1125	1157	31	0.6774	0.8065	||||||||||	:|::| |||	LSP1
2070	cgGCUUA--GGAUUGGUG-AUCUGGUGGUCCCUu	| ||| :|| :|::| |||||||||||||	tgCCAATGATCT-GCTGCAAAGACCACCAGGGAc	>hsa_piR_017716|gb|DQ594453|Homo	XR_002958548.1	177	-35.71	2	30	1277	1309	31	0.6774	0.8065	||||||||||	:|::| |||	SHBG
2071	cgGCUUA--GGAUUGGUG-AUCUGGUGGUCCCUu	| ||| :|| :|::| |||||||||||||	tgCCAATGATCT-GCTGCAAAGACCACCAGGGAc	>hsa_piR_017716|gb|DQ594453|Homo	XR_002958549.1	177	-35.71	2	30	1185	1217	31	0.6774	0.8065	||||||||||	:|::| |||	SHBG
2072	cgGCUUA--GGAUUGGUG-AUCUGGUGGUCCCUu	| ||| :|| :|::| |||||||||||||	tgCCAATGATCT-GCTGCAAAGACCACCAGGGAc	>hsa_piR_017716|gb|DQ594453|Homo	XR_002958552.1	177	-35.71	2	30	1277	1309	31	0.6774	0.8065	||||||||||	:|::| |||	SHBG
2073	cgGCUUA--GGAUUGGUG-AUCUGGUGGUCCCUu	| ||| :|| :|::| |||||||||||||	tgCCAATGATCT-GCTGCAAAGACCACCAGGGAc	>hsa_piR_017716|gb|DQ594453|Homo	XR_002958553.1	177	-35.71	2	30	1277	1309	31	0.6774	0.8065	||||||||||	:|::| |||	SHBG
2074	cggcuuAGGAUUGGUGAUCUGGUGGUCCCUu	|:| :|:| || :||||||||||	gagcccTTCAGATCTCTCTGCCACCAGGGAg	>hsa_piR_017716|gb|DQ594453|Homo	XR_002958604.1	177	-34.89	2	26	1361	1391	24	0.6667	0.8333	||||||||||	:|:| || :	FURIN
2075	cggcuuAGGAUUGGUGAUCUGGUGGUCCCUu	|:| :|:| || :||||||||||	gagcccTTCAGATCTCTCTGCCACCAGGGAg	>hsa_piR_017716|gb|DQ594453|Homo	XR_002958610.1	177	-34.89	2	26	1222	1252	24	0.6667	0.8333	||||||||||	:|:| || :	FURIN
2076	cggcuuAGGAUUGGUGAUCUGGUGGUCCCUu	|:| :|:| || :||||||||||	gagcccTTCAGATCTCTCTGCCACCAGGGAg	>hsa_piR_017716|gb|DQ594453|Homo	XR_002958612.1	177	-34.89	2	26	1186	1216	24	0.6667	0.8333	||||||||||	:|:| || :	ALDH3B1
2077	cggcuuAGGAUUGGUGAUCUGGUGGUCCCUu	|:| :|:| || :||||||||||	gagcccTTCAGATCTCTCTGCCACCAGGGAg	>hsa_piR_017716|gb|DQ594453|Homo	XR_002958616.1	177	-34.89	2	26	1153	1183	24	0.6667	0.8333	||||||||||	:|:| || :	ALDH3B1
2078	cggCUUAGGAUUGGUGAUCUGGUGGUCCCUu	||:|:| |||| || ||||||||||	cagGAGTTC-CACCAGCAG-CCACCAGGGAc	>hsa_piR_017716|gb|DQ594453|Homo	XR_002959086.1	180	-34.87	2	29	1224	1252	27	0.7407	0.8148	||||||||||	|||| ||	NPHP4
2079	cgGCUUAG-GAUUGGUGAUCUGGUGGUCCCUu	| | || ||:| || |||||||||||||	ctCAATTCTCTGAACA-GAGACCACCAGGGAa	>hsa_piR_017716|gb|DQ594453|Homo	XR_243587.3	186	-36.75	2	30	1441	1471	29	0.7586	0.7931	||||||||||	:| || |||	NPHP4
2080	cggcuuaGGAUUG-GUGAUCU-GGUGGUCCCUu	::|:|| ::| :|| ||||||||||	ttcccccTTTGACTTGCAGGAGCCACCAGGGAc	>hsa_piR_017716|gb|DQ594453|Homo	XR_428971.3	170	-29.76	2	25	6543	6575	25	0.64	0.88	||||||||||	| ::| :||	MVP
2081	cgGCUUAG-GAUUGGUGAUCUGGUGGUCCCUu	| | || ||:| || |||||||||||||	ctCAATTCTCTGAACA-GAGACCACCAGGGAa	>hsa_piR_017716|gb|DQ594453|Homo	XR_429846.3	186	-36.75	2	30	1451	1481	29	0.7586	0.7931	||||||||||	:| || |||	MVP
2082	cggcuuAGGAUUGGUGAUCUGGUGGUCCCUu	||| :||: :||||||||||||	tgtcccTCCAGACTCGGGGACCACCAGGGAc	>hsa_piR_017716|gb|DQ594453|Homo	XR_922442.2	181	-36.3	2	26	439	469	24	0.7083	0.8333	||||||||||	:||: :||	TRERF1
2083	cggcUUAGGAUUGGUGAUCUGGUGGUCCCUu	||| |: : ||:||||||||||||	gcacAATGGGAGATCCTGGACCACCAGGGAa	>hsa_piR_017716|gb|DQ594453|Homo	XR_924103.2	183	-38.77	2	28	4439	4469	26	0.6923	0.8077	||||||||||	|: : ||:||	MAP3K6
2084	cggcUUAGGAUUGGUGAUCUGGUGGUCCCUu	|:|||||: |||| ||||||||||	ctgcAGTCCTAGACACT--TCCACCAGGGAa	>hsa_piR_017716|gb|DQ594453|Homo	XR_925372.2	188	-43.9	2	28	1235	1263	26	0.7692	0.8462	||||||||||	|: ||||	SHF
2085	cggcuUAGGAUUGGUGAUCUGGUGGUCCCUu	| || ||||| :||||||||||	cactcACCCCCACCACCCTGCCACCAGGGAc	>hsa_piR_017716|gb|DQ594453|Homo	XR_927461.3	178	-32.95	2	27	569	599	25	0.72	0.76	||||||||||	||||| :	BNC1
2086	cggCUUAGGAUUGGUGAUCUGGUGGUCCCUu	| || || :| :|| :||||||||||	ggaGCATGCTCGCAGCT--GCCACCAGGGAa	>hsa_piR_017716|gb|DQ594453|Homo	XR_934510.3	173	-31.87	2	29	712	740	27	0.6667	0.7778	||||||||||	:| :|| :	GBX2
2087	cgGCUUAGGAUUGGUGAUCUGGUGGUCCCUu	:|:: ||:|| :||| ||||||||||	gcTGGGCACTGAC--TTAG-CCACCAGGGAt	>hsa_piR_017716|gb|DQ594453|Homo	XR_937861.1	172	-38.32	2	30	684	711	28	0.6429	0.8214	||||||||||	:|| :|||	SGSM3
2088	cggcuuaggaUUGGUGAUCUGGUGGUCCCUu	||: | |||||||||||||	gggaccagagAATGAGAAGACCACCAGGGAg	>hsa_piR_017716|gb|DQ594453|Homo	XR_939794.2	177	-35.24	2	22	1411	1441	20	0.8	0.85	||||||||||	||: | |||	EVX1
2089	cggcuUAGGAUUGGUG-AUCUGGUGGUCCCUu	| |:|: |||| | ||||||||||	gagttAACTTGTCCACGTCCTCCACCAGGGAa	>hsa_piR_017716|gb|DQ594453|Homo	XR_940908.2	173	-35.44	2	27	4589	4620	26	0.6923	0.7692	||||||||||	|||| |	EVX1
2090	cggcuUAGGAUUGGUG-AUCUGGUGGUCCCUu	| |:|: |||| | ||||||||||	gagttAACTTGTCCACGTCCTCCACCAGGGAa	>hsa_piR_017716|gb|DQ594453|Homo	XR_940910.2	173	-35.44	2	27	4589	4620	26	0.6923	0.7692	||||||||||	|||| |	PLEKHG3
2091	cggcuUAGGAUUGGUG-AUCUGGUGGUCCCUu	| |:|: |||| | ||||||||||	gagttAACTTGTCCACGTCCTCCACCAGGGAa	>hsa_piR_017716|gb|DQ594453|Homo	XR_940911.2	173	-35.44	2	27	4589	4620	26	0.6923	0.7692	||||||||||	|||| |	PEX6
2092	cggcuUAGGAUUGGUG-AUCUGGUGGUCCCUu	| |:|: |||| | ||||||||||	gagttAACTTGTCCACGTCCTCCACCAGGGAa	>hsa_piR_017716|gb|DQ594453|Homo	XR_940912.2	173	-35.44	2	27	4589	4620	26	0.6923	0.7692	||||||||||	|||| |	TMEM120A
2093	cggcuUAGGAUUGGUG-AUCUGGUGGUCCCUu	| |:|: |||| | ||||||||||	gagttAACTTGTCCACGTCCTCCACCAGGGAa	>hsa_piR_017716|gb|DQ594453|Homo	XR_940913.2	173	-35.44	2	27	4589	4620	26	0.6923	0.7692	||||||||||	|||| |	NFAM1
2094	cggCUUAGGAUUGGUGAUC-UGGUGGUCCCUu	||||:| |||| |:| |||||||||||	ataGAATTC--ACCAGTGGAACCACCAGGGAt	>hsa_piR_017716|gb|DQ594453|Homo	XR_941374.2	192	-39.17	2	29	520	549	28	0.7857	0.8571	||||||||||	|||| |:| |	CTDP1
2095	cggCUUAGGAUUGGUGAUC-UGGUGGUCCCUu	||||:| |||| |:| |||||||||||	ataGAATTC--ACCAGTGGAACCACCAGGGAt	>hsa_piR_017716|gb|DQ594453|Homo	XR_941375.2	192	-39.17	2	29	520	549	28	0.7857	0.8571	||||||||||	|||| |:| |	KLC2
2096	cggcuuaggAUUGGUGAUCU-----GGUGGUCCCUu	||||||| ||| ||||||||||	accagagagTAACCACCAGAGAAATCCACCAGGGAa	>hsa_piR_017716|gb|DQ594453|Homo	XR_941875.2	177	-40.62	2	23	461	496	26	0.7692	0.7692	||||||||||	| |||	MST1R
2097	cggCUUAGGAUUGGUGAUCUGGUGGUCCCUu	|||||| |: |||| ||||||||||	tggGAATCCCAG-CACT--CCCACCAGGGAt	>hsa_piR_017716|gb|DQ594453|Homo	XR_943501.3	183	-35.28	2	29	224	251	27	0.7778	0.8148	||||||||||	|: ||||	OSBPL8
2098	cgGCUUAGGAUUGGUGAU-CUGGUGGUCCCUu	:| :|| |::|: ||: |||||||||||	tgTGTGTCATGGCT-CTGCAACCACCAGGGAg	>hsa_piR_017716|gb|DQ594453|Homo	XR_944695.2	174	-34.24	2	30	1198	1228	29	0.6207	0.8276	||||||||||	:|: ||: |	OSBPL8
2099	cggcuuagGAUUGGUG-AUCUGGUGGUCCCUu	||: || : |:||||||||||||	catgcgcaCTGCCCCTGTGGACCACCAGGGAg	>hsa_piR_017716|gb|DQ594453|Homo	XR_946395.2	178	-38.45	2	24	552	583	23	0.7391	0.8696	||||||||||	|| : |:||	OSBPL8
2100	cgGCUUAGGAU-UGGUGAUCUGGUGGUCCCUu	:|: | | | :: ||| |:||||||||||	atTGGCTGCAATGTAACT-GGCCACCAGGGAc	>hsa_piR_017716|gb|DQ594453|Homo	XR_946802.3	170	-33.19	2	30	2721	2751	29	0.6207	0.7931	||||||||||	:: ||| |:	SETMAR
2101	cggCUUA-GGAUUGGUGAUCUGGUGGUCCCUu	|||| | | || :|| |||||||||||	ccaGAATGCATCACAGCT--ACCACCAGGGAg	>hsa_piR_017716|gb|DQ594453|Homo	XR_947145.2	180	-37.06	2	29	632	661	28	0.75	0.7857	||||||||||	|| :|| |	SETMAR
2102	cggCUUA-GGAUUGGUGAUCUGGUGGUCCCUu	|||| | | || :|| |||||||||||	ccaGAATGCATCACAGCT--ACCACCAGGGAg	>hsa_piR_017716|gb|DQ594453|Homo	XR_947146.2	180	-37.06	2	29	550	579	28	0.75	0.7857	||||||||||	|| :|| |	SETMAR
2103	cggcuuaggauUGGUGAUCUGGUGGUCCCUu	|: || || ||||||||||	acttgctgggcATGACAAGCCCACCAGGGAg	>hsa_piR_017716|gb|DQ594453|Homo	XR_949235.2	172	-35.11	2	21	2246	2276	19	0.7895	0.8421	||||||||||	|: || ||	SLC43A2
2104	cggcuuaggauUGGUGAUCUGGUGGUCCCUu	|: || || ||||||||||	acttgctgggcATGACAAGCCCACCAGGGAg	>hsa_piR_017716|gb|DQ594453|Homo	XR_949236.2	172	-35.11	2	21	2130	2160	19	0.7895	0.8421	||||||||||	|: || ||	SLC43A2
2105	cggcuuaggauUGGUGAUCUGGUGGUCCCUu	|: || || ||||||||||	acttgctgggcATGACAAGCCCACCAGGGAg	>hsa_piR_017716|gb|DQ594453|Homo	XR_949239.2	172	-35.11	2	21	1757	1787	19	0.7895	0.8421	||||||||||	|: || ||	TOGARAM2
2106	cggcuuaggauUGGUGAUCUGGUGGUCCCUu	|: || || ||||||||||	acttgctgggcATGACAAGCCCACCAGGGAg	>hsa_piR_017716|gb|DQ594453|Homo	XR_949240.2	172	-35.11	2	21	1623	1653	19	0.7895	0.8421	||||||||||	|: || ||	TOGARAM2
2107	cggcuuaggauUGGUGAUCUGGUGGUCCCUu	|: || || ||||||||||	acttgctgggcATGACAAGCCCACCAGGGAg	>hsa_piR_017716|gb|DQ594453|Homo	XR_949241.2	172	-35.11	2	21	2016	2046	19	0.7895	0.8421	||||||||||	|: || ||	RGS3
2108	cggcuuaggauUGGUGAUCUGGUGGUCCCUu	|: || || ||||||||||	acttgctgggcATGACAAGCCCACCAGGGAg	>hsa_piR_017716|gb|DQ594453|Homo	XR_949242.2	172	-35.11	2	21	9999	10029	19	0.7895	0.8421	||||||||||	|: || ||	JMJD8
1	cggcUUAG-GAUUGGUGAUCUGGUGGUCCCc	| || || ||: | ||||||||||||	gctcACTCACTCACTCCAAGACCACCAGGGt	>hsa_piR_016677|gb|DQ592953|Homo	NM_000478.6	185	-33.83	2	27	2281	2311	26	0.7692	0.8077	||||||||||	| ||: | ||	JMJD8
2	cggcuuaggaUUGGUGAU-CUGGUGGUCCCc	:||||| | |||||||||||	ggtgttcaggGACCACCAGGACCACCAGGGa	>hsa_piR_016677|gb|DQ592953|Homo	NM_000495.5	179	-37.04	2	21	2743	2773	20	0.85	0.9	||||||||||	:||||| | |	JMJD8
3	cggcUUAGGAUUGGUG-AUCUGGUGGUCCCc	| |:|| ||:|| |:|||||||||||	gagtATTTCT-ACTACGTGGACCACCAGGGc	>hsa_piR_016677|gb|DQ592953|Homo	NM_001001795.2	187	-36.48	2	27	319	348	26	0.7692	0.8846	||||||||||	||:|| |:|	JMJD8
4	cggcuuaggaUUGGUGAUCUGGUGGUCCCc	|| || ||||||||||||	gaaggtagaaAAGGAC-AGACCACCAGGGa	>hsa_piR_016677|gb|DQ592953|Homo	NM_001022.4	170	-27.58	2	21	1000	1028	19	0.8421	0.8421	||||||||||	|| || ||	PLEKHA7
5	cggCUUAGGAUUGGUGAUCUGGUGGUCCCc	||| |:||| ||||||||||||	aagGAAGGACAGCCAGCAGACCACCAGGGa	>hsa_piR_016677|gb|DQ592953|Homo	NM_001081675.3	183	-36.41	2	28	1090	1119	26	0.7308	0.7692	||||||||||	|:||| ||	TRMT2A
6	cggcUUAG-GAUUGGUGAUCUGGUGGUCCCc	| || || ||: | ||||||||||||	gctcACTCACTCACTCCAAGACCACCAGGGt	>hsa_piR_016677|gb|DQ592953|Homo	NM_001127501.4	185	-33.83	2	27	2116	2146	26	0.7692	0.8077	||||||||||	| ||: | ||	CD5
7	cggcUUAG-GAUUGGUGAUCUGGUGGUCCCc	| || || ||: | ||||||||||||	gctcACTCACTCACTCCAAGACCACCAGGGt	>hsa_piR_016677|gb|DQ592953|Homo	NM_001177520.3	185	-33.83	2	27	2000	2030	26	0.7692	0.8077	||||||||||	| ||: | ||	MFSD2A
8	cggcuuaGGAUUGGUGA-UCUGGUGGUCCCc	:| : |:||| ||||||||||||	atttggcTCGGTCTACTAAGACCACCAGGGt	>hsa_piR_016677|gb|DQ592953|Homo	NM_001286059.2	178	-36.92	2	24	3521	3551	23	0.7391	0.8696	||||||||||	: |:||| ||	MFSD2A
9	cggcuuaGGAUUGGUGA-UCUGGUGGUCCCc	:| : |:||| ||||||||||||	atttggcTCGGTCTACTAAGACCACCAGGGt	>hsa_piR_016677|gb|DQ592953|Homo	NM_001286060.2	178	-36.92	2	24	3625	3655	23	0.7391	0.8696	||||||||||	: |:||| ||	MFSD2A
10	cggcuuaGGAUUGGUGA-UCUGGUGGUCCCc	:| : |:||| ||||||||||||	atttggcTCGGTCTACTAAGACCACCAGGGt	>hsa_piR_016677|gb|DQ592953|Homo	NM_001286061.1	178	-36.92	2	24	3549	3579	23	0.7391	0.8696	||||||||||	: |:||| ||	SGSM3
11	cggcuuaggAUUGGUG-AUCUGGUGGUCCCc	||||: | || ||||||||||	ttaaatagaTAACTTCGTA-ACCACCAGGGg	>hsa_piR_016677|gb|DQ592953|Homo	NM_001303523.2	170	-31.15	2	22	3991	4020	21	0.8095	0.8571	||||||||||	|||: | ||	SGSM3
12	cggcuuaggaUUGGUGAUCUGGUGGUCCCc	|| || ||||||||||||	gaaggtagaaAAGGAC-AGACCACCAGGGa	>hsa_piR_016677|gb|DQ592953|Homo	NM_001321483.2	170	-27.58	2	21	1056	1084	19	0.8421	0.8421	||||||||||	|| || ||	SGSM3
13	cggcuuaggaUUGGUGAUCUGGUGGUCCCc	|| || ||||||||||||	gaaggtagaaAAGGAC-AGACCACCAGGGa	>hsa_piR_016677|gb|DQ592953|Homo	NM_001321484.2	170	-27.58	2	21	1156	1184	19	0.8421	0.8421	||||||||||	|| || ||	SGSM3
14	cggcuuaggaUUGGUGAUCUGGUGGUCCCc	|| || ||||||||||||	gaaggtagaaAAGGAC-AGACCACCAGGGa	>hsa_piR_016677|gb|DQ592953|Homo	NM_001321485.2	170	-27.58	2	21	1013	1041	19	0.8421	0.8421	||||||||||	|| || ||	SGSM3
15	cgGCUUAGGAUUGGUG-AUCUGGUGGUCCCc	:|:| :| :| ||| ||||||||||||	acTGGACTCGGAGCACGCAGACCACCAGGGa	>hsa_piR_016677|gb|DQ592953|Homo	NM_001322468.1	183	-41.05	2	29	764	794	28	0.6786	0.8214	||||||||||	:| ||| ||	SGSM3
16	cggcuuagGAUUGGUGAUCUGGUGGUCCCc	:| |||| :|||||||||||	gctgttggTTTACCA--GGACCACCAGGGa	>hsa_piR_016677|gb|DQ592953|Homo	NM_001349955.1	171	-34.93	2	23	2277	2304	21	0.7619	0.8571	||||||||||	| |||| :|	SGSM3
17	cggcUUAG-GAUUGGUGAUCUGGUGGUCCCc	| || || ||: | ||||||||||||	gctcACTCACTCACTCCAAGACCACCAGGGt	>hsa_piR_016677|gb|DQ592953|Homo	NM_001369803.2	185	-33.83	2	27	2345	2375	26	0.7692	0.8077	||||||||||	| ||: | ||	TTLL8
18	cggcUUAG-GAUUGGUGAUCUGGUGGUCCCc	| || || ||: | ||||||||||||	gctcACTCACTCACTCCAAGACCACCAGGGt	>hsa_piR_016677|gb|DQ592953|Homo	NM_001369804.2	185	-33.83	2	27	2279	2309	26	0.7692	0.8077	||||||||||	| ||: | ||	BRAT1
19	cggcUUAG-GAUUGGUGAUCUGGUGGUCCCc	| || || ||: | ||||||||||||	gctcACTCACTCACTCCAAGACCACCAGGGt	>hsa_piR_016677|gb|DQ592953|Homo	NM_001369805.2	185	-33.83	2	27	2314	2344	26	0.7692	0.8077	||||||||||	| ||: | ||	BRAT1
20	cggCUUAGGAUUGGUGAUCUGGUGGUCCCc	| | || ||||| | ||||||||||	tcaGCAACCAAACCAACA-ACCACCAGGGa	>hsa_piR_016677|gb|DQ592953|Homo	NM_005733.3	181	-31.97	2	28	2620	2648	26	0.7692	0.7692	||||||||||	||||| |	RGS3
21	cggcuuaGGAUUGGUGA-UCUGGUGGUCCCc	:| : |:||| ||||||||||||	atttggcTCGGTCTACTAAGACCACCAGGGt	>hsa_piR_016677|gb|DQ592953|Homo	NM_014488.5	178	-36.92	2	24	3726	3756	23	0.7391	0.8696	||||||||||	: |:||| ||	FAM98C
22	cggcuuaggAUUGGUG-AUCUGGUGGUCCCc	||||: | || ||||||||||	ttaaatagaTAACTTCGTA-ACCACCAGGGg	>hsa_piR_016677|gb|DQ592953|Homo	NM_014828.4	170	-31.15	2	22	4060	4089	21	0.8095	0.8571	||||||||||	|||: | ||	JUP
23	cgGCU-UAGGAUU-GGUGAUCUGGUGGUCCCc	||| | | ||| |:|| | ||||||||||	ggCGACAACATAATCTAC-AAACCACCAGGGc	>hsa_piR_016677|gb|DQ592953|Homo	NM_015051.3	180	-30.35	2	29	776	806	29	0.7586	0.7931	||||||||||	|| |:|| |	JUP
24	cgGCUUAGGAUUGGUG-AUCUGGUGGUCCCc	:|:| :| :| ||| ||||||||||||	acTGGACTCGGAGCACGCAGACCACCAGGGa	>hsa_piR_016677|gb|DQ592953|Homo	NM_018406.7	183	-41.05	2	29	705	735	28	0.6786	0.8214	||||||||||	:| ||| ||	JUP
25	cgGCUUAGGA---UUGGUGAU-CUGGUGGUCCCc	:|:||||| :||| | | |||||||||||	gaTGGATCCTCGGGACCTCCAGGACCACCAGGGc	>hsa_piR_016677|gb|DQ592953|Homo	NM_021110.4	186	-41.36	2	29	4951	4984	31	0.7097	0.8065	||||||||||	:||| | | |	JUP
26	cggcUUAGGA----UUGGUGAUC--UGGUGGUCCCc	|||:|| |||| | || ||||||||||	agatAATTCTGGAAAACCTC-AGCAACCACCAGGGg	>hsa_piR_016677|gb|DQ592953|Homo	NM_030632.3	170	-35.38	2	27	4754	4788	31	0.7097	0.7419	||||||||||	||| | ||	JUP
27	cggcuuaggaUUGGUGAU-CUGGUGGUCCCc	:||||| | |||||||||||	ggtgttcaggGACCACCAGGACCACCAGGGa	>hsa_piR_016677|gb|DQ592953|Homo	NM_033380.3	179	-37.04	2	21	2743	2773	20	0.85	0.9	||||||||||	:||||| | |	DIP2A
28	cggcuuagGAUUGGUGAUCUGGUGGUCCCc	:| |||| :|||||||||||	gctgttggTTTACCA--GGACCACCAGGGa	>hsa_piR_016677|gb|DQ592953|Homo	NM_152890.7	171	-34.93	2	23	2582	2609	21	0.7619	0.8571	||||||||||	| |||| :|	DIP2A
29	cggcuUAGGAUUGGUGAUCUGGUGGUCCCc	|||| |::||| ||||||||||||	cccccATCC-AGTCAC-AGACCACCAGGGa	>hsa_piR_016677|gb|DQ592953|Homo	NM_153813.3	189	-42.11	2	26	3927	3954	24	0.8333	0.9167	||||||||||	|::||| ||	DIP2A
30	cggCUUAGGAUUGGU--GAUCUGGUGGUCCCc	|| || |:||| ||:|||||||||||	tggGACACCAAGCCAGCCTGGACCACCAGGGc	>hsa_piR_016677|gb|DQ592953|Homo	NM_173465.4	190	-39.87	2	28	934	965	28	0.75	0.8214	||||||||||	:||| ||:|	ALDH3B2
31	cggcuuagGAUUGGUGAUC-UGGUGGUCCCc	| | ||:||:| ||||||||||	tgccgccaCCACCCGCTGGCACCACCAGGGc	>hsa_piR_016677|gb|DQ592953|Homo	NR_024470.1	177	-43.32	2	23	210	240	22	0.7727	0.8636	||||||||||	| ||:||:|	DCHS2
32	cggcuuagGAUUGGUGAUCUGGUGGUCCCc	:| |||| :|||||||||||	gctgttggTTTACCA--GGACCACCAGGGa	>hsa_piR_016677|gb|DQ592953|Homo	NR_146340.2	171	-34.93	2	23	2373	2400	21	0.7619	0.8571	||||||||||	| |||| :|	TMEM120A
33	cggcuuagGAUUGGUGAUCUGGUGGUCCCc	:| |||| :|||||||||||	gctgttggTTTACCA--GGACCACCAGGGa	>hsa_piR_016677|gb|DQ592953|Homo	NR_146341.2	171	-34.93	2	23	2570	2597	21	0.7619	0.8571	||||||||||	| |||| :|	SPEM3
34	cggcuuagGAUUGGUGAUCUGGUGGUCCCc	:| |||| :|||||||||||	gctgttggTTTACCA--GGACCACCAGGGa	>hsa_piR_016677|gb|DQ592953|Homo	NR_146342.2	171	-34.93	2	23	2574	2601	21	0.7619	0.8571	||||||||||	| |||| :|	SPEM3
35	cggcuuagGAUUGGUGAUCUGGUGGUCCCc	:| |||| :|||||||||||	gctgttggTTTACCA--GGACCACCAGGGa	>hsa_piR_016677|gb|DQ592953|Homo	NR_146343.1	171	-34.93	2	23	2281	2308	21	0.7619	0.8571	||||||||||	| |||| :|	COBLL1
36	cggcuuagGAUUGGUGAUCUGGUGGUCCCc	:| |||| :|||||||||||	gctgttggTTTACCA--GGACCACCAGGGa	>hsa_piR_016677|gb|DQ592953|Homo	NR_146344.1	171	-34.93	2	23	2281	2308	21	0.7619	0.8571	||||||||||	| |||| :|	COBLL1
37	cggcuuagGAUUGGUGAUCUGGUGGUCCCc	:| |||| :|||||||||||	gctgttggTTTACCA--GGACCACCAGGGa	>hsa_piR_016677|gb|DQ592953|Homo	NR_146345.1	171	-34.93	2	23	2281	2308	21	0.7619	0.8571	||||||||||	| |||| :|	COBLL1
38	cggcuuAGGAUUGGUGAU-CUGGUGGUCCCc	|:| ||| : || |||||||||||	gcagctTTCCAACAGATAGGACCACCAGGGt	>hsa_piR_016677|gb|DQ592953|Homo	NR_147705.1	179	-33.13	2	25	726	756	24	0.75	0.8333	||||||||||	||| : || |	COBLL1
39	cggcuuaggauUGGUGAUCUGGUGGUCCCc	|| |||:|||||||||||	agtctccacacACAACTGGACCACCAGGGa	>hsa_piR_016677|gb|DQ592953|Homo	NR_160716.1	183	-37.76	2	20	161	190	18	0.8889	0.9444	||||||||||	|| |||:|	COBLL1
40	cgGCUUAGGA---UUGGUGAU-CUGGUGGUCCCc	:|:||||| :||| | | |||||||||||	gaTGGATCCTCGGGACCTCCAGGACCACCAGGGc	>hsa_piR_016677|gb|DQ592953|Homo	XM_005251059.4	186	-41.36	2	29	4945	4978	31	0.7097	0.8065	||||||||||	:||| | | |	LRGUK
41	cggcUUAGGA----UUGGUGAUC--UGGUGGUCCCc	|||:|| |||| | || ||||||||||	agatAATTCTGGAAAACCTC-AGCAACCACCAGGGg	>hsa_piR_016677|gb|DQ592953|Homo	XM_005258356.1	170	-35.38	2	27	4369	4403	31	0.7097	0.7419	||||||||||	||| | ||	LRGUK
42	cggCUUAGGAUUGGU--GAUCUGGUGGUCCCc	|| || |:||| ||:|||||||||||	tggGACACCAAGCCAGCCTGGACCACCAGGGc	>hsa_piR_016677|gb|DQ592953|Homo	XM_006714933.3	190	-39.87	2	28	826	857	28	0.75	0.8214	||||||||||	:||| ||:|	ANKFN1
43	cggCUUAGGAUUGGU--GAUCUGGUGGUCCCc	|| || |:||| ||:|||||||||||	tggGACACCAAGCCAGCCTGGACCACCAGGGc	>hsa_piR_016677|gb|DQ592953|Homo	XM_006714934.3	190	-39.87	2	28	799	830	28	0.75	0.8214	||||||||||	:||| ||:|	DERPC
44	cggCUUAGGAUUGGU--GAUCUGGUGGUCCCc	|| || |:||| ||:|||||||||||	tggGACACCAAGCCAGCCTGGACCACCAGGGc	>hsa_piR_016677|gb|DQ592953|Homo	XM_006714935.3	190	-39.87	2	28	790	821	28	0.75	0.8214	||||||||||	:||| ||:|	DERPC
45	cggCUUAGGAUUGGU--GAUCUGGUGGUCCCc	|| || |:||| ||:|||||||||||	tggGACACCAAGCCAGCCTGGACCACCAGGGc	>hsa_piR_016677|gb|DQ592953|Homo	XM_006714936.3	190	-39.87	2	28	826	857	28	0.75	0.8214	||||||||||	:||| ||:|	ATP8B2
46	cgGCUUAGGA---UUGGUGAU-CUGGUGGUCCCc	:|:||||| :||| | | |||||||||||	gaTGGATCCTCGGGACCTCCAGGACCACCAGGGc	>hsa_piR_016677|gb|DQ592953|Homo	XM_006716651.3	186	-41.36	2	29	4808	4841	31	0.7097	0.8065	||||||||||	:||| | | |	GOLGA8A
47	cggcUUAGGA----UUGGUGAUC--UGGUGGUCCCc	|||:|| |||| | || ||||||||||	agatAATTCTGGAAAACCTC-AGCAACCACCAGGGg	>hsa_piR_016677|gb|DQ592953|Homo	XM_011526205.2	170	-35.38	2	27	11159	11193	31	0.7097	0.7419	||||||||||	||| | ||	GOLGA8A
48	cggcUUAGGA----UUGGUGAUC--UGGUGGUCCCc	|||:|| |||| | || ||||||||||	agatAATTCTGGAAAACCTC-AGCAACCACCAGGGg	>hsa_piR_016677|gb|DQ592953|Homo	XM_011526206.2	170	-35.38	2	27	7924	7958	31	0.7097	0.7419	||||||||||	||| | ||	TSPAN11
49	cggcUUAGGA----UUGGUGAUC--UGGUGGUCCCc	|||:|| |||| | || ||||||||||	agatAATTCTGGAAAACCTC-AGCAACCACCAGGGg	>hsa_piR_016677|gb|DQ592953|Homo	XM_011526209.1	170	-35.38	2	27	4553	4587	31	0.7097	0.7419	||||||||||	||| | ||	TSPAN11
50	cggcUUAGGA----UUGGUGAUC--UGGUGGUCCCc	|||:|| |||| | || ||||||||||	agatAATTCTGGAAAACCTC-AGCAACCACCAGGGg	>hsa_piR_016677|gb|DQ592953|Homo	XM_011526212.1	170	-35.38	2	27	4514	4548	31	0.7097	0.7419	||||||||||	||| | ||	ANKFN1
51	cggcUUAGGA----UUGGUGAUC--UGGUGGUCCCc	|||:|| |||| | || ||||||||||	agatAATTCTGGAAAACCTC-AGCAACCACCAGGGg	>hsa_piR_016677|gb|DQ592953|Homo	XM_011526213.2	170	-35.38	2	27	4536	4570	31	0.7097	0.7419	||||||||||	||| | ||	ATP8B2
52	cggcuuaggaUUGGUGAU-CUGGUGGUCCCc	:||||| | |||||||||||	ggtgttcaggGACCACCAGGACCACCAGGGa	>hsa_piR_016677|gb|DQ592953|Homo	XM_011530849.2	179	-37.04	2	21	2485	2515	20	0.85	0.9	||||||||||	:||||| | |	ATP8B2
53	cggCUUAGGAUUGGU--GAUCUGGUGGUCCCc	|| || |:||| ||:|||||||||||	tggGACACCAAGCCAGCCTGGACCACCAGGGc	>hsa_piR_016677|gb|DQ592953|Homo	XM_011534688.2	190	-39.87	2	28	799	830	28	0.75	0.8214	||||||||||	:||| ||:|	LOC400499
54	cggCUUAGGAUUGGU--GAUCUGGUGGUCCCc	|| || |:||| ||:|||||||||||	tggGACACCAAGCCAGCCTGGACCACCAGGGc	>hsa_piR_016677|gb|DQ592953|Homo	XM_011534689.2	190	-39.87	2	28	826	857	28	0.75	0.8214	||||||||||	:||| ||:|	NFAM1
55	cggCUUAGGAUUGGU--GAUCUGGUGGUCCCc	|| || |:||| ||:|||||||||||	tggGACACCAAGCCAGCCTGGACCACCAGGGc	>hsa_piR_016677|gb|DQ592953|Homo	XM_011534690.2	190	-39.87	2	28	772	803	28	0.75	0.8214	||||||||||	:||| ||:|	ATP8B2
56	cggCUUAGGAUUGGU--GAUCUGGUGGUCCCc	|| || |:||| ||:|||||||||||	tggGACACCAAGCCAGCCTGGACCACCAGGGc	>hsa_piR_016677|gb|DQ592953|Homo	XM_011534691.2	190	-39.87	2	28	718	749	28	0.75	0.8214	||||||||||	:||| ||:|	HEMK1
57	cggCUUAGGAUUGGU--GAUCUGGUGGUCCCc	|| || |:||| ||:|||||||||||	tggGACACCAAGCCAGCCTGGACCACCAGGGc	>hsa_piR_016677|gb|DQ592953|Homo	XM_011534692.2	190	-39.87	2	28	1851	1882	28	0.75	0.8214	||||||||||	:||| ||:|	HEMK1
58	cggcUUAG-GAUUGGUGAUCUGGUGGUCCCc	| || || ||: | ||||||||||||	gctcACTCACTCACTCCAAGACCACCAGGGt	>hsa_piR_016677|gb|DQ592953|Homo	XM_017000903.1	185	-33.83	2	27	1926	1956	26	0.7692	0.8077	||||||||||	| ||: | ||	HEMK1
59	cggcuuagGAUUGGUGAUCUGGUGGUCCCc	:| |||| :|||||||||||	gctgttggTTTACCA--GGACCACCAGGGa	>hsa_piR_016677|gb|DQ592953|Homo	XM_017000924.2	171	-34.93	2	23	2376	2403	21	0.7619	0.8571	||||||||||	| |||| :|	HEMK1
60	cggcuuagGAUUGGUGAUCUGGUGGUCCCc	:| |||| :|||||||||||	gctgttggTTTACCA--GGACCACCAGGGa	>hsa_piR_016677|gb|DQ592953|Homo	XM_017000925.2	171	-34.93	2	23	2332	2359	21	0.7619	0.8571	||||||||||	| |||| :|	HEMK1
61	cggcuuagGAUUGGUGAUCUGGUGGUCCCc	:| |||| :|||||||||||	gctgttggTTTACCA--GGACCACCAGGGa	>hsa_piR_016677|gb|DQ592953|Homo	XM_017000926.1	171	-34.93	2	23	2573	2600	21	0.7619	0.8571	||||||||||	| |||| :|	HEMK1
62	cggcuuagGAUUGGUGAUCUGGUGGUCCCc	:| |||| :|||||||||||	gctgttggTTTACCA--GGACCACCAGGGa	>hsa_piR_016677|gb|DQ592953|Homo	XM_017000927.1	171	-34.93	2	23	2573	2600	21	0.7619	0.8571	||||||||||	| |||| :|	HEMK1
63	cggcuuagGAUUGGUGAUCUGGUGGUCCCc	:| |||| :|||||||||||	gctgttggTTTACCA--GGACCACCAGGGa	>hsa_piR_016677|gb|DQ592953|Homo	XM_017000930.1	171	-34.93	2	23	2573	2600	21	0.7619	0.8571	||||||||||	| |||| :|	HEMK1
64	cggcuuAGGAUUGGUGAUCUGGUGGUCCCc	|| ||| |||| ||||||||||	ttcctcTCATAA-CACT-TACCACCAGGGc	>hsa_piR_016677|gb|DQ592953|Homo	XM_017005398.2	176	-29.64	2	25	2257	2284	23	0.8261	0.8261	||||||||||	||| ||||	HEMK1
65	cggCUUAGGAUUGGU--GAUCUGGUGGUCCCc	|| || |:||| ||:|||||||||||	tggGACACCAAGCCAGCCTGGACCACCAGGGc	>hsa_piR_016677|gb|DQ592953|Homo	XM_017010018.1	190	-39.87	2	28	826	857	28	0.75	0.8214	||||||||||	:||| ||:|	HEMK1
66	cgGCUUAGGA---UUGGUGAU-CUGGUGGUCCCc	:|:||||| :||| | | |||||||||||	gaTGGATCCTCGGGACCTCCAGGACCACCAGGGc	>hsa_piR_016677|gb|DQ592953|Homo	XM_017013809.2	186	-41.36	2	29	4735	4768	31	0.7097	0.8065	||||||||||	:||| | | |	CELSR1
67	cggcUUAGGA----UUGGUGAUC--UGGUGGUCCCc	|||:|| |||| | || ||||||||||	agatAATTCTGGAAAACCTC-AGCAACCACCAGGGg	>hsa_piR_016677|gb|DQ592953|Homo	XM_017026012.1	170	-35.38	2	27	7771	7805	31	0.7097	0.7419	||||||||||	||| | ||	FURIN
68	cggcUUAGGA----UUGGUGAUC--UGGUGGUCCCc	|||:|| |||| | || ||||||||||	agatAATTCTGGAAAACCTC-AGCAACCACCAGGGg	>hsa_piR_016677|gb|DQ592953|Homo	XM_017026013.1	170	-35.38	2	27	8133	8167	31	0.7097	0.7419	||||||||||	||| | ||	FURIN
69	cggcUUAGGA----UUGGUGAUC--UGGUGGUCCCc	|||:|| |||| | || ||||||||||	agatAATTCTGGAAAACCTC-AGCAACCACCAGGGg	>hsa_piR_016677|gb|DQ592953|Homo	XM_017026014.2	170	-35.38	2	27	7980	8014	31	0.7097	0.7419	||||||||||	||| | ||	FURIN
70	cggcuuaggaUUGGUGAU-CUGGUGGUCCCc	:||||| | |||||||||||	ggtgttcaggGACCACCAGGACCACCAGGGa	>hsa_piR_016677|gb|DQ592953|Homo	XM_017029259.2	179	-37.04	2	21	2485	2515	20	0.85	0.9	||||||||||	:||||| | |	FURIN
71	cggcuuaggaUUGGUGAU-CUGGUGGUCCCc	:||||| | |||||||||||	ggtgttcaggGACCACCAGGACCACCAGGGa	>hsa_piR_016677|gb|DQ592953|Homo	XM_017029260.1	179	-37.04	2	21	2485	2515	20	0.85	0.9	||||||||||	:||||| | |	FOXJ1
72	cggcuuaggaUUGGUGAU-CUGGUGGUCCCc	:||||| | |||||||||||	ggtgttcaggGACCACCAGGACCACCAGGGa	>hsa_piR_016677|gb|DQ592953|Homo	XM_017029261.1	179	-37.04	2	21	2485	2515	20	0.85	0.9	||||||||||	:||||| | |	GBX2
73	cggcuuaggaUUGGUGAU-CUGGUGGUCCCc	:||||| | |||||||||||	ggtgttcaggGACCACCAGGACCACCAGGGa	>hsa_piR_016677|gb|DQ592953|Homo	XM_017029262.2	179	-37.04	2	21	2485	2515	20	0.85	0.9	||||||||||	:||||| | |	BNC1
74	cggcuuaggaUUGGUGAU-CUGGUGGUCCCc	:||||| | |||||||||||	ggtgttcaggGACCACCAGGACCACCAGGGa	>hsa_piR_016677|gb|DQ592953|Homo	XM_017029263.2	179	-37.04	2	21	1569	1599	20	0.85	0.9	||||||||||	:||||| | |	POLR3D
75	cggcUUAGGA----UUGGUGAUC--UGGUGGUCCCc	|||:|| |||| | || ||||||||||	agatAATTCTGGAAAACCTC-AGCAACCACCAGGGg	>hsa_piR_016677|gb|DQ592953|Homo	XM_024451269.1	170	-35.38	2	27	4475	4509	31	0.7097	0.7419	||||||||||	||| | ||	CCND3
76	cggcuuagGAUUGGUGAUCUGGUGGUCCCc	:| |||| :|||||||||||	gctgttggTTTACCA--GGACCACCAGGGa	>hsa_piR_016677|gb|DQ592953|Homo	XR_001737092.1	171	-34.93	2	23	2573	2600	21	0.7619	0.8571	||||||||||	| |||| :|	EVX1
77	cggcuuAGGAUUGGUGAUC--UGGUGGUCCCc	|| ||| || || ||||||||||	tcactcTCAGAACAACGAGGCACCACCAGGGa	>hsa_piR_016677|gb|DQ592953|Homo	XR_001744111.1	175	-27.35	2	25	342	373	25	0.76	0.76	||||||||||	|| || ||	FLG
78	cggCUUAGGAUUGGUGAUCUGGUGGUCCCc	||| ||:||| : ||||||||||||	gcaGAA--CTGACC-TGAGACCACCAGGGg	>hsa_piR_016677|gb|DQ592953|Homo	XR_001745363.1	182	-42.69	2	28	431	457	26	0.7692	0.8462	||||||||||	|:||| : ||	IL12B
79	cggCUUAGGAUUGGUGAUC-UGGUGGUCCCc	||||:| |||| |:| ||||||||||	ataGAATTC--ACCAGTGGAACCACCAGGGa	>hsa_piR_016677|gb|DQ592953|Homo	XR_001745765.1	187	-37.17	2	28	520	548	27	0.7778	0.8519	||||||||||	|||| |:|	JUP
80	cggCUUAGGAUUGGUGAUC-UGGUGGUCCCc	||||:| |||| |:| ||||||||||	ataGAATTC--ACCAGTGGAACCACCAGGGa	>hsa_piR_016677|gb|DQ592953|Homo	XR_001745766.1	187	-37.17	2	28	618	646	27	0.7778	0.8519	||||||||||	|||| |:|	KLRC2
81	cggCUUAGGAUUGGUGAUC-UGGUGGUCCCc	||||:| |||| |:| ||||||||||	ataGAATTC--ACCAGTGGAACCACCAGGGa	>hsa_piR_016677|gb|DQ592953|Homo	XR_001745767.1	187	-37.17	2	28	428	456	27	0.7778	0.8519	||||||||||	|||| |:|	KLRC3
82	cggCUUAGGAUUGGUGAUC-UGGUGGUCCCc	||||:| |||| |:| ||||||||||	ataGAATTC--ACCAGTGGAACCACCAGGGa	>hsa_piR_016677|gb|DQ592953|Homo	XR_001745768.1	187	-37.17	2	28	520	548	27	0.7778	0.8519	||||||||||	|||| |:|	LSP1
83	cggcUUA-GGAUUGGUGAUCUGGUGGUCCCc	||| ||||| ||| ||||||||||	tcatAATGCCTAAGAACT--ACCACCAGGGg	>hsa_piR_016677|gb|DQ592953|Homo	XR_001745957.1	182	-36.78	2	27	133	161	26	0.8077	0.8077	||||||||||	||| |||	LTK
84	cggcUUA-GGAUUGGUGAUCUGGUGGUCCCc	||| ||||| ||| ||||||||||	tcatAATGCCTAAGAACT--ACCACCAGGGg	>hsa_piR_016677|gb|DQ592953|Homo	XR_001745958.1	182	-36.78	2	27	133	161	26	0.8077	0.8077	||||||||||	||| |||	MST1R
85	cggcUUAGGAUUGGUGAUC--UGGUGGUCCCc	:||| | ||| ||| ||||||||||	gggtGATCATTCCCA-TAGCAACCACCAGGGg	>hsa_piR_016677|gb|DQ592953|Homo	XR_001752210.1	175	-36.44	2	27	1876	1906	27	0.7407	0.7778	||||||||||	||| |||	FURIN
86	cggcUUAGGAUUGGUGAUC--UGGUGGUCCCc	:||| | ||| ||| ||||||||||	gggtGATCATTCCCA-TAGCAACCACCAGGGg	>hsa_piR_016677|gb|DQ592953|Homo	XR_001752211.1	175	-36.44	2	27	1847	1877	27	0.7407	0.7778	||||||||||	||| |||	PMM1
87	cggcUUAGGAUUGGUGAUC--UGGUGGUCCCc	:||| | ||| ||| ||||||||||	gggtGATCATTCCCA-TAGCAACCACCAGGGg	>hsa_piR_016677|gb|DQ592953|Homo	XR_001752212.1	175	-36.44	2	27	1540	1570	27	0.7407	0.7778	||||||||||	||| |||	RGS16
88	cggcUUAGGAUUGGUGAUC--UGGUGGUCCCc	:||| | ||| ||| ||||||||||	gggtGATCATTCCCA-TAGCAACCACCAGGGg	>hsa_piR_016677|gb|DQ592953|Homo	XR_001752213.1	175	-36.44	2	27	1527	1557	27	0.7407	0.7778	||||||||||	||| |||	SNTA1
89	cggcUUAGGAUUGGUGAUC--UGGUGGUCCCc	:||| | ||| ||| ||||||||||	gggtGATCATTCCCA-TAGCAACCACCAGGGg	>hsa_piR_016677|gb|DQ592953|Homo	XR_001752214.1	175	-36.44	2	27	1511	1541	27	0.7407	0.7778	||||||||||	||| |||	SP3
90	cggcUUAGGAUUGGUGAUC--UGGUGGUCCCc	:||| | ||| ||| ||||||||||	gggtGATCATTCCCA-TAGCAACCACCAGGGg	>hsa_piR_016677|gb|DQ592953|Homo	XR_001752215.1	175	-36.44	2	27	1191	1221	27	0.7407	0.7778	||||||||||	||| |||	TEAD3
91	cggcUUAGGAUUGGUGAUC--UGGUGGUCCCc	:||| | ||| ||| ||||||||||	gggtGATCATTCCCA-TAGCAACCACCAGGGg	>hsa_piR_016677|gb|DQ592953|Homo	XR_001752216.1	175	-36.44	2	27	1876	1906	27	0.7407	0.7778	||||||||||	||| |||	CBX4
92	cggcUUAGGAUUGGUGAUC--UGGUGGUCCCc	:||| | ||| ||| ||||||||||	gggtGATCATTCCCA-TAGCAACCACCAGGGg	>hsa_piR_016677|gb|DQ592953|Homo	XR_001752217.1	175	-36.44	2	27	1030	1060	27	0.7407	0.7778	||||||||||	||| |||	ABCC3
93	cggcUUAGGAUUGGUGAUC--UGGUGGUCCCc	:||| | ||| ||| ||||||||||	gggtGATCATTCCCA-TAGCAACCACCAGGGg	>hsa_piR_016677|gb|DQ592953|Homo	XR_001752218.1	175	-36.44	2	27	1876	1906	27	0.7407	0.7778	||||||||||	||| |||	TNFRSF10B
94	cggcUUAGGAUUGGUGAUC--UGGUGGUCCCc	:||| | ||| ||| ||||||||||	gggtGATCATTCCCA-TAGCAACCACCAGGGg	>hsa_piR_016677|gb|DQ592953|Homo	XR_001752219.1	175	-36.44	2	27	1127	1157	27	0.7407	0.7778	||||||||||	||| |||	SEMA5A
95	cggcUUA-GGAUUGGUGAUCUGGUGGUCCCc	||| ||||| ||| ||||||||||	tcatAATGCCTAAGAACT--ACCACCAGGGg	>hsa_piR_016677|gb|DQ592953|Homo	XR_002956714.1	182	-36.78	2	27	133	161	26	0.8077	0.8077	||||||||||	||| |||	GJB2
96	cgGCUUAG-GAUUGGUGAUCUGGUGGUCCCc	| | || ||:| || ||||||||||||	ctCAATTCTCTGAACA-GAGACCACCAGGGa	>hsa_piR_016677|gb|DQ592953|Homo	XR_243587.3	181	-33.16	2	29	1441	1470	28	0.75	0.7857	||||||||||	|:| || ||	PSMB8
97	cgGCUUAG-GAUUGGUGAUCUGGUGGUCCCc	| | || ||:| || ||||||||||||	ctCAATTCTCTGAACA-GAGACCACCAGGGa	>hsa_piR_016677|gb|DQ592953|Homo	XR_429846.3	181	-33.16	2	29	1451	1480	28	0.75	0.7857	||||||||||	|:| || ||	SEMA4F
98	cgGCUUAG-GAUUGGUGAUCUGGUGGUCCCc	| || | |||:||||| ||||||||||	aaCTAAACACTAGCCACT--ACCACCAGGGt	>hsa_piR_016677|gb|DQ592953|Homo	XR_938597.2	188	-38.41	2	29	397	425	28	0.7857	0.8214	||||||||||	||:|||||	DMPK
99	cggCUUAGGAUUGGUGAUCUGGUGGUCCCc	||| : ||| |||| ||||||||||	taaGAACTGTAA-CACT-CACCACCAGGGt	>hsa_piR_016677|gb|DQ592953|Homo	XR_938964.1	179	-30.14	2	28	119	146	26	0.7692	0.8077	||||||||||	||| ||||	PLCB2
100	cggCUUAGGAUUGGUGAUC-UGGUGGUCCCc	||||:| |||| |:| ||||||||||	ataGAATTC--ACCAGTGGAACCACCAGGGa	>hsa_piR_016677|gb|DQ592953|Homo	XR_941374.2	187	-37.17	2	28	520	548	27	0.7778	0.8519	||||||||||	|||| |:|	MAP3K6
101	cggCUUAGGAUUGGUGAUC-UGGUGGUCCCc	||||:| |||| |:| ||||||||||	ataGAATTC--ACCAGTGGAACCACCAGGGa	>hsa_piR_016677|gb|DQ592953|Homo	XR_941375.2	187	-37.17	2	28	520	548	27	0.7778	0.8519	||||||||||	|||| |:|	HS6ST1
265	ucGUGCGCGA---GAUGGUGACUCGAUGUGGGGGg	||| | || ||:|| ||| ||||||||||	taCACCCCCTCCCCTGCCCCTG-CCTACACCCCCt	>hsa_piR_020497|gb|DQ598177|Homo	NM_001080114.2	183	-38.27	2	31	1038	1071	32	0.7188	0.75	||||||||||	|:|| |||	MARS1
266	ucgugcgcGA-GAUGGUGACUCGAUGUGGGGGg	|| ||:||||| ||||||||||	atcctaatCTCCTGCCACT---CTACACCCCCc	>hsa_piR_020497|gb|DQ598177|Homo	NM_001080849.3	175	-39.87	2	25	2075	2104	24	0.7917	0.8333	||||||||||	|:|||||	MVP
267	ucGUGCGCGA---GAUGGUGACUCGAUGUGGGGGg	||| | || ||:|| ||| ||||||||||	taCACCCCCTCCCCTGCCCCTG-CCTACACCCCCt	>hsa_piR_020497|gb|DQ598177|Homo	NM_001171610.2	183	-38.27	2	31	1383	1416	32	0.7188	0.75	||||||||||	|:|| |||	NEU2
268	ucgUGCGCGAGAUGGUGACUCGAUGUGGGGGg	| || | || :||| |||||||||||	gggAAGCAAGCCACGGCTG-GCTACACCCCCt	>hsa_piR_020497|gb|DQ598177|Homo	NM_001366110.1	179	-41.54	2	30	625	655	28	0.7143	0.75	||||||||||	|| :||| |	LCN2
269	ucgUGCGCGAGAUGGUGACUCGAUGUGGGGGg	| || | || :||| |||||||||||	gggAAGCAAGCCACGGCTG-GCTACACCCCCt	>hsa_piR_020497|gb|DQ598177|Homo	NM_001366111.1	179	-41.54	2	30	318	348	28	0.7143	0.75	||||||||||	|| :||| |	DPP3
270	ucGUGCGCGA---GAUGGUGACUCGAUGUGGGGGg	||| | || ||:|| ||| ||||||||||	taCACCCCCTCCCCTGCCCCTG-CCTACACCCCCt	>hsa_piR_020497|gb|DQ598177|Homo	NM_001368064.1	183	-38.27	2	31	1180	1213	32	0.7188	0.75	||||||||||	|:|| |||	CNIH1
271	ucGUGCGCGA---GAUGGUGACUCGAUGUGGGGGg	||| | || ||:|| ||| ||||||||||	taCACCCCCTCCCCTGCCCCTG-CCTACACCCCCt	>hsa_piR_020497|gb|DQ598177|Homo	NM_001368065.1	183	-38.27	2	31	1179	1212	32	0.7188	0.75	||||||||||	|:|| |||	MAN1A1
272	ucGUGCGCGA---GAUGGUGACUCGAUGUGGGGGg	||| | || ||:|| ||| ||||||||||	taCACCCCCTCCCCTGCCCCTG-CCTACACCCCCt	>hsa_piR_020497|gb|DQ598177|Homo	NM_001368066.1	183	-38.27	2	31	1227	1260	32	0.7188	0.75	||||||||||	|:|| |||	PPP2R5B
273	ucgUGCGCGAGAUGGUGACU-C-GAUGUGGGGGg	:||:| || || || || | ||||||||||	acgGCGTGATC-ACGAC-GACGCCTACACCCCCg	>hsa_piR_020497|gb|DQ598177|Homo	NM_002229.3	175	-36.11	2	30	573	604	30	0.7333	0.8	||||||||||	| || || |	VARS1
274	ucGUG-CGCGAGAUGGUGACUCGAUGUGGGGGg	||| | |||| ||| | ||||||||||	aaCACAACCATCTA-CACACATCTACACCCCCa	>hsa_piR_020497|gb|DQ598177|Homo	NM_002558.4	179	-36.24	2	31	2381	2412	30	0.7333	0.7333	||||||||||	|| ||| |	TADA3
275	ucGUGC--GCGAGAUGGUGACUCGAUGUGGGGGg	||:| : ||:||||| |:|||||||||||	gcCATGACTTCTTTACCA-AGGGCTACACCCCCg	>hsa_piR_020497|gb|DQ598177|Homo	NM_004073.4	191	-45.41	2	31	1016	1048	31	0.7097	0.8387	||||||||||	||||| |:|	TRIM38
276	ucgugcgcGAGAUGGU-GACUC--GAUGUGGGGGg	| || ||| |||:| ||||||||||	aagcccacCACTTCCACCTGGGCCCTACACCCCCa	>hsa_piR_020497|gb|DQ598177|Homo	NM_005598.4	178	-38.41	2	25	52	86	26	0.7692	0.8077	||||||||||	|| |||:|	SETMAR
277	ucgugcgcGAGAUGGUGACUCGAUGUGGGGGg	:|:|| ::||| |||||||||||	ggcgattaTTTTAATGCTG-GCTACACCCCCa	>hsa_piR_020497|gb|DQ598177|Homo	NM_006778.4	182	-38.83	2	25	3653	3683	23	0.7391	0.913	||||||||||	|| ::||| |	LZTR1
278	ucGUGCGCGA---GAUGGUGACUCGAUGUGGGGGg	||| | || ||:|| ||| ||||||||||	taCACCCCCTCCCCTGCCCCTG-CCTACACCCCCt	>hsa_piR_020497|gb|DQ598177|Homo	NM_007078.3	183	-38.27	2	31	1368	1401	32	0.7188	0.75	||||||||||	|:|| |||	PDIA2
279	ucgUGCGCGAGAUGGUG-ACUCGAUGUGGGGGg	|:| | || || | |||||||||||||	ccgATGGGGCCTTCCCCGAGAGCTACACCCCCa	>hsa_piR_020497|gb|DQ598177|Homo	NM_014578.4	184	-44.62	2	30	169	201	29	0.7241	0.7586	||||||||||	|| | |||	RPH3AL
280	ucGUGCGCGAGAUGGU-GACUCGAUGUGGGGGg	||: || | |||| | ||||||||||||	acCAT-CG-TGAACCAGATCAGCTACACCCCCc	>hsa_piR_020497|gb|DQ598177|Homo	NM_018161.5	177	-41.58	2	31	1271	1301	30	0.7333	0.7667	||||||||||	|||| | ||	PTPN21
281	ucgugcgcgagaUGGUGACUCGAUGUGGGGGg	|||| | |||||||||||	gactttctgaagACCA-TCTGCTACACCCCCa	>hsa_piR_020497|gb|DQ598177|Homo	NM_018984.4	170	-34.23	2	21	2827	2857	19	0.8421	0.8421	||||||||||	|||| | |	RASSF1
282	ucgugcgcGAGAUGGUGACUCGAUGUGGGGGg	:|:|| ::||| |||||||||||	ggcgattaTTTTAATGCTG-GCTACACCCCCa	>hsa_piR_020497|gb|DQ598177|Homo	NM_052828.3	182	-38.83	2	25	3114	3144	23	0.7391	0.913	||||||||||	|| ::||| |	KLRC3
283	ucGUGCGCGAGAUGGUGACUCGAUGUGGGGGg	| ||| | |||| || |||||||||||	ccCCCGC-CAATACCCCT--GCTACACCCCCc	>hsa_piR_020497|gb|DQ598177|Homo	NM_145253.3	181	-39.33	2	31	282	310	29	0.7586	0.7586	||||||||||	|||| || |	MAPK8IP2
284	ucgugcgcGA-GAUGGUGACUCGAUGUGGGGGg	|| ||:||||| ||||||||||	atcctaatCTCCTGCCACT---CTACACCCCCc	>hsa_piR_020497|gb|DQ598177|Homo	NR_073565.2	175	-39.87	2	25	2079	2108	24	0.7917	0.8333	||||||||||	|:|||||	ZDHHC8
285	ucgugcgcgagaUGGUGACUCGAUGUGGGGGg	|||| | |||||||||||	gactttctgaagACCA-TCTGCTACACCCCCa	>hsa_piR_020497|gb|DQ598177|Homo	XM_005268984.4	170	-34.23	2	21	3538	3568	19	0.8421	0.8421	||||||||||	|||| | |	POMT2
286	ucgugcgcgagaUGGUGACUCGAUGUGGGGGg	|||| | |||||||||||	gactttctgaagACCA-TCTGCTACACCCCCa	>hsa_piR_020497|gb|DQ598177|Homo	XM_005268985.2	170	-34.23	2	21	2653	2683	19	0.8421	0.8421	||||||||||	|||| | |	KLRC4
287	ucGUG-CGCGAGAUGGUGACUCGAUGUGGGGGg	||| | |||| ||| | ||||||||||	aaCACAACCATCTA-CACACATCTACACCCCCa	>hsa_piR_020497|gb|DQ598177|Homo	XM_006721529.2	179	-36.24	2	31	2371	2402	30	0.7333	0.7333	||||||||||	|| ||| |	DHX38
288	ucgugcgcGAGAUGGUGACUCGAUGUGGGGGg	:|:|| ::||| |||||||||||	ggcgattaTTTTAATGCTG-GCTACACCCCCa	>hsa_piR_020497|gb|DQ598177|Homo	XM_011514221.1	182	-38.83	2	25	3624	3654	23	0.7391	0.913	||||||||||	|| ::||| |	CD5
289	ucgugcgcGAGAUGGUGACUCGAUGUGGGGGg	:|:|| ::||| |||||||||||	ggcgattaTTTTAATGCTG-GCTACACCCCCa	>hsa_piR_020497|gb|DQ598177|Homo	XM_011514222.2	182	-38.83	2	25	3858	3888	23	0.7391	0.913	||||||||||	|| ::||| |	CELSR1
290	ucgugcgcGAGAUGGUGACUCGAUGUGGGGGg	:|:|| ::||| |||||||||||	ggcgattaTTTTAATGCTG-GCTACACCCCCa	>hsa_piR_020497|gb|DQ598177|Homo	XM_011514223.2	182	-38.83	2	25	3739	3769	23	0.7391	0.913	||||||||||	|| ::||| |	SLC2A8
291	ucgugcgcGAGAUGGUGACUCGAUGUGGGGGg	:|:|| ::||| |||||||||||	ggcgattaTTTTAATGCTG-GCTACACCCCCa	>hsa_piR_020497|gb|DQ598177|Homo	XM_011514225.1	182	-38.83	2	25	3085	3115	23	0.7391	0.913	||||||||||	|| ::||| |	VSX1
292	ucGUG-CGCGAGAUGGUGACUCGAUGUGGGGGg	||| | |||| ||| | ||||||||||	aaCACAACCATCTA-CACACATCTACACCCCCa	>hsa_piR_020497|gb|DQ598177|Homo	XM_011523896.3	179	-36.24	2	31	3031	3062	30	0.7333	0.7333	||||||||||	|| ||| |	EHD3
293	ucGUG-CGCGAGAUGGUGACUCGAUGUGGGGGg	||| | |||| ||| | ||||||||||	aaCACAACCATCTA-CACACATCTACACCCCCa	>hsa_piR_020497|gb|DQ598177|Homo	XM_011523897.2	179	-36.24	2	31	2482	2513	30	0.7333	0.7333	||||||||||	|| ||| |	CROCC
294	ucGUG-CGCGAGAUGGUGACUCGAUGUGGGGGg	||| | |||| ||| | ||||||||||	aaCACAACCATCTA-CACACATCTACACCCCCa	>hsa_piR_020497|gb|DQ598177|Homo	XM_011523898.3	179	-36.24	2	31	3129	3160	30	0.7333	0.7333	||||||||||	|| ||| |	ADAMTSL2
295	ucGUG-CGCGAGAUGGUGACUCGAUGUGGGGGg	||| | |||| ||| | ||||||||||	aaCACAACCATCTA-CACACATCTACACCCCCa	>hsa_piR_020497|gb|DQ598177|Homo	XM_011523899.3	179	-36.24	2	31	3120	3151	30	0.7333	0.7333	||||||||||	|| ||| |	SUSD6
296	ucgugcgcgagaUGGUGACUCGAUGUGGGGGg	|||| | |||||||||||	gactttctgaagACCA-TCTGCTACACCCCCa	>hsa_piR_020497|gb|DQ598177|Homo	XM_011538497.1	170	-34.23	2	21	2919	2949	19	0.8421	0.8421	||||||||||	|||| | |	AGAP2
297	ucgugcgcgagaUGGUGACUCGAUGUGGGGGg	|||| | |||||||||||	gactttctgaagACCA-TCTGCTACACCCCCa	>hsa_piR_020497|gb|DQ598177|Homo	XM_011538499.1	170	-34.23	2	21	2718	2748	19	0.8421	0.8421	||||||||||	|||| | |	ARHGEF17
298	ucgugcgcgagaUGGUGACUCGAUGUGGGGGg	|||| | |||||||||||	gactttctgaagACCA-TCTGCTACACCCCCa	>hsa_piR_020497|gb|DQ598177|Homo	XM_011538500.3	170	-34.23	2	21	2741	2771	19	0.8421	0.8421	||||||||||	|||| | |	COBLL1
299	ucgugcgcgagaUGGUGACUCGAUGUGGGGGg	|||| | |||||||||||	gactttctgaagACCA-TCTGCTACACCCCCa	>hsa_piR_020497|gb|DQ598177|Homo	XM_011538501.3	170	-34.23	2	21	2737	2767	19	0.8421	0.8421	||||||||||	|||| | |	EPN2
300	ucgugcgCGAGAUGGUGACUCGAUGUGGGGGg	|| || ||| | ||||||||||	ctttataGCAAAACAACTAAACTACACCCCCa	>hsa_piR_020497|gb|DQ598177|Homo	XM_017015981.1	177	-29.67	2	26	715	746	24	0.75	0.75	||||||||||	|| ||| |	CEP170B
301	ucgugcgcgagaUGGUGACUCGAUGUGGGGGg	|||| | |||||||||||	gactttctgaagACCA-TCTGCTACACCCCCa	>hsa_piR_020497|gb|DQ598177|Homo	XM_017019491.2	170	-34.23	2	21	3764	3794	19	0.8421	0.8421	||||||||||	|||| | |	SIPA1L3
302	ucgugcgcgagaUGGUGACUCGAUGUGGGGGg	|||| | |||||||||||	gactttctgaagACCA-TCTGCTACACCCCCa	>hsa_piR_020497|gb|DQ598177|Homo	XM_017019492.1	170	-34.23	2	21	2880	2910	19	0.8421	0.8421	||||||||||	|||| | |	NPHP4
303	ucgugcgcgagaUGGUGACUCGAUGUGGGGGg	|||| | |||||||||||	gactttctgaagACCA-TCTGCTACACCCCCa	>hsa_piR_020497|gb|DQ598177|Homo	XM_017019493.1	170	-34.23	2	21	2624	2654	19	0.8421	0.8421	||||||||||	|||| | |	DIP2A
304	ucgugcgcgagaUGGUGACUCGAUGUGGGGGg	|||| | |||||||||||	gactttctgaagACCA-TCTGCTACACCCCCa	>hsa_piR_020497|gb|DQ598177|Homo	XM_017019494.1	170	-34.23	2	21	2719	2749	19	0.8421	0.8421	||||||||||	|||| | |	ANKS1A
305	ucgugcgcgagAUGGUGACUCGAUGUGGGGGg	|:|||:|| ||||||||||	gtaacattgaaTGCCATTG-CCTACACCCCCa	>hsa_piR_020497|gb|DQ598177|Homo	XM_017022172.2	175	-38.76	2	22	4828	4858	20	0.8	0.9	||||||||||	|:|||:||	SGSM3
306	ucGUGC--GCGAGAUGGUGACUCGAUGUGGGGGg	||:| : ||:||||| |:|||||||||||	gcCATGACTTCTTTACCA-AGGGCTACACCCCCg	>hsa_piR_020497|gb|DQ598177|Homo	XR_246234.4	191	-45.41	2	31	1441	1473	31	0.7097	0.8387	||||||||||	||||| |:|	MRPL4
307	ucgugcgcgagAUGGUGACUCGAUGUGGGGGg	|:|||:|| ||||||||||	gtaacattgaaTGCCATTG-CCTACACCCCCa	>hsa_piR_020497|gb|DQ598177|Homo	XR_931811.3	175	-38.76	2	22	4828	4858	20	0.8	0.9	||||||||||	|:|||:||	HEMK1
308	ucGUG-CGCGAGAUGGUGACUCGAUGUGGGGGg	||| | |||| ||| | ||||||||||	aaCACAACCATCTA-CACACATCTACACCCCCa	>hsa_piR_020497|gb|DQ598177|Homo	XR_934029.3	179	-36.24	2	31	3292	3323	30	0.7333	0.7333	||||||||||	|| ||| |	HPCAL4
309	ucGUG-CGCGAGAUGGUGACUCGAUGUGGGGGg	||| | |||| ||| | ||||||||||	aaCACAACCATCTA-CACACATCTACACCCCCa	>hsa_piR_020497|gb|DQ598177|Homo	XR_934030.3	179	-36.24	2	31	2992	3023	30	0.7333	0.7333	||||||||||	|| ||| |	FZR1
355	cggcuuaggaUUGGUGAU-CUGGUGGUCCCUu	:||||| | ||||||||||||	ggtgttcaggGACCACCAGGACCACCAGGGAt	>hsa_piR_017716|gb|DQ594453|Homo	NM_000495.5	184	-39.04	2	22	2743	2774	21	0.8571	0.9048	||||||||||	||||| | ||	MZB1
356	cggcuuaggaUUGGUGAUCUGGUGGUCCCUu	|| || |||||||||||||	gaaggtagaaAAGGAC-AGACCACCAGGGAg	>hsa_piR_017716|gb|DQ594453|Homo	NM_001022.4	175	-31.31	2	22	1000	1029	20	0.85	0.85	||||||||||	|| || |||	GALNT8
357	cggcuuaggaUUGGUGAUCU--GGUGGUCCCUu	|:|||| ||: ||||||||||	ctgcccccagAGCCACAAGGCCCCACCAGGGAc	>hsa_piR_017716|gb|DQ594453|Homo	NM_001039165.4	176	-37.51	2	22	3624	3656	22	0.7727	0.8636	||||||||||	|||| ||:	MVP
358	cggcuuaggaUUGGUGAUCUGGUGGUCCCUu	||||| :|:||||||||||	cagcaccagcAACCA--GGGCCACCAGGGAg	>hsa_piR_017716|gb|DQ594453|Homo	NM_001077263.3	174	-35.79	2	22	511	539	20	0.8	0.9	||||||||||	||||| :|:	FOXRED1
359	cggCUUAGGAUUGGUGAUCUGGUGGUCCCUu	||| |:||| |||||||||||||	aagGAAGGACAGCCAGCAGACCACCAGGGAc	>hsa_piR_017716|gb|DQ594453|Homo	NM_001081675.3	188	-37.72	2	29	1090	1120	27	0.7407	0.7778	||||||||||	|:||| |||	TRPM6
360	cggcuUAGGAUUGGUGAU-CUGGUGGUCCCUu	||:: :|||||| ||||||||||	cacatATTTATGCCACTACCTCCACCAGGGAg	>hsa_piR_017716|gb|DQ594453|Homo	NM_001083924.2	177	-36.08	2	27	2570	2601	26	0.6923	0.8077	||||||||||	:||||||	ASAP3
361	cggcuuaggaUUGGUGAUCUGGUGGUCCCUu	||||| :|:||||||||||	cagcaccagcAACCA--GGGCCACCAGGGAg	>hsa_piR_017716|gb|DQ594453|Homo	NM_001206789.2	174	-35.79	2	22	511	539	20	0.8	0.9	||||||||||	||||| :|:	RNPEPL1
362	cggcuuaggaUUGGUGAUCUGGUGGUCCCUu	||||| :|:||||||||||	cagcaccagcAACCA--GGGCCACCAGGGAg	>hsa_piR_017716|gb|DQ594453|Homo	NM_001206790.1	174	-35.79	2	22	562	590	20	0.8	0.9	||||||||||	||||| :|:	WDR33
363	cggCUUAGGAUUGGUGAUCU-GGUGGUCCCUu	| | || |||::| ||| ||||||||||	gcaGTAGCC-AACTGC-AGAGCCACCAGGGAg	>hsa_piR_017716|gb|DQ594453|Homo	NM_001206996.1	179	-35.72	2	29	219	248	28	0.75	0.8214	||||||||||	||::| |||	TBC1D16
364	cggcUUAGGAUUGGUGAUCUGGUGGUCCCUu	|:|:| |:|| | || ||||||||||	gagcAGTTCAAGCCTCAAG-CCACCAGGGAt	>hsa_piR_017716|gb|DQ594453|Homo	NM_001207062.1	185	-33.11	2	28	323	352	26	0.7308	0.8462	||||||||||	|:|| | ||	TRPV5
365	cggcuuaggaUUGGUGAUCUGGUGGUCCCUu	||||| :|:||||||||||	cagcaccagcAACCA--GGGCCACCAGGGAg	>hsa_piR_017716|gb|DQ594453|Homo	NM_001244995.2	174	-35.79	2	22	511	539	20	0.8	0.9	||||||||||	||||| :|:	DDX24
366	cggcuuagGAUUGGUG-AUCUGGUGGUCCCUu	| || || || |||||||||||	agatccagCGAAGAACATAAACCACCAGGGAt	>hsa_piR_017716|gb|DQ594453|Homo	NM_001292049.1	174	-31.8	2	24	778	809	23	0.7826	0.7826	||||||||||	| || || |	OSBPL8
367	cggcuuaggaUUGGUGAUCUGGUGGUCCCUu	|| || |||||||||||||	gaaggtagaaAAGGAC-AGACCACCAGGGAg	>hsa_piR_017716|gb|DQ594453|Homo	NM_001321483.2	175	-31.31	2	22	1056	1085	20	0.85	0.85	||||||||||	|| || |||	DHRS4
368	cggcuuaggaUUGGUGAUCUGGUGGUCCCUu	|| || |||||||||||||	gaaggtagaaAAGGAC-AGACCACCAGGGAg	>hsa_piR_017716|gb|DQ594453|Homo	NM_001321484.2	175	-31.31	2	22	1156	1185	20	0.85	0.85	||||||||||	|| || |||	JUP
369	cggcuuaggaUUGGUGAUCUGGUGGUCCCUu	|| || |||||||||||||	gaaggtagaaAAGGAC-AGACCACCAGGGAg	>hsa_piR_017716|gb|DQ594453|Homo	NM_001321485.2	175	-31.31	2	22	1013	1042	20	0.85	0.85	||||||||||	|| || |||	TRMT2A
370	cgGCUUAGGAUUGGUG-AUCUGGUGGUCCCUu	:|:| :| :| ||| |||||||||||||	acTGGACTCGGAGCACGCAGACCACCAGGGAa	>hsa_piR_017716|gb|DQ594453|Homo	NM_001322468.1	188	-44.64	2	30	764	795	29	0.6897	0.8276	||||||||||	| ||| |||	KLC2
371	cggcuuagGAUUGGUGAUCUGGUGGUCCCUu	:| |||| :||||||||||||	gctgttggTTTACCA--GGACCACCAGGGAt	>hsa_piR_017716|gb|DQ594453|Homo	NM_001349955.1	176	-36.93	2	24	2277	2305	22	0.7727	0.8636	||||||||||	|||| :||	SPATA20
372	cggCUUAGGAU-UGGUGAUCUGGUGGUCCCUu	| :||| : |:||| || ||||||||||	aagGTGTCCAGCATCACCAG-CCACCAGGGAa	>hsa_piR_017716|gb|DQ594453|Homo	NM_001354259.2	181	-35.75	2	29	3750	3780	28	0.7143	0.8214	||||||||||	|:||| ||	NOL6
373	cggcuuagGAUUGGUG-AUCUGGUGGUCCCUu	| || || || |||||||||||	agatccagCGAAGAACATAAACCACCAGGGAt	>hsa_piR_017716|gb|DQ594453|Homo	NM_003149.2	174	-31.8	2	24	961	992	23	0.7826	0.7826	||||||||||	| || || |	NOL12
374	cggCUUAGGAUUGGUGAUCUGGUGGUCCCUu	| | || ||||| | |||||||||||	tcaGCAACCAAACCAACA-ACCACCAGGGAa	>hsa_piR_017716|gb|DQ594453|Homo	NM_005733.3	186	-35.56	2	29	2620	2649	27	0.7778	0.7778	||||||||||	||||| | |	TMPRSS5
375	cgGCUUAGGAUUGGUG-AUCUGGUGGUCCCUu	:|:| :| :| ||| |||||||||||||	acTGGACTCGGAGCACGCAGACCACCAGGGAa	>hsa_piR_017716|gb|DQ594453|Homo	NM_018406.7	188	-44.64	2	30	705	736	29	0.6897	0.8276	||||||||||	| ||| |||	TMEM120A
376	cggcuuAGGAUU-GGUGAUCUGGUGGUCCCUu	| |||: |||| || ||||||||||	ctcagcTACTAGCCCACCAGCCCACCAGGGAg	>hsa_piR_017716|gb|DQ594453|Homo	NM_021149.5	188	-37.22	2	26	663	694	25	0.8	0.84	||||||||||	: |||| ||	MFSD2A
377	cggcuUAGGAUUGGUGAU-CUGGUGGUCCCUu	||:: :|||||| ||||||||||	cacatATTTATGCCACTACCTCCACCAGGGAg	>hsa_piR_017716|gb|DQ594453|Homo	NM_023938.6	177	-36.08	2	27	2756	2787	26	0.6923	0.8077	||||||||||	:||||||	FBH1
378	cgGCUUAGGAUUGGUGAUC-UGGUGGUCCCUu	|| | | | || |||:| ||||||||||	gcCGCAGCGT-ACAACTGGCCCCACCAGGGAc	>hsa_piR_017716|gb|DQ594453|Homo	NM_025236.3	178	-35.34	2	30	802	832	29	0.7241	0.7586	||||||||||	|| |||:|	SYNE1
379	cggcuuaGGAUUGGUGAUCUGGUGGUCCCUu	|| |:|| || | ||||||||||	gtgtgtgCCCAGCC-CT-GCCCACCAGGGAc	>hsa_piR_017716|gb|DQ594453|Homo	NM_032445.2	172	-33.61	2	25	910	938	23	0.7826	0.8261	||||||||||	|:|| || |	ABCC10
380	cggcUUAGGAUUGGUGAUCUGGUGGUCCCUu	|:|:| |:|| | || ||||||||||	gagcAGTTCAAGCCTCAAG-CCACCAGGGAt	>hsa_piR_017716|gb|DQ594453|Homo	NM_032561.5	185	-33.11	2	28	488	517	26	0.7308	0.8462	||||||||||	|:|| | ||	TRERF1
381	cggcuUAGGAUUGGUGAUCUGGUGGUCCCUu	|||: || | ||| ||||||||||	gagccATCTGAAGCTGTAG-CCACCAGGGAt	>hsa_piR_017716|gb|DQ594453|Homo	NM_032899.6	180	-33.72	2	27	2842	2871	25	0.76	0.8	||||||||||	|| | |||	CTDP1
382	cggcuuaggaUUGGUGAU-CUGGUGGUCCCUu	:||||| | ||||||||||||	ggtgttcaggGACCACCAGGACCACCAGGGAt	>hsa_piR_017716|gb|DQ594453|Homo	NM_033380.3	184	-39.04	2	22	2743	2774	21	0.8571	0.9048	||||||||||	||||| | ||	OBSCN
383	cggcuuagGAUUGGUGAUCUGGUGGUCCCUu	:| |||| :||||||||||||	gctgttggTTTACCA--GGACCACCAGGGAt	>hsa_piR_017716|gb|DQ594453|Homo	NM_152890.7	176	-36.93	2	24	2582	2610	22	0.7727	0.8636	||||||||||	|||| :||	GNB1L
384	cggcuUAGGAUUGGUGAUCUGGUGGUCCCUu	|||| |::||| |||||||||||||	cccccATCC-AGTCAC-AGACCACCAGGGAt	>hsa_piR_017716|gb|DQ594453|Homo	NM_153813.3	194	-44.11	2	27	3927	3955	25	0.84	0.92	||||||||||	|::||| |||	DPP3
385	cgGCUUAGGAUUGGUGAUC-UGGUGGUCCCUu	|| | | | || |||:| ||||||||||	gcCGCAGCGT-ACAACTGGCCCCACCAGGGAc	>hsa_piR_017716|gb|DQ594453|Homo	NM_170769.2	178	-35.34	2	30	800	830	29	0.7241	0.7586	||||||||||	|| |||:|	MOB3A
386	cggcuuaggaUUGGU-GAUCUGGUGGUCCCUu	:|| | ||:|:||||||||||	agcttcagaaGACAAGCTGGGCCACCAGGGAg	>hsa_piR_017716|gb|DQ594453|Homo	NR_134854.1	176	-36.46	2	22	32	63	21	0.7619	0.9048	||||||||||	|| | ||:|:	TADA3
387	cggcuuagGAUUGGUGAUCUGGUGGUCCCUu	:| |||| :||||||||||||	gctgttggTTTACCA--GGACCACCAGGGAt	>hsa_piR_017716|gb|DQ594453|Homo	NR_146340.2	176	-36.93	2	24	2373	2401	22	0.7727	0.8636	||||||||||	|||| :||	RGS3
388	cggcuuagGAUUGGUGAUCUGGUGGUCCCUu	:| |||| :||||||||||||	gctgttggTTTACCA--GGACCACCAGGGAt	>hsa_piR_017716|gb|DQ594453|Homo	NR_146341.2	176	-36.93	2	24	2570	2598	22	0.7727	0.8636	||||||||||	|||| :||	RFX2
389	cggcuuagGAUUGGUGAUCUGGUGGUCCCUu	:| |||| :||||||||||||	gctgttggTTTACCA--GGACCACCAGGGAt	>hsa_piR_017716|gb|DQ594453|Homo	NR_146342.2	176	-36.93	2	24	2574	2602	22	0.7727	0.8636	||||||||||	|||| :||	NOL6
390	cggcuuagGAUUGGUGAUCUGGUGGUCCCUu	:| |||| :||||||||||||	gctgttggTTTACCA--GGACCACCAGGGAt	>hsa_piR_017716|gb|DQ594453|Homo	NR_146343.1	176	-36.93	2	24	2281	2309	22	0.7727	0.8636	||||||||||	|||| :||	EHD4
391	cggcuuagGAUUGGUGAUCUGGUGGUCCCUu	:| |||| :||||||||||||	gctgttggTTTACCA--GGACCACCAGGGAt	>hsa_piR_017716|gb|DQ594453|Homo	NR_146344.1	176	-36.93	2	24	2281	2309	22	0.7727	0.8636	||||||||||	|||| :||	MGAT5B
392	cggcuuagGAUUGGUGAUCUGGUGGUCCCUu	:| |||| :||||||||||||	gctgttggTTTACCA--GGACCACCAGGGAt	>hsa_piR_017716|gb|DQ594453|Homo	NR_146345.1	176	-36.93	2	24	2281	2309	22	0.7727	0.8636	||||||||||	|||| :||	NFAM1
393	cggcuuaggauUGGUGAUCUGGUGGUCCCUu	|| |||:||||||||||||	agtctccacacACAACTGGACCACCAGGGAa	>hsa_piR_017716|gb|DQ594453|Homo	NR_160716.1	188	-41.35	2	21	161	191	19	0.8947	0.9474	||||||||||	|| |||:||	MRPL4
394	cggcuUAGGAUUGGUGAUCUGGUGGUCCCUu	|||: || | ||| ||||||||||	gagccATCTGAAGCTGTAG-CCACCAGGGAt	>hsa_piR_017716|gb|DQ594453|Homo	XM_005251087.3	180	-33.72	2	27	2029	2058	25	0.76	0.8	||||||||||	|| | |||	MRPL4
395	cggcUUAGGAUUGGUGAUCUGGUGGUCCCUu	|:|:| |:|| | || ||||||||||	gagcAGTTCAAGCCTCAAG-CCACCAGGGAt	>hsa_piR_017716|gb|DQ594453|Homo	XM_005261781.1	185	-33.11	2	28	498	527	26	0.7308	0.8462	||||||||||	|:|| | ||	TNFRSF10B
396	cggcUUAGGAUUGGUGAUCUGGUGGUCCCUu	|:|:| |:|| | || ||||||||||	gagcAGTTCAAGCCTCAAG-CCACCAGGGAt	>hsa_piR_017716|gb|DQ594453|Homo	XM_005261782.3	185	-33.11	2	28	378	407	26	0.7308	0.8462	||||||||||	|:|| | ||	EPN2
397	cggcUUAGGAUUGGUGAUCUGGUGGUCCCUu	|:|:| |:|| | || ||||||||||	gagcAGTTCAAGCCTCAAG-CCACCAGGGAt	>hsa_piR_017716|gb|DQ594453|Homo	XM_005261783.2	185	-33.11	2	28	435	464	26	0.7308	0.8462	||||||||||	|:|| | ||	SLC43A2
398	cggcUUAGGAUUGGUGAUCUGGUGGUCCCUu	|:|:| |:|| | || ||||||||||	gagcAGTTCAAGCCTCAAG-CCACCAGGGAt	>hsa_piR_017716|gb|DQ594453|Homo	XM_005261784.3	185	-33.11	2	28	442	471	26	0.7308	0.8462	||||||||||	|:|| | ||	CEP128
399	cggcuUAGGAUUGGUGAU-CUGGUGGUCCCUu	||:: :|||||| ||||||||||	cacatATTTATGCCACTACCTCCACCAGGGAg	>hsa_piR_017716|gb|DQ594453|Homo	XM_005273259.1	177	-36.08	2	27	2324	2355	26	0.6923	0.8077	||||||||||	:||||||	COMMD1
400	cggcuUAGGAUUGGUGAU-CUGGUGGUCCCUu	||:: :|||||| ||||||||||	cacatATTTATGCCACTACCTCCACCAGGGAg	>hsa_piR_017716|gb|DQ594453|Homo	XM_006711530.1	177	-36.08	2	27	2633	2664	26	0.6923	0.8077	||||||||||	:||||||	PATL1
401	cggcuUAGGAUUGGUGAU-CUGGUGGUCCCUu	||:: :|||||| ||||||||||	cacatATTTATGCCACTACCTCCACCAGGGAg	>hsa_piR_017716|gb|DQ594453|Homo	XM_011509973.2	177	-36.08	2	27	2426	2457	26	0.6923	0.8077	||||||||||	:||||||	BRAT1
402	cggcuuaggaUUGGU-GAUCUGGUGGUCCCUu	:|| | ||:|:||||||||||	agcttcagaaGACAAGCTGGGCCACCAGGGAg	>hsa_piR_017716|gb|DQ594453|Homo	XM_011520467.1	176	-36.46	2	22	176	207	21	0.7619	0.9048	||||||||||	|| | ||:|:	RASSF1
403	cggCU-UAGGAU---UGG-UGAUCUGGUGGUCCCUu	|| :||:|| ||| || | ||||||||||	cgaGATGTCTTATTTACCAACAAATCCACCAGGGAg	>hsa_piR_017716|gb|DQ594453|Homo	XM_011520803.2	173	-35.05	2	29	194	229	32	0.6875	0.75	||||||||||	||| || |	RASSF1
404	cggcuuaggaUUGGUGAU-CUGGUGGUCCCUu	:||||| | ||||||||||||	ggtgttcaggGACCACCAGGACCACCAGGGAt	>hsa_piR_017716|gb|DQ594453|Homo	XM_011530849.2	184	-39.04	2	22	2485	2516	21	0.8571	0.9048	||||||||||	||||| | ||	RASSF1
405	cggcuuagGAUUGGUG-AUCUGGUGGUCCCUu	| || || || |||||||||||	agatccagCGAAGAACATAAACCACCAGGGAt	>hsa_piR_017716|gb|DQ594453|Homo	XM_011534037.3	174	-31.8	2	24	1072	1103	23	0.7826	0.7826	||||||||||	| || || |	IL15
406	cggcuuagGAUUGGUG-AUCUGGUGGUCCCUu	| || || || |||||||||||	agatccagCGAAGAACATAAACCACCAGGGAt	>hsa_piR_017716|gb|DQ594453|Homo	XM_011534038.2	174	-31.8	2	24	999	1030	23	0.7826	0.7826	||||||||||	| || || |	FAM98C
407	cggcuuagGAUUGGUGAUCUGGUGGUCCCUu	:| |||| :||||||||||||	gctgttggTTTACCA--GGACCACCAGGGAt	>hsa_piR_017716|gb|DQ594453|Homo	XM_017000924.2	176	-36.93	2	24	2376	2404	22	0.7727	0.8636	||||||||||	|||| :||	PLEKHA7
408	cggcuuagGAUUGGUGAUCUGGUGGUCCCUu	:| |||| :||||||||||||	gctgttggTTTACCA--GGACCACCAGGGAt	>hsa_piR_017716|gb|DQ594453|Homo	XM_017000925.2	176	-36.93	2	24	2332	2360	22	0.7727	0.8636	||||||||||	|||| :||	FBH1
409	cggcuuagGAUUGGUGAUCUGGUGGUCCCUu	:| |||| :||||||||||||	gctgttggTTTACCA--GGACCACCAGGGAt	>hsa_piR_017716|gb|DQ594453|Homo	XM_017000926.1	176	-36.93	2	24	2573	2601	22	0.7727	0.8636	||||||||||	|||| :||	DCAF12L1
410	cggcuuagGAUUGGUGAUCUGGUGGUCCCUu	:| |||| :||||||||||||	gctgttggTTTACCA--GGACCACCAGGGAt	>hsa_piR_017716|gb|DQ594453|Homo	XM_017000927.1	176	-36.93	2	24	2573	2601	22	0.7727	0.8636	||||||||||	|||| :||	GPR180
411	cggcuuagGAUUGGUGAUCUGGUGGUCCCUu	:| |||| :||||||||||||	gctgttggTTTACCA--GGACCACCAGGGAt	>hsa_piR_017716|gb|DQ594453|Homo	XM_017000930.1	176	-36.93	2	24	2573	2601	22	0.7727	0.8636	||||||||||	|||| :||	GOLGA8A
412	cggcuuagGAUUGGUG-AUCUGGUGGUCCCUu	| || || || |||||||||||	agatccagCGAAGAACATAAACCACCAGGGAt	>hsa_piR_017716|gb|DQ594453|Homo	XM_017007083.1	174	-31.8	2	24	833	864	23	0.7826	0.7826	||||||||||	| || || |	CD300E
413	cggCUUAGGAUUGGUGA-UCUGGUGGUCCCUu	| | |: |:| ||| || ||||||||||	ttaGCAGCTCAGCAACTCAGTCCACCAGGGAt	>hsa_piR_017716|gb|DQ594453|Homo	XM_017009630.1	183	-31.13	2	29	7966	7997	28	0.7143	0.7857	||||||||||	:| ||| ||	CUX1
414	cggCUUAGGAUUGGUGA-UCUGGUGGUCCCUu	| | |: |:| ||| || ||||||||||	ttaGCAGCTCAGCAACTCAGTCCACCAGGGAt	>hsa_piR_017716|gb|DQ594453|Homo	XM_017009631.1	183	-31.13	2	29	7966	7997	28	0.7143	0.7857	||||||||||	:| ||| ||	OLFML2A
415	cgGCUUAGGAUUGGUGAUC-UGGUGGUCCCUu	|| | | | || |||:| ||||||||||	gcCGCAGCGT-ACAACTGGCCCCACCAGGGAc	>hsa_piR_017716|gb|DQ594453|Homo	XM_017011325.1	178	-35.34	2	30	365	395	29	0.7241	0.7586	||||||||||	|| |||:|	SYNE1
416	cgGCUUAGGAUUGGUGAUC-UGGUGGUCCCUu	|| | | | || |||:| ||||||||||	gcCGCAGCGT-ACAACTGGCCCCACCAGGGAc	>hsa_piR_017716|gb|DQ594453|Homo	XM_017011326.1	178	-35.34	2	30	5710	5740	29	0.7241	0.7586	||||||||||	|| |||:|	TRMT2A
417	cggCU-UAGGAU---UGG-UGAUCUGGUGGUCCCUu	|| :||:|| ||| || | ||||||||||	cgaGATGTCTTATTTACCAACAAATCCACCAGGGAg	>hsa_piR_017716|gb|DQ594453|Homo	XM_017019758.2	173	-35.05	2	29	101	136	32	0.6875	0.75	||||||||||	||| || |	DHRS4L2
418	cggCU-UAGGAU---UGG-UGAUCUGGUGGUCCCUu	|| :||:|| ||| || | ||||||||||	cgaGATGTCTTATTTACCAACAAATCCACCAGGGAg	>hsa_piR_017716|gb|DQ594453|Homo	XM_017019760.1	173	-35.05	2	29	95	130	32	0.6875	0.75	||||||||||	||| || |	ZNF710
419	cggCU-UAGGAU---UGG-UGAUCUGGUGGUCCCUu	|| :||:|| ||| || | ||||||||||	cgaGATGTCTTATTTACCAACAAATCCACCAGGGAg	>hsa_piR_017716|gb|DQ594453|Homo	XM_017019761.1	173	-35.05	2	29	103	138	32	0.6875	0.75	||||||||||	||| || |	TOGARAM2
420	cggcuuaGGAUUGGUGAUCUGGUGGUCCCUu	|| |:|| || | ||||||||||	gtgtgtgCCCAGCC-CT-GCCCACCAGGGAc	>hsa_piR_017716|gb|DQ594453|Homo	XM_017022670.2	172	-33.61	2	25	1330	1358	23	0.7826	0.8261	||||||||||	|:|| || |	C9orf50
421	cggcuuaGGAUUGGUGAUCUGGUGGUCCCUu	|| |:|| || | ||||||||||	gtgtgtgCCCAGCC-CT-GCCCACCAGGGAc	>hsa_piR_017716|gb|DQ594453|Homo	XM_017022671.2	172	-33.61	2	25	1321	1349	23	0.7826	0.8261	||||||||||	|:|| || |	VSX1
422	cggcuuaGGAUUGGUGAUCUGGUGGUCCCUu	|| |:|| || | ||||||||||	gtgtgtgCCCAGCC-CT-GCCCACCAGGGAc	>hsa_piR_017716|gb|DQ594453|Homo	XM_017022672.2	172	-33.61	2	25	1337	1365	23	0.7826	0.8261	||||||||||	|:|| || |	TRIM7
423	cggcuuaGGAUUGGUGAUCUGGUGGUCCCUu	|| |:|| || | ||||||||||	gtgtgtgCCCAGCC-CT-GCCCACCAGGGAc	>hsa_piR_017716|gb|DQ594453|Homo	XM_017022673.2	172	-33.61	2	25	1332	1360	23	0.7826	0.8261	||||||||||	|:|| || |	TRIM7
424	cggcuuaGGAUUGGUGAUCUGGUGGUCCCUu	|| |:|| || | ||||||||||	gtgtgtgCCCAGCC-CT-GCCCACCAGGGAc	>hsa_piR_017716|gb|DQ594453|Homo	XM_017022674.2	172	-33.61	2	25	1275	1303	23	0.7826	0.8261	||||||||||	|:|| || |	TRIM7
425	cggcuuaGGAUUGGUGAUCUGGUGGUCCCUu	|| |:|| || | ||||||||||	gtgtgtgCCCAGCC-CT-GCCCACCAGGGAc	>hsa_piR_017716|gb|DQ594453|Homo	XM_017022675.2	172	-33.61	2	25	1313	1341	23	0.7826	0.8261	||||||||||	|:|| || |	TRIM7
426	cgGCUUAGGAUU----GGUGAUCUGGUGGUCCCUu	| | ||:||: ||||| | ||||||||||	ccCTACTCTTAGGCTTCCACT-GTCCACCAGGGAa	>hsa_piR_017716|gb|DQ594453|Homo	XM_017027823.1	178	-39.29	2	30	1448	1481	32	0.6875	0.75	||||||||||	||||| |	TRIM7
427	cggcuuaggaUUGGUGAU-CUGGUGGUCCCUu	:||||| | ||||||||||||	ggtgttcaggGACCACCAGGACCACCAGGGAt	>hsa_piR_017716|gb|DQ594453|Homo	XM_017029259.2	184	-39.04	2	22	2485	2516	21	0.8571	0.9048	||||||||||	||||| | ||	DIP2A
428	cggcuuaggaUUGGUGAU-CUGGUGGUCCCUu	:||||| | ||||||||||||	ggtgttcaggGACCACCAGGACCACCAGGGAt	>hsa_piR_017716|gb|DQ594453|Homo	XM_017029260.1	184	-39.04	2	22	2485	2516	21	0.8571	0.9048	||||||||||	||||| | ||	DIP2A
429	cggcuuaggaUUGGUGAU-CUGGUGGUCCCUu	:||||| | ||||||||||||	ggtgttcaggGACCACCAGGACCACCAGGGAt	>hsa_piR_017716|gb|DQ594453|Homo	XM_017029261.1	184	-39.04	2	22	2485	2516	21	0.8571	0.9048	||||||||||	||||| | ||	DIP2A
430	cggcuuaggaUUGGUGAU-CUGGUGGUCCCUu	:||||| | ||||||||||||	ggtgttcaggGACCACCAGGACCACCAGGGAt	>hsa_piR_017716|gb|DQ594453|Homo	XM_017029262.2	184	-39.04	2	22	2485	2516	21	0.8571	0.9048	||||||||||	||||| | ||	LTK
431	cggcuuaggaUUGGUGAU-CUGGUGGUCCCUu	:||||| | ||||||||||||	ggtgttcaggGACCACCAGGACCACCAGGGAt	>hsa_piR_017716|gb|DQ594453|Homo	XM_017029263.2	184	-39.04	2	22	1569	1600	21	0.8571	0.9048	||||||||||	||||| | ||	EXT2
432	cggcuuaggaUUGGUGAUCUGGUGGUCCCUu	||::|| ||||||||||||	gtgtgggcgaAATTAC--GACCACCAGGGAg	>hsa_piR_017716|gb|DQ594453|Homo	XM_024452998.1	174	-34.77	2	22	350	378	20	0.8	0.9	||||||||||	||::|| ||	SH2D4B
433	cggcuuagGAUUGGUG-AUCUGGUGGUCCCUu	| || || || |||||||||||	agatccagCGAAGAACATAAACCACCAGGGAt	>hsa_piR_017716|gb|DQ594453|Homo	XM_024453722.1	174	-31.8	2	24	927	958	23	0.7826	0.7826	||||||||||	| || || |	GOLGA2P2Y
434	cggcuuagGAUUGGUG-AUCUGGUGGUCCCUu	| || || || |||||||||||	agatccagCGAAGAACATAAACCACCAGGGAt	>hsa_piR_017716|gb|DQ594453|Homo	XM_024453723.1	174	-31.8	2	24	744	775	23	0.7826	0.7826	||||||||||	| || || |	GOLGA2P3Y
435	cggcuuagGAUUGGUGAUCUGGUGGUCCCUu	:| |||| :||||||||||||	gctgttggTTTACCA--GGACCACCAGGGAt	>hsa_piR_017716|gb|DQ594453|Homo	XR_001737092.1	176	-36.93	2	24	2573	2601	22	0.7727	0.8636	||||||||||	|||| :||	BCRP3
436	cggcuuaggaUUGGUGAUCUGGUGGUCCCUu	||: | |||||||||||||	gggaccagagAATGAGAAGACCACCAGGGAg	>hsa_piR_017716|gb|DQ594453|Homo	XR_001739319.1	177	-35.24	2	22	1426	1456	20	0.8	0.85	||||||||||	||: | |||	LARRPM
437	cggcuuAGGAUUGGUGAUC--UGGUGGUCCCUu	|| ||| || || |||||||||||	tcactcTCAGAACAACGAGGCACCACCAGGGAa	>hsa_piR_017716|gb|DQ594453|Homo	XR_001744111.1	180	-30.94	2	26	342	374	26	0.7692	0.7692	||||||||||	| || || |	FAM238B
438	cggCUUAGGAUUGGUGAUC-UGGUGGUCCCUu	||||:| |||| |:| |||||||||||	ataGAATTC--ACCAGTGGAACCACCAGGGAt	>hsa_piR_017716|gb|DQ594453|Homo	XR_001745765.1	192	-39.17	2	29	520	549	28	0.7857	0.8571	||||||||||	|||| |:| |	GOLGA2P10
439	cggCUUAGGAUUGGUGAUC-UGGUGGUCCCUu	||||:| |||| |:| |||||||||||	ataGAATTC--ACCAGTGGAACCACCAGGGAt	>hsa_piR_017716|gb|DQ594453|Homo	XR_001745766.1	192	-39.17	2	29	618	647	28	0.7857	0.8571	||||||||||	|||| |:| |	GOLGA2P7
440	cggCUUAGGAUUGGUGAUC-UGGUGGUCCCUu	||||:| |||| |:| |||||||||||	ataGAATTC--ACCAGTGGAACCACCAGGGAt	>hsa_piR_017716|gb|DQ594453|Homo	XR_001745767.1	192	-39.17	2	29	428	457	28	0.7857	0.8571	||||||||||	|||| |:| |	LOC284798
441	cggCUUAGGAUUGGUGAUC-UGGUGGUCCCUu	||||:| |||| |:| |||||||||||	ataGAATTC--ACCAGTGGAACCACCAGGGAt	>hsa_piR_017716|gb|DQ594453|Homo	XR_001745768.1	192	-39.17	2	29	520	549	28	0.7857	0.8571	||||||||||	|||| |:| |	TNFRSF10B
442	cggcuuAGGAUUGGUGAUC-UGGUGGUCCCUu	|||| :||| || |||||||||||	gctgccTCCT-GCCAGAAGAACCACCAGGGAc	>hsa_piR_017716|gb|DQ594453|Homo	XR_001752589.1	182	-40.73	2	26	1937	1967	25	0.8	0.84	||||||||||	:||| || |	FLVCR1-DT
443	cggcUUAG-GAU--UGGUGAUCUGGUGGUCCCUu	|:|| ||| :||| || |||||||||||	tggaAGTCTCTATCGCCA-TAAACCACCAGGGAc	>hsa_piR_017716|gb|DQ594453|Homo	XR_001755576.1	183	-32.73	2	28	379	411	29	0.7586	0.8276	||||||||||	:||| || |	LINC00696
444	cggCUUAGGAUUGGUGAUCUGGUGGUCCCUu	||:|:| |||| || ||||||||||	cagGAGTTC-CACCAGCAG-CCACCAGGGAc	>hsa_piR_017716|gb|DQ594453|Homo	XR_002959086.1	180	-34.87	2	29	1224	1252	27	0.7407	0.8148	||||||||||	|||| ||	GOLGA8A
445	cgGCUUAG-GAUUGGUGAUCUGGUGGUCCCUu	| | || ||:| || |||||||||||||	ctCAATTCTCTGAACA-GAGACCACCAGGGAa	>hsa_piR_017716|gb|DQ594453|Homo	XR_243587.3	186	-36.75	2	30	1441	1471	29	0.7586	0.7931	||||||||||	:| || |||	GOLGA8B
446	cgGCUUAG-GAUUGGUGAUCUGGUGGUCCCUu	| | || ||:| || |||||||||||||	ctCAATTCTCTGAACA-GAGACCACCAGGGAa	>hsa_piR_017716|gb|DQ594453|Homo	XR_429846.3	186	-36.75	2	30	1451	1481	29	0.7586	0.7931	||||||||||	:| || |||	C1orf220
447	cggcuuaggaUUGGUGAUCUGGUGGUCCCUu	||: | |||||||||||||	gggaccagagAATGAGAAGACCACCAGGGAg	>hsa_piR_017716|gb|DQ594453|Homo	XR_939794.2	177	-35.24	2	22	1411	1441	20	0.8	0.85	||||||||||	||: | |||	GOLGA2P10
448	cggCUUAGGAUUGGUGAUC-UGGUGGUCCCUu	||||:| |||| |:| |||||||||||	ataGAATTC--ACCAGTGGAACCACCAGGGAt	>hsa_piR_017716|gb|DQ594453|Homo	XR_941374.2	192	-39.17	2	29	520	549	28	0.7857	0.8571	||||||||||	|||| |:| |	LDC1P
449	cggCUUAGGAUUGGUGAUC-UGGUGGUCCCUu	||||:| |||| |:| |||||||||||	ataGAATTC--ACCAGTGGAACCACCAGGGAt	>hsa_piR_017716|gb|DQ594453|Homo	XR_941375.2	192	-39.17	2	29	520	549	28	0.7857	0.8571	||||||||||	|||| |:| |	PRKCQ-AS1
1	cggcuuAGGAUUGGUGAUCUGGUGGUCCCc	|||||||||||||||:|||||||	ctgtttTCCTAACCACTAGACTACCAGGGa	>hsa_piR_016677|gb|DQ592953|Homo	NM_014553.3	216	-51.51	2	25	3923	3952	23	0.9565	1	||:|||||||	||||||||||	PRKCQ-AS1
2	cggcuuAGGAUUGGUGAUCUGGUGGUCCCc	|||||||||||||||:|||||||	ctgtttTCCTAACCACTAGACTACCAGGGa	>hsa_piR_016677|gb|DQ592953|Homo	XM_017003902.1	216	-51.51	2	25	3788	3817	23	0.9565	1	||:|||||||	||||||||||	SUGT1P4-STRA6LP
3	cggcuuAGGAUUGGUGAUCUGGUGGUCCCc	|||||||||||||||:|||||||	ctgtttTCCTAACCACTAGACTACCAGGGa	>hsa_piR_016677|gb|DQ592953|Homo	XM_017003903.1	216	-51.51	2	25	3230	3259	23	0.9565	1	||:|||||||	||||||||||	GOLGA2P5
4	cggcuuAGGAUUGGUGAUCUGGUGGUCCCc	||||||||||||||| |||||||	ttttttTCCTAACCACTAGACAACCAGGGa	>hsa_piR_016677|gb|DQ592953|Homo	XR_001746731.2	212	-43.68	2	25	813	842	23	0.9565	0.9565	|| |||||||	||||||||||	FOXRED1
5	cggcuuAGGAUUGGUGAUCUGGUGGUCCCc	||||||||||||||| |||||||	ttttttTCCTAACCACTAGACAACCAGGGa	>hsa_piR_016677|gb|DQ592953|Homo	XR_001746732.2	212	-43.68	2	25	1337	1366	23	0.9565	0.9565	|| |||||||	||||||||||	FOXRED1
10	ucGUGCGCGAGAUGGUGACUCGAUGUGGGGGg	|| ||| ||||||||||| |||:|||	atCAAGCG--ATACCACTGAGC--CACTCCCt	>hsa_piR_020497|gb|DQ598177|Homo	XM_006714526.4	172	-41.97	2	31	2302	2329	29	0.7586	0.7931	| |||:|||	||||||||||	IL15
11	ucGUGCGCGAGAUGGUGACUCGAUGUGGGGGg	|| ||| ||||||||||| |||:|||	atCAAGCG--ATACCACTGAGC--CACTCCCt	>hsa_piR_020497|gb|DQ598177|Homo	XM_017008995.2	172	-41.97	2	31	2230	2257	29	0.7586	0.7931	| |||:|||	||||||||||	TNFRSF14-AS1
12	ucGUGCGCGAGAUGGUGACUCGAUGUGGGGGg	|| ||| ||||||||||| |||:|||	atCAAGCG--ATACCACTGAGC--CACTCCCt	>hsa_piR_020497|gb|DQ598177|Homo	XM_017008996.2	172	-41.97	2	31	2221	2248	29	0.7586	0.7931	| |||:|||	||||||||||	LINC01132
13	ucGUGCGCGAGAUGGUGACUCGAUGUGGGGGg	||:|||||||||||||||||||||:||||	agCATGCGCTCTACCACTGAGCTACATCCCCa	>hsa_piR_020497|gb|DQ598177|Homo	XM_017009904.2	230	-70.38	2	31	1634	1665	29	0.931	1	|||||:||||	||||||||||	SPAG5-AS1
14	ucGUGCGCGAGAUGGUGACUCGAUGUGGGGGg	||:|||||||||||||||||||||:||||	agCATGCGCTCTACCACTGAGCTACATCCCCa	>hsa_piR_020497|gb|DQ598177|Homo	XM_024446224.1	230	-70.38	2	31	1634	1665	29	0.931	1	|||||:||||	||||||||||	VSX1
15	ucGUGCGCGAG--AUGGUGACUCG-AUGUGGGGGg	:| |: :|| |||||||||| |:||||:||	acTAAGTTTTCCAAACCACTGAGCATGCACCTCCa	>hsa_piR_020497|gb|DQ598177|Homo	XR_001744248.2	172	-39.96	2	31	3565	3599	32	0.6562	0.8125	|:||||:||	||||||||||	VSX1
16	ucGUGCGCGAG--AUGGUGACUCG-AUGUGGGGGg	:| |: :|| |||||||||| |:||||:||	acTAAGTTTTCCAAACCACTGAGCATGCACCTCCa	>hsa_piR_020497|gb|DQ598177|Homo	XR_001744250.1	172	-39.96	2	31	3552	3586	32	0.6562	0.8125	|:||||:||	||||||||||	SEMA4F
17	ucGUGCGCGAG--AUGGUGACUCG-AUGUGGGGGg	:| |: :|| |||||||||| |:||||:||	acTAAGTTTTCCAAACCACTGAGCATGCACCTCCa	>hsa_piR_020497|gb|DQ598177|Homo	XR_001744251.1	172	-39.96	2	31	3406	3440	32	0.6562	0.8125	|:||||:||	||||||||||	SEMA4F
18	ucGUGCGCGAG--AUGGUGACUCG-AUGUGGGGGg	:| |: :|| |||||||||| |:||||:||	acTAAGTTTTCCAAACCACTGAGCATGCACCTCCa	>hsa_piR_020497|gb|DQ598177|Homo	XR_001744253.1	172	-39.96	2	31	3629	3663	32	0.6562	0.8125	|:||||:||	||||||||||	MROH5
19	ucGUGCGCGAG--AUGGUGACUCG-AUGUGGGGGg	:| |: :|| |||||||||| |:||||:||	acTAAGTTTTCCAAACCACTGAGCATGCACCTCCa	>hsa_piR_020497|gb|DQ598177|Homo	XR_942759.2	172	-39.96	2	31	901	935	32	0.6562	0.8125	|:||||:||	||||||||||	LOC727751
22	cggcuuAGGAUUGGUGAUCUGGUGGUCCCUu	|||||||||||||||:||||||||	ctgtttTCCTAACCACTAGACTACCAGGGAt	>hsa_piR_017716|gb|DQ594453|Homo	NM_014553.3	221	-53.51	2	26	3923	3953	24	0.9583	1	|:||||||||	||||||||||	LOC727751
23	cggcuuAGGAUUGGUGAUCUGGUGGUCCCUu	|||||||||||||||:||||||||	ctgtttTCCTAACCACTAGACTACCAGGGAt	>hsa_piR_017716|gb|DQ594453|Homo	XM_017003902.1	221	-53.51	2	26	3788	3818	24	0.9583	1	|:||||||||	||||||||||	GOLGA2P10
24	cggcuuAGGAUUGGUGAUCUGGUGGUCCCUu	|||||||||||||||:||||||||	ctgtttTCCTAACCACTAGACTACCAGGGAt	>hsa_piR_017716|gb|DQ594453|Homo	XM_017003903.1	221	-53.51	2	26	3230	3260	24	0.9583	1	|:||||||||	||||||||||	MFSD2A
25	cggcuuAGGAUUGGUGAUCUGGUGGUCCCUu	||||||||||||||| ||||||||	ttttttTCCTAACCACTAGACAACCAGGGAt	>hsa_piR_017716|gb|DQ594453|Homo	XR_001746731.2	217	-45.68	2	26	813	843	24	0.9583	0.9583	| ||||||||	||||||||||	LINC01271
26	cggcuuAGGAUUGGUGAUCUGGUGGUCCCUu	||||||||||||||| ||||||||	ttttttTCCTAACCACTAGACAACCAGGGAt	>hsa_piR_017716|gb|DQ594453|Homo	XR_001746732.2	217	-45.68	2	26	1337	1367	24	0.9583	0.9583	| ||||||||	||||||||||	NPHP4
1	cuccUCCUGU--AGU-AGUCCG-ACCGGGUCCUGu	|||:|| ||| ::||| ||||||||||	aaaaAGGGCAGGTCAGATGGGCAAGGCCCAGGACt	>hsa_piR_015462|gb|DQ591122|Homo	NM_000020.3	176	-38.67	2	28	2375	2409	30	0.7	0.8	||||||||||	| ::|||	MIR3147HG
2	cucCUCCUGUAGUAGUCCGACCGGGUCCUGu	| || || || || | ||||||||||	gttGTGGCCACCACAAGCCGGGCCCAGGACc	>hsa_piR_015462|gb|DQ591122|Homo	NM_000287.4	184	-31.36	2	29	1736	1766	27	0.7407	0.7407	||||||||||	|| || |	GOLGA2P6
3	cucCUCCUGUAGUAGUCCGACCGGGUCCUGu	||||| | | | |||||||||||	aatGAGGAGACCCAGAACATGGCCCAGGACa	>hsa_piR_015462|gb|DQ591122|Homo	NM_000420.3	176	-40.15	2	29	1538	1568	27	0.7037	0.7037	||||||||||	| | |	RHOXF1P1
4	cuccuccuGUAGUAGUCCGACCGGGUCCUGu	||| |:: |||||||||||||	tccctgctCATGCTTGAGCTGGCCCAGGACc	>hsa_piR_015462|gb|DQ591122|Homo	NM_000475.5	183	-33.22	2	24	904	934	22	0.7727	0.8636	||||||||||	| |:: |||	PEX6
5	cuCCUCCUGU-AGUAGUCCGACCGGGUCCUGu	||| :|| | || || ||||||||||	acGGATTGCAGGCCACATGC-GGCCCAGGACa	>hsa_piR_015462|gb|DQ591122|Homo	NM_000585.5	170	-35.37	2	30	1573	1603	29	0.6897	0.7241	||||||||||	| || ||	MST1R
6	cucCUCCUGUAGUAG-UCCGA-CCGGGUCCUGu	||| | | : | || || ||||||||||	gcaGAGAAGAAAGACGAGCCTCGGCCCAGGACg	>hsa_piR_015462|gb|DQ591122|Homo	NM_000635.4	170	-34.19	2	29	3463	3495	29	0.6897	0.7241	||||||||||	: | || ||	LINC00863
7	cuccuccUGUAGUAGUCCGACCGGGUCCUGu	:|| |: |: ||||||||||||	agcttctGCA-CGACGCACTGGCCCAGGACc	>hsa_piR_015462|gb|DQ591122|Homo	NM_000694.4	170	-31.27	2	25	192	221	23	0.6957	0.8261	||||||||||	|: |: ||	JMJD8
8	cuCCUCCUGUAGUAG-UCCGACCGGGUCCUGu	||| | | |:|| || ||||||||||	ctGGAAG-CTGCGTCAAGAGAGGCCCAGGACa	>hsa_piR_015462|gb|DQ591122|Homo	NM_000729.6	170	-35.51	2	30	496	526	29	0.6897	0.7241	||||||||||	|:|| ||	JMJD8
9	cuccuccugUAGUAGUCCGACCGGGUCCUGu	| |||| | ||||||||||	cagcctgtgACCATCCTGGAGGCCCAGGACa	>hsa_piR_015462|gb|DQ591122|Homo	NM_001001669.3	170	-34.08	2	23	2017	2047	21	0.7619	0.7619	||||||||||	|||| |	JMJD8
10	cuccUCCUGUAGUAGUCCGA-CCGGGUCCUGu	||| || :|::| || ||||||||||	tcctAGGCCA--GTTGGCCTGGGCCCAGGACc	>hsa_piR_015462|gb|DQ591122|Homo	NM_001002847.3	175	-32.05	2	28	981	1010	27	0.7037	0.8148	||||||||||	:|::| ||	MEG8
11	cuccUCCUGUAGUAGUCCGACCGGGUCCUGu	|| | | ::| | |||||||||||||	atttAGTAAAATGT-A-GCTGGCCCAGGACa	>hsa_piR_015462|gb|DQ591122|Homo	NM_001003712.2	175	-32.81	2	28	5606	5634	26	0.7308	0.8077	||||||||||	::| | |||	SNHG14
12	cucCUCCUGU-AGUAGUCCGACCGGGUCCUGu	||||:|| |||| || ||||||||||	gcaGAGGGCAGTCAT--GG--GGCCCAGGACc	>hsa_piR_015462|gb|DQ591122|Homo	NM_001005920.4	181	-38.98	2	29	1258	1285	28	0.7857	0.8214	||||||||||	|||| ||	SGSM3
13	cucCUC-CUGUAGUAGUCCGA--CCGGGUCCUGu	||| |||| : ||| :| ||||||||||	tgaGAGAGACA--GGCAGCTTCAGGCCCAGGACg	>hsa_piR_015462|gb|DQ591122|Homo	NM_001013253.2	171	-39.07	2	29	342	373	30	0.7	0.7667	||||||||||	: ||| :|	SGSM3
14	cucCUC-CUGUAGUAGUCCGA--CCGGGUCCUGu	||| |||| : ||| :| ||||||||||	tgaGAGAGACA--GGCAGCTTCAGGCCCAGGACg	>hsa_piR_015462|gb|DQ591122|Homo	NM_001013254.1	171	-39.07	2	29	605	636	30	0.7	0.7667	||||||||||	: ||| :|	SGSM3
15	cucCUC-CUGUAGUAGUCCGA--CCGGGUCCUGu	||| |||| : ||| :| ||||||||||	tgaGAGAGACA--GGCAGCTTCAGGCCCAGGACg	>hsa_piR_015462|gb|DQ591122|Homo	NM_001013255.1	171	-39.07	2	29	111	142	30	0.7	0.7667	||||||||||	: ||| :|	SGSM3
16	cuCCUCCUGUAGUAGUCCGACCGGGUCCUGu	||||| ||||||||||||||||||||||	gaGGAGGCCATCATCAGGCTGGCCCAGGACa	>hsa_piR_015462|gb|DQ591122|Homo	NM_001023567.5	237	-68.59	2	30	2667	2697	28	0.9643	0.9643	||||||||||	||||||||||	LINC02414
17	cuccuccUGUAGUAGUCCGACCGGGUCCUGu	:|| |: |: ||||||||||||	agcttctGCA-CGACGCACTGGCCCAGGACc	>hsa_piR_015462|gb|DQ591122|Homo	NM_001030010.3	170	-31.27	2	25	192	221	23	0.6957	0.8261	||||||||||	|: |: ||	BRAT1
18	cuccuccuguaGUAGUCCGACCGGGUCCUGu	|: |: |||||||||||||	cagcttctgcgCGACGTGCTGGCCCAGGACc	>hsa_piR_015462|gb|DQ591122|Homo	NM_001031615.2	176	-34.76	2	21	174	204	19	0.7895	0.8947	||||||||||	|: |: |||	IL6R-AS1
19	cuCCUCCUGUAG-UAGUC--CGACCGGGUCCUGu	| ||| ||| : ||| |||||||||||||	gcGCAGG--ATCGGGCAGAAGCTGGCCCAGGACc	>hsa_piR_015462|gb|DQ591122|Homo	NM_001031853.4	180	-40.03	2	30	451	482	31	0.7419	0.7742	||||||||||	: ||| |||	TMEM120A
20	cucCUCCUGUAGUAGUCCGACCGGGUCCUGu	|| ||:|| | |:|||||||||||	cttGAAGATATACT---GTTGGCCCAGGACc	>hsa_piR_015462|gb|DQ591122|Homo	NM_001035507.3	176	-31.8	2	29	2330	2357	27	0.7037	0.7778	||||||||||	| | |:|	CEP128
21	cuccuccUGUAGUAGUCCGACCGGGUCCUGu	||||| | | ||||||||||	cgcagcaACATCCGCCGCGGGGCCCAGGACt	>hsa_piR_015462|gb|DQ591122|Homo	NM_001039374.5	172	-31.3	2	25	205	235	23	0.7391	0.7391	||||||||||	|| | |	LOC102724720
22	cuccUCCUGUAGUAGUCCGA-CCGGGUCCUGu	||| || :|::| || ||||||||||	tcctAGGCCA--GTTGGCCTGGGCCCAGGACc	>hsa_piR_015462|gb|DQ591122|Homo	NM_001039690.5	175	-32.05	2	28	1099	1128	27	0.7037	0.8148	||||||||||	:|::| ||	LOC101929479
23	cuccucCUGUAGUAGUCCGACCGGGUCCUGu	| || : || |||||||||||||	tgctctGCCACTTGCA-GCTGGCCCAGGACc	>hsa_piR_015462|gb|DQ591122|Homo	NM_001039780.4	175	-32.07	2	26	435	464	24	0.75	0.7917	||||||||||	: || |||	LOC102724135
24	cuccuccUGUAGUAGUCCGACCGGGUCCUGu	|| ||| || |||||||||||	gctgtccACCTCAGCA--ATGGCCCAGGACa	>hsa_piR_015462|gb|DQ591122|Homo	NM_001040.5	173	-33.03	2	25	168	196	23	0.7826	0.7826	||||||||||	||| || |	SPATA8
25	cuccUCCUGUAGUAGUCCGA-CCGGGUCCUGu	||| || :|::| || ||||||||||	tcctAGGCCA--GTTGGCCTGGGCCCAGGACc	>hsa_piR_015462|gb|DQ591122|Homo	NM_001040144.2	175	-32.05	2	28	1041	1070	27	0.7037	0.8148	||||||||||	:|::| ||	LOC101929479
26	cuccUCCUGUAGUAGUCCGA-CCGGGUCCUGu	||| || :|::| || ||||||||||	tcctAGGCCA--GTTGGCCTGGGCCCAGGACc	>hsa_piR_015462|gb|DQ591122|Homo	NM_001040146.5	175	-32.05	2	28	1065	1094	27	0.7037	0.8148	||||||||||	:|::| ||	SSPOP
27	cuCCUCCUGUAG-UAGUC--CGACCGGGUCCUGu	| ||| ||| : ||| |||||||||||||	gcGCAGG--ATCGGGCAGAAGCTGGCCCAGGACc	>hsa_piR_015462|gb|DQ591122|Homo	NM_001042536.3	180	-40.03	2	30	390	421	31	0.7419	0.7742	||||||||||	: ||| |||	FLJ45513
28	cuccUCCUGU--AGU-AGUCCG-ACCGGGUCCUGu	|||:|| ||| ::||| ||||||||||	aaaaAGGGCAGGTCAGATGGGCAAGGCCCAGGACt	>hsa_piR_015462|gb|DQ591122|Homo	NM_001077401.2	176	-38.67	2	28	2270	2304	30	0.7	0.8	||||||||||	| ::|||	GOLGA8A
29	cuccUCCUGUA-GUAGUCCGACCGGGUCCUGu	|| :| | || ||| |||||||||||	agccAGTGCCTGCAGCAGCGTGGCCCAGGACg	>hsa_piR_015462|gb|DQ591122|Homo	NM_001080421.2	182	-33.03	2	28	3999	4030	27	0.7407	0.7778	||||||||||	|| ||| |	FURIN
30	cuccuccuguAGUAGUCCGACCGGGUCCUGu	| | | ||| ||||||||||	aaccccaagcTGACCCGGCCGGCCCAGGACc	>hsa_piR_015462|gb|DQ591122|Homo	NM_001080453.3	173	-29.17	2	22	1237	1267	20	0.8	0.8	||||||||||	| | | |||	-
31	cuccuccuGUAGUAG--UCCGACCGGGUCCUGu	:|||||: |||| ||||||||||	cacagcctTATCATTGAAGGCAGGCCCAGGACa	>hsa_piR_015462|gb|DQ591122|Homo	NM_001080509.2	186	-38.77	2	24	2880	2912	24	0.7917	0.875	||||||||||	||: ||||	-
32	cuccUCCUGUAGUAGUCC-GACCGGGUCCUGu	||| :: : ||||| | ||||||||||	taccAGGCTGATTTCAGGCCAGGCCCAGGACt	>hsa_piR_015462|gb|DQ591122|Homo	NM_001080528.3	182	-39.69	2	28	415	446	27	0.7037	0.8148	||||||||||	: ||||| |	-
33	cuccuCCUGUAGUAGUCCGACCGGGUCCUGu	||:|: | |: ||||||||||||	gagctGGGCGCCTCCGAACTGGCCCAGGACa	>hsa_piR_015462|gb|DQ591122|Homo	NM_001081560.3	178	-45.04	2	27	241	271	25	0.68	0.8	||||||||||	| |: ||	-
34	cuccuCCUGUAGUAGUCCGACCGGGUCCUGu	||:|: | |: ||||||||||||	gagctGGGCGCCTCCGAACTGGCCCAGGACa	>hsa_piR_015462|gb|DQ591122|Homo	NM_001081562.3	178	-45.04	2	27	241	271	25	0.68	0.8	||||||||||	| |: ||	ADGRF5
35	cuccUC-CUGUAGUAG-UCCGACCGGGUCCUGu	|| | ||||| | :||| ||||||||||	ggacAGAGCCATCACCTGGGCAGGCCCAGGACt	>hsa_piR_015462|gb|DQ591122|Homo	NM_001085375.2	189	-39.52	2	28	626	658	28	0.7857	0.8214	||||||||||	|| | :|||	ADGRF5
36	cucCUCCUGUAGUAGUCCGACCGGGUCCUGu	||| | | |||| ||||||||||	tgaGAGCCCCTGCCCAGG-AGGCCCAGGACa	>hsa_piR_015462|gb|DQ591122|Homo	NM_001098518.2	170	-35.88	2	29	115	144	27	0.7037	0.7037	||||||||||	| ||||	ADGRF5
37	cuCCUCCUGUAGUAGUCCGACCGGGUCCUGu	|| | :|: | || | ||||||||||||	ccGGCGCGCG-CTTCCGTCTGGCCCAGGACg	>hsa_piR_015462|gb|DQ591122|Homo	NM_001098623.2	183	-35.43	2	30	229	258	28	0.7143	0.7857	||||||||||	| || | ||	ANKS1A
38	cucCUCCUGUAG----UA-GUCCGACCGGGUCCUGu	||||:: || || : | ||||||||||||	cccGAGGGTCTCCAGGATGTTGCCTGGCCCAGGACt	>hsa_piR_015462|gb|DQ591122|Homo	NM_001102664.1	174	-41.05	2	29	1617	1652	32	0.6562	0.75	||||||||||	|| : | ||	VARS1
39	cuCCUCCUGUAGUAGUCCGA--CCGGGUCCUGu	|| ||:|:| | ||| ||||||||||	gaGGCGGGCGTGCTGCTGCTGCGGCCCAGGACt	>hsa_piR_015462|gb|DQ591122|Homo	NM_001105570.1	176	-40.11	2	30	403	435	30	0.6667	0.7333	||||||||||	| |||	KEL
40	cuCCUCCUGUAGUAGUCCGACCGGGUCCUGu	||:| :| | | | ||||||||||||	gtGGGGCGCCGCTCCCGCCTGGCCCAGGACt	>hsa_piR_015462|gb|DQ591122|Homo	NM_001112726.3	181	-39.26	2	30	1750	1780	28	0.6786	0.75	||||||||||	| | | ||	-
41	cuccUCCUG--UAGUAGUCCGACCGGGUCCUGu	|||:| | || |: || ||||||||||	cgtcAGGGCTGAACACCGCGCAGGCCCAGGACg	>hsa_piR_015462|gb|DQ591122|Homo	NM_001116.4	182	-37.05	2	28	4146	4178	28	0.7143	0.7857	||||||||||	|| |: ||	CUX1
42	cucCUCCUGUAGUAGUCCGACCGGGUCCUGu	| ||:| |: |: || ||||||||||	gctGTGGGC--CGCCGTGCAGGCCCAGGACg	>hsa_piR_015462|gb|DQ591122|Homo	NM_001122772.2	173	-35.42	2	29	3171	3199	27	0.6667	0.7778	||||||||||	|: |: ||	OLFML2A
43	cuccucCUGUAGUAGUCCGACCGGGUCCUGu	| ||||: | | |||||||||||	acccgcGCCATCGCCCCG-TGGCCCAGGACg	>hsa_piR_015462|gb|DQ591122|Homo	NM_001134774.1	175	-35.08	2	26	2416	2445	24	0.75	0.7917	||||||||||	||: | | |	ADCY9
44	cuccucCUGUAGUAGUCCGACCGGGUCCUGu	| ||||: | | |||||||||||	acccgcGCCATCGCCCCG-TGGCCCAGGACg	>hsa_piR_015462|gb|DQ591122|Homo	NM_001134775.1	175	-35.08	2	26	2710	2739	24	0.75	0.7917	||||||||||	||: | | |	-
45	cuccucCUGUAGUAGUCCGACCGGGUCCUGu	| ||||: | | |||||||||||	acccgcGCCATCGCCCCG-TGGCCCAGGACg	>hsa_piR_015462|gb|DQ591122|Homo	NM_001134776.2	175	-35.08	2	26	2506	2535	24	0.75	0.7917	||||||||||	||: | | |	-
46	cuccUC-CUGUAGUAG-UCCGACCGGGUCCUGu	|| | ||||| | :||| ||||||||||	ggacAGAGCCATCACCTGGGCAGGCCCAGGACt	>hsa_piR_015462|gb|DQ591122|Homo	NM_001135240.2	189	-39.52	2	28	654	686	28	0.7857	0.8214	||||||||||	|| | :|||	-
47	cuCCUCCUGUA-GUAGUCCGACCGGGUCCUGu	| :|||| | | || ||||||||||||	atGCGGGACCTGCTGCA-ACTGGCCCAGGACa	>hsa_piR_015462|gb|DQ591122|Homo	NM_001135685.2	178	-37.41	2	30	1577	1607	29	0.7241	0.7586	||||||||||	| || ||	-
48	cuCCUCCUGUAGUAGUCCGACCGGGUCCUGu	| | |:: | : | || |||||||||||	ctGCAAGGTTTAGGCTGG-TGGCCCAGGACc	>hsa_piR_015462|gb|DQ591122|Homo	NM_001136017.3	171	-34.21	2	30	1997	2026	28	0.6429	0.75	||||||||||	| : | || |	PMM1
49	cuCCU-CCUGUAGUAGUCCGA------CCGGGUCCUGu	||| |:|| |:||:| || ||||||||||	gaGGATCGGCACCGTCGGCCTTTACCGGGCCCAGGACa	>hsa_piR_015462|gb|DQ591122|Homo	NM_001136103.2	171	-45.03	2	30	801	838	35	0.6286	0.7143	||||||||||	| ||	WDR33
50	cuCCUCCUGUAGUAGUCCGACCGGGUCCUGu	| | |:: | : | || |||||||||||	ctGCAAGGTTTAGGCTGG-TGGCCCAGGACc	>hsa_piR_015462|gb|DQ591122|Homo	NM_001136125.2	171	-34.21	2	30	1784	1813	28	0.6429	0.75	||||||||||	| : | || |	MST1R
51	cuCCUCCUGUAGUAGUCCGACCGGGUCCUGu	| | |:: | : | || |||||||||||	ctGCAAGGTTTAGGCTGG-TGGCCCAGGACc	>hsa_piR_015462|gb|DQ591122|Homo	NM_001136126.2	171	-34.21	2	30	1781	1810	28	0.6429	0.75	||||||||||	| : | || |	HEMK1
52	cucCUCCUGUAGUAGUCCGACCGGGUCCUGu	|| ||| ||| : | |||||||||||	actGAAGAC-TCAAGGAGGTGGCCCAGGACa	>hsa_piR_015462|gb|DQ591122|Homo	NM_001136493.3	182	-37.76	2	29	1884	1913	27	0.7407	0.7778	||||||||||	||| : | |	MAN1A1
53	cuCCUCCUGUAGUAGUCCGACCGGGUCCUGu	|| ||| | | : | |||||||||||	gcGGTGGAGCTGAAAGTGGTGGCCCAGGACc	>hsa_piR_015462|gb|DQ591122|Homo	NM_001142552.2	177	-33.94	2	30	2326	2356	28	0.6786	0.7143	||||||||||	| | : | |	PTPN21
54	cuCCUCCUGUAGUAGUC---CGACCGGGUCCUGu	|||||: ||| ::| | |||||||||||	caGGAGGG-ATCCCTGGGGAGGTGGCCCAGGACa	>hsa_piR_015462|gb|DQ591122|Homo	NM_001143778.2	178	-45.94	2	30	531	563	31	0.6774	0.7742	||||||||||	::| | |	CEP170B
55	cuccucCUGUAGUAGUCCGACCGGGUCCUGu	| || || | |||||||||||||	ccaccaGCCAGCA-CCTGCTGGCCCAGGACg	>hsa_piR_015462|gb|DQ591122|Homo	NM_001145250.2	179	-35.86	2	26	885	914	24	0.7917	0.7917	||||||||||	|| | |||	ARHGEF37
56	cuccuccuGUAGUAGUCCGACCGGGUCCUGu	|: | | ||||||||||||||	aactgtccCGCCCACTGGCTGGCCCAGGACt	>hsa_piR_015462|gb|DQ591122|Homo	NM_001145320.2	179	-36	2	24	2934	2964	22	0.7727	0.8182	||||||||||	| | ||||	ARHGEF37
57	cuccUCCUG-UAGUAGUCCGACCGGGUCCUGu	||||| : || | ||||||||||||	ccaaAGGACTGGCA-CCCTCTGGCCCAGGACa	>hsa_piR_015462|gb|DQ591122|Homo	NM_001146115.2	176	-39.1	2	28	1595	1625	27	0.7407	0.7778	||||||||||	|| | ||	OSBPL8
58	cuccUCCUG-UAGUAGUCCGACCGGGUCCUGu	||||| : || | ||||||||||||	ccaaAGGACTGGCA-CCCTCTGGCCCAGGACa	>hsa_piR_015462|gb|DQ591122|Homo	NM_001146116.1	176	-39.1	2	28	1654	1684	27	0.7407	0.7778	||||||||||	|| | ||	AGAP2
59	cuccuccUGUAGUAGUCCGACCGGGUCCUGu	|| ||| || |||||||||||	gctgtccACCTCAGCA--ATGGCCCAGGACa	>hsa_piR_015462|gb|DQ591122|Homo	NM_001146279.3	173	-33.03	2	25	168	196	23	0.7826	0.7826	||||||||||	||| || |	AGAP2
60	cuccuccUGUAGUAGUCCGACCGGGUCCUGu	|| ||| || |||||||||||	gctgtccACCTCAGCA--ATGGCCCAGGACa	>hsa_piR_015462|gb|DQ591122|Homo	NM_001146280.3	173	-33.03	2	25	168	196	23	0.7826	0.7826	||||||||||	||| || |	-
61	cuccuccUGUAGUAGUCCGACCGGGUCCUGu	|| ||| || |||||||||||	gctgtccACCTCAGCA--ATGGCCCAGGACa	>hsa_piR_015462|gb|DQ591122|Homo	NM_001146281.2	173	-33.03	2	25	209	237	23	0.7826	0.7826	||||||||||	||| || |	ADAMTSL2
62	cuccuccUGUAGUAGUCCGACCGGGUCCUGu	:|| |: |: ||||||||||||	agcttctGCA-CGACGCACTGGCCCAGGACc	>hsa_piR_015462|gb|DQ591122|Homo	NM_001161473.3	170	-31.27	2	25	272	301	23	0.6957	0.8261	||||||||||	|: |: ||	ADAMTSL2
63	cuCCUC-C-UGUAGUAGUC--CGACCGGGUCCUGu	|||| | ||| || ||| || ||||||||||	tcGGAGTGAACAGCACCAGAAGCAGGCCCAGGACa	>hsa_piR_015462|gb|DQ591122|Homo	NM_001177310.1	190	-40.16	2	30	4512	4546	32	0.7812	0.7812	||||||||||	| ||| ||	KLC2
64	cuCCUC-C-UGUAGUAGUC--CGACCGGGUCCUGu	|||| | ||| || ||| || ||||||||||	tcGGAGTGAACAGCACCAGAAGCAGGCCCAGGACa	>hsa_piR_015462|gb|DQ591122|Homo	NM_001177311.1	190	-40.16	2	30	4539	4573	32	0.7812	0.7812	||||||||||	| ||| ||	KLC2
65	cuccucCUGUAGUAGUCCGACCGGGUCCUGu	|| |||||| |||||||||||	tgatgtGAGTCCATCAG--TGGCCCAGGACt	>hsa_piR_015462|gb|DQ591122|Homo	NM_001178083.2	178	-35.12	2	26	8307	8335	24	0.7917	0.7917	||||||||||	|||||| |	NPHP4
66	cuccuccuGUAGUAGUC-CGACCGGGUCCUGu	::|| || | :|||||||||||	ctcctgttTGTCTTCTGCTTTGGCCCAGGACa	>hsa_piR_015462|gb|DQ591122|Homo	NM_001184716.2	170	-30.9	2	24	85	116	23	0.6957	0.8261	||||||||||	| || | :|	SEMA5A
67	cuCCUCCUG-UAGUAGUCCGA----CCGGGUCCUGu	||| ||| | :| |||| ||||||||||	caGGATGACAAGTAGGCGGCTCTGGGGCCCAGGACa	>hsa_piR_015462|gb|DQ591122|Homo	NM_001185024.2	171	-42.47	2	30	2482	2517	33	0.6667	0.697	||||||||||	||||	SEMA5A
68	cuccuccuguaGUAGUCCGACCGGGUCCUGu	||| :||||||||||||||	tgcccccctccCAT-GGGCTGGCCCAGGACc	>hsa_piR_015462|gb|DQ591122|Homo	NM_001190411.1	182	-36.64	2	21	1629	1658	19	0.8947	0.9474	||||||||||	||| :||||	ARHGEF37
69	cuccuccuguaGUAGUCCGACCGGGUCCUGu	||| :||||||||||||||	tgcccccctccCAT-GGGCTGGCCCAGGACc	>hsa_piR_015462|gb|DQ591122|Homo	NM_001190412.2	182	-36.64	2	21	1683	1712	19	0.8947	0.9474	||||||||||	||| :||||	GRK6
70	cuccuccuguaGUAGUCCGACCGGGUCCUGu	||| :||||||||||||||	tgcccccctccCAT-GGGCTGGCCCAGGACc	>hsa_piR_015462|gb|DQ591122|Homo	NM_001190413.2	182	-36.64	2	21	1507	1536	19	0.8947	0.9474	||||||||||	||| :||||	ANKS1A
71	cuccUCCUGUAGUAGUC-CGACCGGGUCCUGu	|| ||| || :| |:|||||||||||	atatAGTACA-CAGGGGAGTTGGCCCAGGACa	>hsa_piR_015462|gb|DQ591122|Homo	NM_001190980.2	180	-37.37	2	28	481	511	27	0.7407	0.8148	||||||||||	|| :| |:|	SYNE1
72	cuccucCUGUAGUAGUCCG---ACCGGGUCCUGu	| ||||: | ||| |||||||||||	ggcttcGCCATCGCCCGGCGTTTGGCCCAGGACa	>hsa_piR_015462|gb|DQ591122|Homo	NM_001193635.1	180	-37.99	2	26	323	356	27	0.7407	0.7778	||||||||||	| ||| |	SYNE1
73	cuccucCUGUAGUAGUCCG---ACCGGGUCCUGu	| ||||: | ||| |||||||||||	ggcttcGCCATCGCCCGGCGTTTGGCCCAGGACa	>hsa_piR_015462|gb|DQ591122|Homo	NM_001193636.1	180	-37.99	2	26	464	497	27	0.7407	0.7778	||||||||||	| ||| |	SYNE1
74	cuccucCUGUAGUAGUCCG---ACCGGGUCCUGu	| ||||: | ||| |||||||||||	ggcttcGCCATCGCCCGGCGTTTGGCCCAGGACa	>hsa_piR_015462|gb|DQ591122|Homo	NM_001193637.1	180	-37.99	2	26	464	497	27	0.7407	0.7778	||||||||||	| ||| |	SYNE1
75	cuccucCUGUAGUAGUCCGACCGGGUCCUGu	| || || :||| ||||||||||	tgctttGCCACCA-GGGGCAGGCCCAGGACc	>hsa_piR_015462|gb|DQ591122|Homo	NM_001198934.2	175	-30.76	2	26	489	518	24	0.75	0.7917	||||||||||	|| :|||	SYNE1
76	cuccuCCUGUAGUAG-UC-CGA-CCGGGUCCUGu	||||: |: | || ||| ||||||||||	ggcccGGACG-CGGCGAGAGCTGGGCCCAGGACg	>hsa_piR_015462|gb|DQ591122|Homo	NM_001199172.2	173	-40.43	2	27	547	579	28	0.75	0.8214	||||||||||	| || |||	SYNE1
77	cuccuCCUGUAGUAGUCCGACCGGGUCCUGu	|| | ||| | | ||||||||||	cccccGGCCCTCAAAAAGGAGGCCCAGGACg	>hsa_piR_015462|gb|DQ591122|Homo	NM_001202543.2	174	-34.01	2	27	2398	2428	25	0.72	0.72	||||||||||	||| | |	SYNE1
78	cuCCUCCUGUAGUAGUCCGACCGGGUCCUGu	| ||||:: | |:| ||||||||||	ttGCAGGATGCC--CGGCGGGGCCCAGGACg	>hsa_piR_015462|gb|DQ591122|Homo	NM_001206957.1	170	-37.14	2	30	577	605	28	0.6429	0.75	||||||||||	| |:|	SYNE1
79	cucCUC-CUGUAGUAGUCCGA--CCGGGUCCUGu	||| |||| : ||| :| ||||||||||	tgaGAGAGACA--GGCAGCTTCAGGCCCAGGACg	>hsa_piR_015462|gb|DQ591122|Homo	NM_001242932.1	171	-39.07	2	29	606	637	30	0.7	0.7667	||||||||||	: ||| :|	SYNE1
80	cuccuccUGUA-GUAGUCCGACCGGGUCCUGu	:||| || |: || ||||||||||	agtcccaGCATCCACCGCGC-GGCCCAGGACt	>hsa_piR_015462|gb|DQ591122|Homo	NM_001243723.1	173	-31.74	2	25	4	34	24	0.75	0.8333	||||||||||	|| |: ||	SYNE1
81	cuccucCUGUAGUAGUCCG--ACCGGGUCCUGu	|||:| ||| | |||||||||||	ctgccaGACGTGTGCAGCCTGTGGCCCAGGACc	>hsa_piR_015462|gb|DQ591122|Homo	NM_001244937.3	176	-33.88	2	26	564	596	26	0.7308	0.7692	||||||||||	||| | |	SYNE1
82	cucCUC--CUGUAGUAGUCCGACCGGGUCCUGu	||| | |: |: | |||||||||||||	gccGAGCTGCCGGCG-CCCGCTGGCCCAGGACa	>hsa_piR_015462|gb|DQ591122|Homo	NM_001256271.2	173	-39.19	2	29	166	197	29	0.6897	0.7586	||||||||||	|: | |||	SYNE1
83	cucCUC--CUGUAGUAGUCCGACCGGGUCCUGu	||| | |: |: | |||||||||||||	gccGAGCTGCCGGCG-CCCGCTGGCCCAGGACa	>hsa_piR_015462|gb|DQ591122|Homo	NM_001256272.2	173	-39.19	2	29	166	197	29	0.6897	0.7586	||||||||||	|: | |||	SYNE1
84	cuccuCCUGUAGUAGUCCGACCGGGUCCUGu	||| : :: || :|||||||||||	accatGGAAGATGCCAAATTGGCCCAGGACt	>hsa_piR_015462|gb|DQ591122|Homo	NM_001256670.2	174	-32.85	2	27	476	506	25	0.64	0.8	||||||||||	:: || :|	SYNE1
85	cuccUCCUGUA---GUAGUCCGA-CCGGGUCCUGu	:|||| | | ||| || ||||||||||	aactGGGACCTTCCCCTCATCCTAGGCCCAGGACc	>hsa_piR_015462|gb|DQ591122|Homo	NM_001257994.2	173	-32.06	2	28	2196	2230	30	0.7	0.7333	||||||||||	| ||| ||	SYNE1
86	cuccucCUGUAGUA-GUCCGACCGGGUCCUGu	|:::|| | || ||||||||||||	tccctaGGTGTCCTGGAGTCTGGCCCAGGACc	>hsa_piR_015462|gb|DQ591122|Homo	NM_001258373.1	180	-33.43	2	26	246	277	25	0.72	0.84	||||||||||	| | || ||	SYNE1
87	cucCUCCUGUAGUAGU-CCGA--CCGGGUCCUGu	|| | |||| |:: || | ||||||||||	tttGACGCCATCTTTGTGGATGAGGCCCAGGACt	>hsa_piR_015462|gb|DQ591122|Homo	NM_001258452.1	178	-34.96	2	29	2090	2123	30	0.7	0.7667	||||||||||	|:: || |	SYNE1
88	cucCUCCUGUAGUAGU-CCGA--CCGGGUCCUGu	|| | |||| |:: || | ||||||||||	tttGACGCCATCTTTGTGGATGAGGCCCAGGACt	>hsa_piR_015462|gb|DQ591122|Homo	NM_001258453.1	178	-34.96	2	29	2162	2195	30	0.7	0.7667	||||||||||	|:: || |	CUX1
89	cucCUCCUGUAGUAGUCCGACCGGGUCCUGu	|||| | |: :||| ||||||||||	cgcGAGGCC--CGAGGGGC-GGCCCAGGACt	>hsa_piR_015462|gb|DQ591122|Homo	NM_001267548.2	171	-36.7	2	29	13	40	27	0.7037	0.7778	||||||||||	|: :|||	OLFML2A
90	cuCCUCCUGUAGUAGUCCGACCGGGUCCUGu	|| | :|: | || | ||||||||||||	ccGGCGCGCG-CTTCCGTCTGGCCCAGGACg	>hsa_piR_015462|gb|DQ591122|Homo	NM_001271223.2	183	-35.43	2	30	229	258	28	0.7143	0.7857	||||||||||	| || | ||	SLC2A8
91	cuccuccuguaGUAGUCCGACCGGGUCCUGu	::| ||| |||||||||||	ccacgctgagcTGTGAGG-TGGCCCAGGACc	>hsa_piR_015462|gb|DQ591122|Homo	NM_001271223.2	170	-31.09	2	21	2797	2826	19	0.7895	0.8947	||||||||||	::| ||| |	INSC
92	cuccuccuGUAGUA-GUCCGACCGGGUCCUGu	|| :| || ||||||||||||	gagctgctCAGAGTGCATCCTGGCCCAGGACc	>hsa_piR_015462|gb|DQ591122|Homo	NM_001271661.2	170	-34.69	2	24	1216	1247	23	0.7391	0.7826	||||||||||	:| || ||	FOXRED1
93	cuccuccuGUAGUA-GUCCGACCGGGUCCUGu	|| :| || ||||||||||||	gagctgctCAGAGTGCATCCTGGCCCAGGACc	>hsa_piR_015462|gb|DQ591122|Homo	NM_001271662.1	170	-34.69	2	24	1601	1632	23	0.7391	0.7826	||||||||||	:| || ||	-
94	cuccucCUGUAGUAGU-CCGACCGGGUCCUGu	| |:|||||| || ||||||||||	ggctttGCCGTCATCACCGC-GGCCCAGGACg	>hsa_piR_015462|gb|DQ591122|Homo	NM_001271711.1	182	-38.7	2	26	421	451	25	0.8	0.84	||||||||||	||||| ||	-
95	cuccuccuguaGUAGUCCGACCGGGUCCUGu	|||::| | ||||||||||	atgtaatcaccCATTGGTCAGGCCCAGGACt	>hsa_piR_015462|gb|DQ591122|Homo	NM_001271844.2	176	-28.98	2	21	6384	6414	19	0.7895	0.8947	||||||||||	|||::| |	-
96	cuccuccuguaGUAGUCCGACCGGGUCCUGu	|||::| | ||||||||||	atgtaatcaccCATTGGTCAGGCCCAGGACt	>hsa_piR_015462|gb|DQ591122|Homo	NM_001271845.2	176	-28.98	2	21	6423	6453	19	0.7895	0.8947	||||||||||	|||::| |	-
97	cuccuccUGUA-GUAGUCCGACCGGGUCCUGu	:||| || |: || ||||||||||	agtcccaGCATCCACCGCGC-GGCCCAGGACt	>hsa_piR_015462|gb|DQ591122|Homo	NM_001276325.1	173	-31.74	2	25	4	34	24	0.75	0.8333	||||||||||	|| |: ||	-
98	cuCCUCCUGUAGUAGUCC---GACCGGGUCCUGu	| ||||||| : | || ||||||||||||	agGCAGGACATGGGCCGGGCCCTGGCCCAGGACg	>hsa_piR_015462|gb|DQ591122|Homo	NM_001278270.1	192	-51.01	2	30	543	576	31	0.7419	0.7742	||||||||||	| || ||	TBC1D16
99	cuCCUCCUGUAG-UAGUC--CGACCGGGUCCUGu	| ||| ||| : ||| |||||||||||||	gcGCAGG--ATCGGGCAGAAGCTGGCCCAGGACc	>hsa_piR_015462|gb|DQ591122|Homo	NM_001278313.1	180	-40.03	2	30	337	368	31	0.7419	0.7742	||||||||||	: ||| |||	MGAT5B
100	cuCCUCCUGUAG-UAGUC--CGACCGGGUCCUGu	| ||| ||| : ||| |||||||||||||	gcGCAGG--ATCGGGCAGAAGCTGGCCCAGGACc	>hsa_piR_015462|gb|DQ591122|Homo	NM_001278314.1	180	-40.03	2	30	337	368	31	0.7419	0.7742	||||||||||	: ||| |||	ANKFN1
101	cuCCUCCUGUAG-UAGUC--CGACCGGGUCCUGu	| ||| ||| : ||| |||||||||||||	gcGCAGG--ATCGGGCAGAAGCTGGCCCAGGACc	>hsa_piR_015462|gb|DQ591122|Homo	NM_001278315.1	180	-40.03	2	30	337	368	31	0.7419	0.7742	||||||||||	: ||| |||	JUP
102	cuCCUCCUGUAG-UAGUC--CGACCGGGUCCUGu	| ||| ||| : ||| |||||||||||||	gcGCAGG--ATCGGGCAGAAGCTGGCCCAGGACc	>hsa_piR_015462|gb|DQ591122|Homo	NM_001278316.1	180	-40.03	2	30	337	368	31	0.7419	0.7742	||||||||||	: ||| |||	JUP
103	cucCUC-CUGUAGUAGUCCGACCGGGUCCUGu	||| |:| | :: || ||||||||||	tatGAGTAATAGAAGTGAGCAGGCCCAGGACt	>hsa_piR_015462|gb|DQ591122|Homo	NM_001278458.2	171	-28.93	2	29	9095	9126	28	0.6429	0.75	||||||||||	| :: ||	HAPLN2
104	cucCUC-CUGUAGUAGUCCGACCGGGUCCUGu	||| |:| | :: || ||||||||||	tatGAGTAATAGAAGTGAGCAGGCCCAGGACt	>hsa_piR_015462|gb|DQ591122|Homo	NM_001278460.2	171	-28.93	2	29	8918	8949	28	0.6429	0.75	||||||||||	| :: ||	WDR33
105	cucCUC-CUGUAGUAGUCCGACCGGGUCCUGu	||| |:| | :: || ||||||||||	tatGAGTAATAGAAGTGAGCAGGCCCAGGACt	>hsa_piR_015462|gb|DQ591122|Homo	NM_001278461.2	171	-28.93	2	29	8984	9015	28	0.6429	0.75	||||||||||	| :: ||	DGKD
106	cuCCUCCUGUAGUAGUCCGACCGGGUCCUGu	||| |: | || |||| |||||||||||	atGGAAGG-AACAACAGG-TGGCCCAGGACa	>hsa_piR_015462|gb|DQ591122|Homo	NM_001282396.1	189	-43.97	2	30	3628	3656	28	0.7857	0.8214	||||||||||	|| |||| |	DGKD
107	cuCCUCCUGUAGUAGUCCGACCGGGUCCUGu	||| |: | || |||| |||||||||||	atGGAAGG-AACAACAGG-TGGCCCAGGACa	>hsa_piR_015462|gb|DQ591122|Homo	NM_001282397.1	189	-43.97	2	30	3306	3334	28	0.7857	0.8214	||||||||||	|| |||| |	DGKD
108	cuccucCUGUAGUAGUCCG---ACCGGGUCCUGu	| ||||: | ||| |||||||||||	ggcttcGCCATCGCCCGGCGTTTGGCCCAGGACg	>hsa_piR_015462|gb|DQ591122|Homo	NM_001282987.2	180	-37.93	2	26	152	185	27	0.7407	0.7778	||||||||||	| ||| |	DGKD
109	cuccucCUGUAGUAGUCCG---ACCGGGUCCUGu	| ||||: | ||| |||||||||||	ggcttcGCCATCGCCCGGCGTTTGGCCCAGGACg	>hsa_piR_015462|gb|DQ591122|Homo	NM_001282988.2	180	-37.93	2	26	152	185	27	0.7407	0.7778	||||||||||	| ||| |	HDAC4
110	cuccucCUGUAGUAGUCCG---ACCGGGUCCUGu	| ||||: | ||| |||||||||||	ggcttcGCCATCGCCCGGCGTTTGGCCCAGGACg	>hsa_piR_015462|gb|DQ591122|Homo	NM_001282989.2	180	-37.93	2	26	152	185	27	0.7407	0.7778	||||||||||	| ||| |	CWH43
111	cuccucCUGUAGUAGUCCG---ACCGGGUCCUGu	| ||||: | ||| |||||||||||	ggcttcGCCATCGCCCGGCGTTTGGCCCAGGACg	>hsa_piR_015462|gb|DQ591122|Homo	NM_001282990.2	180	-37.93	2	26	152	185	27	0.7407	0.7778	||||||||||	| ||| |	SEMA5A
112	cuccucCUGUAGUAGUCCG---ACCGGGUCCUGu	| ||||: | ||| |||||||||||	ggcttcGCCATCGCCCGGCGTTTGGCCCAGGACg	>hsa_piR_015462|gb|DQ591122|Homo	NM_001282991.2	180	-37.93	2	26	152	185	27	0.7407	0.7778	||||||||||	| ||| |	SEMA5A
113	cuccucCUGUAGUAGUCCGACCGGGUCCUGu	|| | || |: |||||||||||||	gggccaGAGAACAGCGTGCTGGCCCAGGACa	>hsa_piR_015462|gb|DQ591122|Homo	NM_001284297.2	189	-42.08	2	26	1152	1182	24	0.7917	0.8333	||||||||||	|| |: |||	SEMA5A
114	cuccucCUGUAGUAGUCCGACCGGGUCCUGu	|| | || |: |||||||||||||	gggccaGAGAACAGCGTGCTGGCCCAGGACa	>hsa_piR_015462|gb|DQ591122|Homo	NM_001284298.2	189	-42.08	2	26	1152	1182	24	0.7917	0.8333	||||||||||	|| |: |||	SEMA5A
115	cuCCUCCUGUAGUAGUCCGACCGGGUCCUGu	|| |:| ||| | | | ||||||||||	acGGCTGGC-TCAGCTGCCAGGCCCAGGACg	>hsa_piR_015462|gb|DQ591122|Homo	NM_001284498.2	179	-34.09	2	30	609	638	28	0.7143	0.75	||||||||||	||| | | |	SEMA5A
116	cuCCUCCUGUAGUAGUC--CGACCGGGUCCUGu	||| :|| | |:| ||||||||||||	ccGGAATGCA-GAGCGGACCCTGGCCCAGGACt	>hsa_piR_015462|gb|DQ591122|Homo	NM_001286102.1	170	-36.38	2	30	53	84	30	0.6667	0.7333	||||||||||	| |:| ||	-
117	cuccucCUGUAGUAGUCCGACCGGGUCCUGu	| || : || |||||||||||||	tgctctGCCACTTGCA-GCTGGCCCAGGACc	>hsa_piR_015462|gb|DQ591122|Homo	NM_001287252.1	175	-32.07	2	26	416	445	24	0.75	0.7917	||||||||||	: || |||	-
118	cuccucCUGUAGUAGUCCGACCGGGUCCUGu	| || : || |||||||||||||	tgctctGCCACTTGCA-GCTGGCCCAGGACc	>hsa_piR_015462|gb|DQ591122|Homo	NM_001287253.2	175	-32.07	2	26	435	464	24	0.75	0.7917	||||||||||	: || |||	ANKS1A
119	cuCCUCCUGUAGUAGUCCGACCGGGUCCUGu	| | |:: | : | || |||||||||||	ctGCAAGGTTTAGGCTGG-TGGCCCAGGACc	>hsa_piR_015462|gb|DQ591122|Homo	NM_001287427.1	171	-34.21	2	30	2500	2529	28	0.6429	0.75	||||||||||	| : | || |	ANKS1A
120	cuCCUCCUGUAGUAGUCCGACCGGGUCCUGu	| | |:: | : | || |||||||||||	ctGCAAGGTTTAGGCTGG-TGGCCCAGGACc	>hsa_piR_015462|gb|DQ591122|Homo	NM_001287434.1	171	-34.21	2	30	1963	1992	28	0.6429	0.75	||||||||||	| : | || |	ANKS1A
121	cucCUCCUGUAGUAGUCCGACCGGGUCCUGu	|| ||| ||| : | |||||||||||	actGAAGAC-TCAAGGAGGTGGCCCAGGACa	>hsa_piR_015462|gb|DQ591122|Homo	NM_001287808.1	182	-37.76	2	29	1618	1647	27	0.7407	0.7778	||||||||||	||| : | |	ANKS1A
122	cucCUCCUGUAGUAGUCCGACCGGGUCCUGu	|| ||| ||| : | |||||||||||	actGAAGAC-TCAAGGAGGTGGCCCAGGACa	>hsa_piR_015462|gb|DQ591122|Homo	NM_001287809.2	182	-37.76	2	29	1728	1757	27	0.7407	0.7778	||||||||||	||| : | |	ANKS1A
123	cuCCUCC-UGUAGUA-G--UCCGACCGGGUCCUGu	||||| || :|| | ||| ||||||||||	atGGAGGCCCAGTATGCAGAGGAGGGCCCAGGACc	>hsa_piR_015462|gb|DQ591122|Homo	NM_001288751.1	178	-41.05	2	30	180	214	32	0.7188	0.75	||||||||||	| | |||	-
124	cuCCUCC-UGUAGUA-G--UCCGACCGGGUCCUGu	||||| || :|| | ||| ||||||||||	atGGAGGCCCAGTATGCAGAGGAGGGCCCAGGACc	>hsa_piR_015462|gb|DQ591122|Homo	NM_001288752.2	178	-41.05	2	30	115	149	32	0.7188	0.75	||||||||||	| | |||	-
125	cuccuCCUGUAGUAGUCCGACCGGGUCCUGu	||:|: | |: ||||||||||||	gagctGGGCGCCTCCGAACTGGCCCAGGACa	>hsa_piR_015462|gb|DQ591122|Homo	NM_001288764.2	178	-45.04	2	27	241	271	25	0.68	0.8	||||||||||	| |: ||	PEX6
126	cuccuCCUGUAGUAGUCCGACCGGGUCCUGu	||:|: | |: ||||||||||||	gagctGGGCGCCTCCGAACTGGCCCAGGACa	>hsa_piR_015462|gb|DQ591122|Homo	NM_001288766.2	178	-45.04	2	27	241	271	25	0.68	0.8	||||||||||	| |: ||	-
127	cucCUC-CUGUAGUAGUCCGA--CCGGGUCCUGu	||| |||| : ||| :| ||||||||||	tgaGAGAGACA--GGCAGCTTCAGGCCCAGGACg	>hsa_piR_015462|gb|DQ591122|Homo	NM_001289005.1	171	-39.07	2	29	471	502	30	0.7	0.7667	||||||||||	: ||| :|	-
128	cuccuccUGUAGUAGUCCGACCGGGUCCUGu	|| ||| || |||||||||||	gctgtccACCTCAGCA--ATGGCCCAGGACa	>hsa_piR_015462|gb|DQ591122|Homo	NM_001289113.1	173	-33.03	2	25	202	230	23	0.7826	0.7826	||||||||||	||| || |	-
129	cuccuccUGUAGUAGUCCGACCGGGUCCUGu	|| ||| || |||||||||||	gctgtccACCTCAGCA--ATGGCCCAGGACa	>hsa_piR_015462|gb|DQ591122|Homo	NM_001289114.1	173	-33.03	2	25	65	93	23	0.7826	0.7826	||||||||||	||| || |	-
130	cuccuccUGUAGUAGUCCGACCGGGUCCUGu	|| ||| || |||||||||||	gctgtccACCTCAGCA--ATGGCCCAGGACa	>hsa_piR_015462|gb|DQ591122|Homo	NM_001289115.1	173	-33.03	2	25	202	230	23	0.7826	0.7826	||||||||||	||| || |	-
131	cuccuccUGUAGUAGUCCGACCGGGUCCUGu	|| ||| || |||||||||||	gctgtccACCTCAGCA--ATGGCCCAGGACa	>hsa_piR_015462|gb|DQ591122|Homo	NM_001289116.2	173	-33.03	2	25	168	196	23	0.7826	0.7826	||||||||||	||| || |	-
132	cuccuCCUGUAGUAGUCCGACCGGGUCCUGu	|| || | | |||: ||||||||||	cacctGGCCA-CCTGAGGTGGGCCCAGGACc	>hsa_piR_015462|gb|DQ591122|Homo	NM_001289823.2	180	-32.18	2	27	2756	2785	25	0.76	0.8	||||||||||	| | |||:	-
133	cuccuCCUGUAGUAGUCCGACCGGGUCCUGu	|| || | | |||: ||||||||||	cacctGGCCA-CCTGAGGTGGGCCCAGGACc	>hsa_piR_015462|gb|DQ591122|Homo	NM_001289824.2	180	-32.18	2	27	2935	2964	25	0.76	0.8	||||||||||	| | |||:	CCND3
134	cuccuccUGUAGUAGUCCGACCGGGUCCUGu	:|| |: |: ||||||||||||	agcttctGCA-CGACGCACTGGCCCAGGACc	>hsa_piR_015462|gb|DQ591122|Homo	NM_001290058.2	170	-31.27	2	25	192	221	23	0.6957	0.8261	||||||||||	|: |: ||	-
135	cuccuccUGUAGUAGUCCGACCGGGUCCUGu	:|| |: |: ||||||||||||	agcttctGCA-CGACGCACTGGCCCAGGACc	>hsa_piR_015462|gb|DQ591122|Homo	NM_001290059.2	170	-31.27	2	25	192	221	23	0.6957	0.8261	||||||||||	|: |: ||	ABCC10
136	cuccucCUGUAGUAGUCCGACCGGGUCCUGu	| | |:| ||| |||||||||||	tttcttGCCTTTAGCAGAGTGGCCCAGGACt	>hsa_piR_015462|gb|DQ591122|Homo	NM_001291593.2	181	-30.13	2	26	1849	1879	24	0.75	0.7917	||||||||||	|:| ||| |	BRAT1
137	cuccucCUGUAGUAGUCCGACCGGGUCCUGu	| | |:| ||| |||||||||||	tttcttGCCTTTAGCAGAGTGGCCCAGGACt	>hsa_piR_015462|gb|DQ591122|Homo	NM_001291594.2	181	-30.13	2	26	1672	1702	24	0.75	0.7917	||||||||||	|:| ||| |	BRAT1
138	cuccucCUGUAG---UAGUCCGACCGGGUCCUGu	||| || ||| ||||||||||||||	cacgctGACCTCGAGATCCGGCTGGCCCAGGACc	>hsa_piR_015462|gb|DQ591122|Homo	NM_001293204.1	192	-39.33	2	26	288	321	27	0.8148	0.8148	||||||||||	||| ||||	BRAT1
139	cuccucCUGUAG---UAGUCCGACCGGGUCCUGu	||| || ||| ||||||||||||||	cacgctGACCTCGAGATCCGGCTGGCCCAGGACc	>hsa_piR_015462|gb|DQ591122|Homo	NM_001293205.1	192	-39.33	2	26	288	321	27	0.8148	0.8148	||||||||||	||| ||||	BRAT1
140	cuccUCCUGUAGUAGUC-CGACCGGGUCCUGu	| ||:||| || | ||||||||||||	ctccAAGATATC-TCTGCCCTGGCCCAGGACa	>hsa_piR_015462|gb|DQ591122|Homo	NM_001297573.1	184	-38.55	2	28	3009	3039	27	0.7778	0.8148	||||||||||	| || | ||	-
141	cuCCUCCUGUAGU-AG-UCCGACCGGGUCCUGu	|||||| : || | || ||||||||||	ctGGAGGAAGCCAGGCGAGTGGGGCCCAGGACt	>hsa_piR_015462|gb|DQ591122|Homo	NM_001297609.2	175	-42.38	2	30	4307	4339	30	0.7	0.7333	||||||||||	| | ||	-
142	cuCCUCCUGUAGUAGUCCG-A-CCGGGUCCUGu	||: :|| | ::||| | ||||||||||	agGGGTCGCAGCTCTGGGCATGGGCCCAGGACt	>hsa_piR_015462|gb|DQ591122|Homo	NM_001301171.1	171	-37.96	2	30	66	98	30	0.6333	0.7667	||||||||||	::||| |	BRAT1
143	cuCCUCCUGUAGUAGUCCGACCGGGUCCUGu	| || |: || || |: ||||||||||	ctGCAGATCGACACCA-GTGGGCCCAGGACc	>hsa_piR_015462|gb|DQ591122|Homo	NM_001301206.2	175	-30.86	2	30	3508	3537	28	0.6786	0.75	||||||||||	|| || |:	BRAT1
144	cuccuccuGUAGUA-GUCCGACCGGGUCCUGu	|: ||| || || ||||||||||	cacccgccCGGCATGCA-GCGGGCCCAGGACt	>hsa_piR_015462|gb|DQ591122|Homo	NM_001301687.2	172	-32.15	2	24	242	272	23	0.7826	0.8261	||||||||||	||| || ||	INTS1
145	cuccuCCUGUA-GUAGUC-CGACCGGGUCCUGu	||:| | |:|| | | |||||||||||	acctcGGGCCTGCGTCTGAGGTGGCCCAGGACc	>hsa_piR_015462|gb|DQ591122|Homo	NM_001301849.2	180	-38.15	2	27	2253	2285	27	0.7407	0.8148	||||||||||	|:|| | | |	INTS1
146	cuccUCCUGUAGUAGUCCGA-CCGGGUCCUGu	:||:|: | || ||| ||||||||||	agctGGGGCGGC--CATGCTCGGCCCAGGACc	>hsa_piR_015462|gb|DQ591122|Homo	NM_001304519.2	175	-35.93	2	28	487	516	27	0.7037	0.8148	||||||||||	| || |||	CUX1
147	cuccUCCUGUAGUAGUCCGA-CCGGGUCCUGu	:||:|: | || ||| ||||||||||	agctGGGGCGGC--CATGCTCGGCCCAGGACc	>hsa_piR_015462|gb|DQ591122|Homo	NM_001304520.2	175	-35.93	2	28	487	516	27	0.7037	0.8148	||||||||||	| || |||	SLC2A8
148	cucCUCCUGUA-GUAGUCCG-A-CCGGGUCCUGu	||||:||| | :||| | ||||||||||	ggcGAGGGCATGGAGGGGGCGTCGGCCCAGGACa	>hsa_piR_015462|gb|DQ591122|Homo	NM_001308147.2	181	-44.78	2	29	9386	9419	30	0.7333	0.8	||||||||||	| :||| |	C9orf50
149	cucCUCCUGUAGUAGUCCGACCGGGUCCUGu	| || || || || | ||||||||||	gttGTGGCCACCACAAGCCGGGCCCAGGACc	>hsa_piR_015462|gb|DQ591122|Homo	NM_001316313.2	184	-31.36	2	29	1472	1502	27	0.7407	0.7407	||||||||||	|| || |	C9orf50
150	cuccucCUGUAGU-AGUCCGACCGGGUCCUGu	|||:|:: ||| ||||||||||||	cgcgctGACGTTGTTCAACCTGGCCCAGGACc	>hsa_piR_015462|gb|DQ591122|Homo	NM_001317803.2	188	-35.78	2	26	892	923	25	0.76	0.88	||||||||||	:: ||| ||	EHMT1
151	cuccUCCUGUAGUAGUCCGACCGGGUCCUGu	:||||| ||| || ||||||||||	atcaGGGACA-GATCTGG-AGGCCCAGGACa	>hsa_piR_015462|gb|DQ591122|Homo	NM_001318323.3	179	-41.47	2	28	1344	1372	26	0.7692	0.8077	||||||||||	||| ||	ADAMTSL2
152	cucCUCCUGUAGUAG----UCCGACCGGGUCCUGu	|| |:|| | || |||||||||||||||	ggtGATGGCACCCTCTGGAAGGCTGGCCCAGGACg	>hsa_piR_015462|gb|DQ591122|Homo	NM_001318511.2	191	-43.84	2	29	5458	5492	31	0.7419	0.7742	||||||||||	| |||||	ADAMTSL2
153	cuccucCUGUAGUAGUCCGACCGGGUCCUGu	| ||||: | | |||||||||||	acccgcGCCATCGCCCCG-TGGCCCAGGACg	>hsa_piR_015462|gb|DQ591122|Homo	NM_001318734.2	175	-35.08	2	26	2647	2676	24	0.75	0.7917	||||||||||	||: | | |	-
154	cuccucCUGUAGUAGUCCG--ACCGGGUCCUGu	|||:| ||| | |||||||||||	ctgccaGACGTGTGCAGCCTGTGGCCCAGGACc	>hsa_piR_015462|gb|DQ591122|Homo	NM_001318913.1	176	-33.88	2	26	328	360	26	0.7308	0.7692	||||||||||	||| | |	INSC
155	cuccUCCUGUAGUAGUCCGACCGGGUCCUGu	|| | | ::| | |||||||||||||	atttAGTAAAATGT-A-GCTGGCCCAGGACa	>hsa_piR_015462|gb|DQ591122|Homo	NM_001319652.2	175	-32.81	2	28	5731	5759	26	0.7308	0.8077	||||||||||	::| | |||	INSC
156	cuccUCCUGUAGUAGUCCGACCGGGUCCUGu	|| | | ::| | |||||||||||||	atttAGTAAAATGT-A-GCTGGCCCAGGACa	>hsa_piR_015462|gb|DQ591122|Homo	NM_001319653.2	175	-32.81	2	28	5643	5671	26	0.7308	0.8077	||||||||||	::| | |||	-
157	cuccUCCUGUAGUAGUCCGACCGGGUCCUGu	|| | | ::| | |||||||||||||	atttAGTAAAATGT-A-GCTGGCCCAGGACa	>hsa_piR_015462|gb|DQ591122|Homo	NM_001319655.2	175	-32.81	2	28	5768	5796	26	0.7308	0.8077	||||||||||	::| | |||	LTK
158	cuccuccUGUA-GUAGUCCGACCGGGUCCUGu	:||| || |: || ||||||||||	agtcccaGCATCCACCGCGC-GGCCCAGGACt	>hsa_piR_015462|gb|DQ591122|Homo	NM_001320676.1	173	-31.74	2	25	4	34	24	0.75	0.8333	||||||||||	|| |: ||	BNC1
159	cuccuccUGUA-GUAGUCCGACCGGGUCCUGu	:||| || |: || ||||||||||	agtcccaGCATCCACCGCGC-GGCCCAGGACt	>hsa_piR_015462|gb|DQ591122|Homo	NM_001320677.1	173	-31.74	2	25	4	34	24	0.75	0.8333	||||||||||	|| |: ||	BNC1
160	cuccuccUGUA-GUAGUCCGACCGGGUCCUGu	:||| || |: || ||||||||||	agtcccaGCATCCACCGCGC-GGCCCAGGACt	>hsa_piR_015462|gb|DQ591122|Homo	NM_001320678.1	173	-31.74	2	25	4	34	24	0.75	0.8333	||||||||||	|| |: ||	CCDC78
161	cuCCUCCUGUAGUAGUCCGACCGGGUCCUGu	|| |:| ||| | | | ||||||||||	acGGCTGGC-TCAGCTGCCAGGCCCAGGACg	>hsa_piR_015462|gb|DQ591122|Homo	NM_001321364.2	179	-34.09	2	30	314	343	28	0.7143	0.75	||||||||||	||| | | |	CCDC78
162	cuCCUCCUGUAGUAGUCCGACCGGGUCCUGu	|| |:| ||| | | | ||||||||||	acGGCTGGC-TCAGCTGCCAGGCCCAGGACg	>hsa_piR_015462|gb|DQ591122|Homo	NM_001321365.2	179	-34.09	2	30	576	605	28	0.7143	0.75	||||||||||	||| | | |	CCDC78
163	cuccuccuguaGUAGUCCGA--CCGGGUCCUGu	|| ||||| ||||||||||	ccctgctcagaCAGGAGGCTGCGGCCCAGGACt	>hsa_piR_015462|gb|DQ591122|Homo	NM_001321538.3	171	-35.21	2	21	67	99	21	0.8095	0.8095	||||||||||	| |||||	CCDC78
164	cuccuccuguaGUAGUCCGA--CCGGGUCCUGu	|| ||||| ||||||||||	ccctgctcagaCAGGAGGCTGCGGCCCAGGACt	>hsa_piR_015462|gb|DQ591122|Homo	NM_001321539.3	171	-35.21	2	21	67	99	21	0.8095	0.8095	||||||||||	| |||||	CCDC78
165	cuCCUCCUGUAGU--AGUCCGACCGGGUCCUGu	|| ||:|| | |:||||||||||||||	ggGGTGGGCAGAAGGACGGGCTGGCCCAGGACc	>hsa_piR_015462|gb|DQ591122|Homo	NM_001322215.2	192	-52.13	2	30	147	179	30	0.7333	0.8	||||||||||	| |:||||	CCDC78
166	cucCUCCUGU-AGUAGUCCGACCGGGUCCUGu	||||:|| |||| || ||||||||||	gcaGAGGGCAGTCAT--GG--GGCCCAGGACc	>hsa_piR_015462|gb|DQ591122|Homo	NM_001323918.3	181	-38.98	2	29	1253	1280	28	0.7857	0.8214	||||||||||	|||| ||	CCDC78
167	cucCUCCUGU-AGUAGUCCGACCGGGUCCUGu	||||:|| |||| || ||||||||||	gcaGAGGGCAGTCAT--GG--GGCCCAGGACc	>hsa_piR_015462|gb|DQ591122|Homo	NM_001323919.3	181	-38.98	2	29	1123	1150	28	0.7857	0.8214	||||||||||	|||| ||	CCDC78
168	cucCUCCUGU-AGUAGUCCGACCGGGUCCUGu	||||:|| |||| || ||||||||||	gcaGAGGGCAGTCAT--GG--GGCCCAGGACc	>hsa_piR_015462|gb|DQ591122|Homo	NM_001323920.3	181	-38.98	2	29	1168	1195	28	0.7857	0.8214	||||||||||	|||| ||	CCDC78
169	cucCUCCUGU-AGUAGUCCGACCGGGUCCUGu	||||:|| |||| || ||||||||||	gcaGAGGGCAGTCAT--GG--GGCCCAGGACc	>hsa_piR_015462|gb|DQ591122|Homo	NM_001323922.3	181	-38.98	2	29	1163	1190	28	0.7857	0.8214	||||||||||	|||| ||	CCDC78
170	cuccucCUGUAGUAGUCCGA--CCGGGUCCUGu	|||| || :|| | ||||||||||	agctcaGACACCAAAGGGGTAAGGCCCAGGACa	>hsa_piR_015462|gb|DQ591122|Homo	NM_001329631.2	176	-35.97	2	26	4568	4600	26	0.7308	0.7692	||||||||||	| :|| |	DHX38
171	cuccUCCUGUA---GUAGUCCGA-CCGGGUCCUGu	:|||| | | ||| || ||||||||||	aactGGGACCTTCCCCTCATCCTAGGCCCAGGACc	>hsa_piR_015462|gb|DQ591122|Homo	NM_001331039.2	173	-32.06	2	28	2228	2262	30	0.7	0.7333	||||||||||	| ||| ||	-
172	cuCCUCCUGUAGUAGUCCG-A--CCGGGUCCUGu	||:||::| |||||| : | ||||||||||	ctGGGGGGTACCATCAGCTATGAGGCCCAGGACa	>hsa_piR_015462|gb|DQ591122|Homo	NM_001346456.1	191	-46.9	2	30	840	873	31	0.7097	0.8387	||||||||||	|||| : |	-
173	cucCUCCUGUAGUAGUCCGACCGGGUCCUGu	|| ||| ||| : | |||||||||||	actGAAGAC-TCAAGGAGGTGGCCCAGGACa	>hsa_piR_015462|gb|DQ591122|Homo	NM_001349821.2	182	-37.76	2	29	1839	1868	27	0.7407	0.7778	||||||||||	||| : | |	MGAT5B
174	cucCUCCUGUAGUAGUCCGACCGGGUCCUGu	|| ||| ||| : | |||||||||||	actGAAGAC-TCAAGGAGGTGGCCCAGGACa	>hsa_piR_015462|gb|DQ591122|Homo	NM_001349822.2	182	-37.76	2	29	1761	1790	27	0.7407	0.7778	||||||||||	||| : | |	MGAT5B
175	cucCUCCUGUAGUAGUCCGACCGGGUCCUGu	|| ||| ||| : | |||||||||||	actGAAGAC-TCAAGGAGGTGGCCCAGGACa	>hsa_piR_015462|gb|DQ591122|Homo	NM_001349823.2	182	-37.76	2	29	1841	1870	27	0.7407	0.7778	||||||||||	||| : | |	ANKFN1
176	cuccuCCUGUA-GUAGUC-CGACCGGGUCCUGu	||:| | |:|| | | |||||||||||	acctcGGGCCTGCGTCTGAGGTGGCCCAGGACc	>hsa_piR_015462|gb|DQ591122|Homo	NM_001350039.2	180	-38.15	2	27	2527	2559	27	0.7407	0.8148	||||||||||	|:|| | | |	ANKFN1
177	cuccuCCUGUA-GUAGUC-CGACCGGGUCCUGu	||:| | |:|| | | |||||||||||	acctcGGGCCTGCGTCTGAGGTGGCCCAGGACc	>hsa_piR_015462|gb|DQ591122|Homo	NM_001350042.2	180	-38.15	2	27	2465	2497	27	0.7407	0.8148	||||||||||	|:|| | | |	ANKFN1
178	cuccuCCUGUA-GUAGUC-CGACCGGGUCCUGu	||:| | |:|| | | |||||||||||	acctcGGGCCTGCGTCTGAGGTGGCCCAGGACc	>hsa_piR_015462|gb|DQ591122|Homo	NM_001350043.2	180	-38.15	2	27	2444	2476	27	0.7407	0.8148	||||||||||	|:|| | | |	ANKFN1
179	cuccuCCUGUA-GUAGUC-CGACCGGGUCCUGu	||:| | |:|| | | |||||||||||	acctcGGGCCTGCGTCTGAGGTGGCCCAGGACc	>hsa_piR_015462|gb|DQ591122|Homo	NM_001350044.2	180	-38.15	2	27	2331	2363	27	0.7407	0.8148	||||||||||	|:|| | | |	ANKFN1
180	cuccuCCUGUA-GUAGUC-CGACCGGGUCCUGu	||:| | |:|| | | |||||||||||	acctcGGGCCTGCGTCTGAGGTGGCCCAGGACc	>hsa_piR_015462|gb|DQ591122|Homo	NM_001350045.2	180	-38.15	2	27	2414	2446	27	0.7407	0.8148	||||||||||	|:|| | | |	ANKFN1
181	cuccuCCUGUA-GUAGUC-CGACCGGGUCCUGu	||:| | |:|| | | |||||||||||	acctcGGGCCTGCGTCTGAGGTGGCCCAGGACc	>hsa_piR_015462|gb|DQ591122|Homo	NM_001350046.2	180	-38.15	2	27	2393	2425	27	0.7407	0.8148	||||||||||	|:|| | | |	-
182	cuccuCCUGUA-GUAGUC-CGACCGGGUCCUGu	||:| | |:|| | | |||||||||||	acctcGGGCCTGCGTCTGAGGTGGCCCAGGACc	>hsa_piR_015462|gb|DQ591122|Homo	NM_001350048.2	180	-38.15	2	27	2440	2472	27	0.7407	0.8148	||||||||||	|:|| | | |	-
183	cuccuccUGUAGUAGUCCGACCGGGUCCUGu	||: ||| | | |||||||||||	atcgcccACGCCATGAAGGTGGCCCAGGACc	>hsa_piR_015462|gb|DQ591122|Homo	NM_001350317.1	184	-34.44	2	25	1619	1649	23	0.7826	0.8261	||||||||||	||| | | |	JUP
184	cuCCUCCUGUAGUAG-UCCGACCGGGUCCUGu	||| |:| |: | | || ||||||||||	cgGGACGGCCACGCCGACGC-GGCCCAGGACa	>hsa_piR_015462|gb|DQ591122|Homo	NM_001350626.2	174	-38.79	2	30	2095	2125	29	0.6897	0.7586	||||||||||	|: | | ||	CBX4
185	cuCCUCCUGUAGUAG-UCCGACCGGGUCCUGu	||| |:| |: | | || ||||||||||	cgGGACGGCCACGCCGACGC-GGCCCAGGACa	>hsa_piR_015462|gb|DQ591122|Homo	NM_001350627.2	174	-38.79	2	30	1767	1797	29	0.6897	0.7586	||||||||||	|: | | ||	SIPA1L3
186	cuCCUCCUGUAGU--AGUCCGACCGGGUCCUGu	|| ||:|| | |:||||||||||||||	ggGGTGGGCAGAAGGACGGGCTGGCCCAGGACc	>hsa_piR_015462|gb|DQ591122|Homo	NM_001351526.2	192	-52.13	2	30	147	179	30	0.7333	0.8	||||||||||	| |:||||	-
187	cuCCUCCUGUAGUAGUCCGACCGGGUCCUGu	|||||: : |: |:| |||||||||||	tgGGAGGGGGCCG-CGG--TGGCCCAGGACc	>hsa_piR_015462|gb|DQ591122|Homo	NM_001351675.1	176	-41.37	2	30	44	71	28	0.6786	0.8214	||||||||||	|: |:| |	MOB3A
188	cuCCUCCUGUAGUAGUCCGACCGGGUCCUGu	||:| :| ::| | |||||||||||||	ccGGGGTGCTGTGTGA-GCTGGCCCAGGACa	>hsa_piR_015462|gb|DQ591122|Homo	NM_001352773.1	183	-39.63	2	30	2025	2054	28	0.6786	0.8214	||||||||||	::| | |||	UNC13A
189	cuCCUCCUGUAGUAGUCCGACCGGGUCCUGu	||:| :| ::| | |||||||||||||	ccGGGGTGCTGTGTGA-GCTGGCCCAGGACa	>hsa_piR_015462|gb|DQ591122|Homo	NM_001352774.1	183	-39.63	2	30	2000	2029	28	0.6786	0.8214	||||||||||	::| | |||	UNC13A
190	cuCCUCCUGUAGUAGUCCGACCGGGUCCUGu	||:| :| ::| | |||||||||||||	ccGGGGTGCTGTGTGA-GCTGGCCCAGGACa	>hsa_piR_015462|gb|DQ591122|Homo	NM_001352775.1	183	-39.63	2	30	2022	2051	28	0.6786	0.8214	||||||||||	::| | |||	-
191	cuCCUCCUGUAGUAGUCCGACCGGGUCCUGu	||:| :| ::| | |||||||||||||	ccGGGGTGCTGTGTGA-GCTGGCCCAGGACa	>hsa_piR_015462|gb|DQ591122|Homo	NM_001352776.1	183	-39.63	2	30	2112	2141	28	0.6786	0.8214	||||||||||	::| | |||	-
192	cuCCUCCUGUAGUAGUCCGACCGGGUCCUGu	||:| :| ::| | |||||||||||||	ccGGGGTGCTGTGTGA-GCTGGCCCAGGACa	>hsa_piR_015462|gb|DQ591122|Homo	NM_001352777.1	183	-39.63	2	30	2015	2044	28	0.6786	0.8214	||||||||||	::| | |||	ARFRP1
193	cuccUCCUG-UAGUAGUCCGACCGGGUCCUGu	||||| : || | ||||||||||||	ccaaAGGACTGGCA-CCCTCTGGCCCAGGACa	>hsa_piR_015462|gb|DQ591122|Homo	NM_001353942.1	176	-39.1	2	28	1669	1699	27	0.7407	0.7778	||||||||||	|| | ||	ARFRP1
194	cuccUCCUG-UAGUAGUCCGACCGGGUCCUGu	||||| : || | ||||||||||||	ccaaAGGACTGGCA-CCCTCTGGCCCAGGACa	>hsa_piR_015462|gb|DQ591122|Homo	NM_001353943.1	176	-39.1	2	28	1666	1696	27	0.7407	0.7778	||||||||||	|| | ||	-
195	cuccUCCUG-UAGUAGUCCGACCGGGUCCUGu	||||| : || | ||||||||||||	ccaaAGGACTGGCA-CCCTCTGGCCCAGGACa	>hsa_piR_015462|gb|DQ591122|Homo	NM_001353944.2	176	-39.1	2	28	1475	1505	27	0.7407	0.7778	||||||||||	|| | ||	SNTA1
196	cuccuccuguaGUAGUCCGACCGGGUCCUGu	|: |: |||||||||||||	cagcttctgcgCGACGTGCTGGCCCAGGACc	>hsa_piR_015462|gb|DQ591122|Homo	NM_001354345.2	176	-34.76	2	21	335	365	19	0.7895	0.8947	||||||||||	|: |: |||	-
197	cuCCUCCUGUAGUAGUCCGACCGGGUCCUGu	|| ||| | | : | |||||||||||	gcGGTGGAGCTGAAAGTGGTGGCCCAGGACc	>hsa_piR_015462|gb|DQ591122|Homo	NM_001358235.2	177	-33.94	2	30	2326	2356	28	0.6786	0.7143	||||||||||	| | : | |	DIP2A
198	cuccucCUGUAGU-AGUCCGACCGGGUCCUGu	|||:|:: ||| ||||||||||||	cgcgctGACGTTGTTCAACCTGGCCCAGGACc	>hsa_piR_015462|gb|DQ591122|Homo	NM_001363462.2	188	-35.78	2	26	930	961	25	0.76	0.88	||||||||||	:: ||| ||	DIP2A
199	cucCUCCUGUAGUAGUCCGACCGGGUCCUGu	||||:|| | | | ||||||||||	cctGAGGGCACCCACTCCCAGGCCCAGGACa	>hsa_piR_015462|gb|DQ591122|Homo	NM_001364672.1	180	-36.53	2	29	695	725	27	0.7037	0.7407	||||||||||	| | |	-
200	cucCUCCUGUAGUAGUCCGACCGGGUCCUGu	||||:|| | | | ||||||||||	cctGAGGGCACCCACTCCCAGGCCCAGGACa	>hsa_piR_015462|gb|DQ591122|Homo	NM_001364708.1	180	-36.53	2	29	794	824	27	0.7037	0.7407	||||||||||	| | |	TRMT2A
201	cucCUC-CUGUAGUAGUCCGACCGGGUCCUGu	||| |:| | :: || ||||||||||	tatGAGTAATAGAAGTGAGCAGGCCCAGGACt	>hsa_piR_015462|gb|DQ591122|Homo	NM_001365670.2	171	-28.93	2	29	8915	8946	28	0.6429	0.75	||||||||||	| :: ||	-
202	cucCUC-CUGUAGUAGUCCGACCGGGUCCUGu	||| |:| | :: || ||||||||||	tatGAGTAATAGAAGTGAGCAGGCCCAGGACt	>hsa_piR_015462|gb|DQ591122|Homo	NM_001365672.2	171	-28.93	2	29	8912	8943	28	0.6429	0.75	||||||||||	| :: ||	TRMT2A
203	cucCUC-CUGUAGUAGUCCGACCGGGUCCUGu	||| |:| | :: || ||||||||||	tatGAGTAATAGAAGTGAGCAGGCCCAGGACt	>hsa_piR_015462|gb|DQ591122|Homo	NM_001365673.2	171	-28.93	2	29	8883	8914	28	0.6429	0.75	||||||||||	| :: ||	PMM1
204	cucCUC-CUGUAGUAGUCCGACCGGGUCCUGu	||| |:| | :: || ||||||||||	tatGAGTAATAGAAGTGAGCAGGCCCAGGACt	>hsa_piR_015462|gb|DQ591122|Homo	NM_001365674.2	171	-28.93	2	29	8951	8982	28	0.6429	0.75	||||||||||	| :: ||	PMM1
205	cucCUC-CUGUAGUAGUCCGACCGGGUCCUGu	||| |:| | :: || ||||||||||	tatGAGTAATAGAAGTGAGCAGGCCCAGGACt	>hsa_piR_015462|gb|DQ591122|Homo	NM_001365675.2	171	-28.93	2	29	8922	8953	28	0.6429	0.75	||||||||||	| :: ||	PMM1
206	cuccUCCUGUAGUAGUCCGACCGGGUCCUGu	:|| | || ||| || ||||||||||	cactGGGTCTTCCTCA-GCAGGCCCAGGACc	>hsa_piR_015462|gb|DQ591122|Homo	NM_001365700.2	185	-31.93	2	28	2136	2165	26	0.7692	0.8077	||||||||||	|| ||| ||	PMM1
207	cuccUCCUGUAGUAGUCCGACCGGGUCCUGu	:|| | || ||| || ||||||||||	cactGGGTCTTCCTCA-GCAGGCCCAGGACc	>hsa_piR_015462|gb|DQ591122|Homo	NM_001365701.2	185	-31.93	2	28	2133	2162	26	0.7692	0.8077	||||||||||	|| ||| ||	CELSR1
208	cuccuccUGUAGUAGUC-CGACCGGGUCCUGu	:|| |: | | | |||||||||||	gccctacGCAGCGGCCGTGGTGGCCCAGGACg	>hsa_piR_015462|gb|DQ591122|Homo	NM_001365758.1	171	-33.43	2	25	3391	3422	24	0.7083	0.7917	||||||||||	|: | | | |	MAPK8IP2
209	cuccUCCUGUAGUAGUCCGA-CCGGGUCCUGu	||| || :|::| || ||||||||||	tcctAGGCCA--GTTGGCCTGGGCCCAGGACc	>hsa_piR_015462|gb|DQ591122|Homo	NM_001366603.1	175	-32.05	2	28	923	952	27	0.7037	0.8148	||||||||||	:|::| ||	MAPK8IP2
210	cuccUCCUGUAGUAGUCCGA-CCGGGUCCUGu	||| || :|::| || ||||||||||	tcctAGGCCA--GTTGGCCTGGGCCCAGGACc	>hsa_piR_015462|gb|DQ591122|Homo	NM_001366604.1	175	-32.05	2	28	947	976	27	0.7037	0.8148	||||||||||	:|::| ||	MAPK8IP2
211	cucCUCCUGUAGU--AGUCCGACCGGGUCCUGu	|| | | || ||| ||||||||||||	agcGACGCCTCCAGGCCAGCCTGGCCCAGGACa	>hsa_piR_015462|gb|DQ591122|Homo	NM_001367934.1	179	-42.43	2	29	2085	2117	29	0.7241	0.7241	||||||||||	| ||| ||	SEMA4F
212	cuCCUCCUGUAGUAGUCCGACCGGGUCCUGu	||||| ||||||||||||||||||||||	gaGGAGGCCATCATCAGGCTGGCCCAGGACa	>hsa_piR_015462|gb|DQ591122|Homo	NM_001368071.2	237	-68.59	2	30	3028	3058	28	0.9643	0.9643	||||||||||	||||||||||	-
213	cuCCUCCUGUAGUAGUCCGACCGGGUCCUGu	||||| ||||||||||||||||||||||	gaGGAGGCCATCATCAGGCTGGCCCAGGACa	>hsa_piR_015462|gb|DQ591122|Homo	NM_001368072.1	237	-68.59	2	30	2597	2627	28	0.9643	0.9643	||||||||||	||||||||||	SEMA4F
214	cuccuccuGUAGUAG--UCCGACCGGGUCCUGu	:|||||: |||| ||||||||||	cacagcctTATCATTGAAGGCAGGCCCAGGACa	>hsa_piR_015462|gb|DQ591122|Homo	NM_001370301.1	186	-38.77	2	24	2785	2817	24	0.7917	0.875	||||||||||	||: ||||	COMMD1
215	cuccuccuGUAGUAG--UCCGACCGGGUCCUGu	:|||||: |||| ||||||||||	cacagcctTATCATTGAAGGCAGGCCCAGGACa	>hsa_piR_015462|gb|DQ591122|Homo	NM_001370302.1	186	-38.77	2	24	2827	2859	24	0.7917	0.875	||||||||||	||: ||||	TOGARAM2
216	cuccuccUGUAGUAGUC-CGACCGGGUCCUGu	:|| |: | | | |||||||||||	gccctacGCAGCGGCCGTGGTGGCCCAGGACg	>hsa_piR_015462|gb|DQ591122|Homo	NM_001370326.1	171	-33.43	2	25	3405	3436	24	0.7083	0.7917	||||||||||	|: | | | |	EHD3
217	cucCUCCUGUAGU--AGUCCGACCGGGUCCUGu	|| | | || ||| ||||||||||||	agcGACGCCTCCAGGCCAGCCTGGCCCAGGACa	>hsa_piR_015462|gb|DQ591122|Homo	NM_001370596.1	179	-42.43	2	29	2053	2085	29	0.7241	0.7241	||||||||||	| ||| ||	RASSF1
218	cucCUCCUGUAGU--AGUCCGACCGGGUCCUGu	|| | | || ||| ||||||||||||	agcGACGCCTCCAGGCCAGCCTGGCCCAGGACa	>hsa_piR_015462|gb|DQ591122|Homo	NM_001370597.1	179	-42.43	2	29	2053	2085	29	0.7241	0.7241	||||||||||	| ||| ||	MST1R
219	cuccucCUGUAGUAGUCCGACCGGGUCCUGu	|:|| |||| ||||||||||||	cagtgcGGCAGCATCCTCCTGGCCCAGGACt	>hsa_piR_015462|gb|DQ591122|Homo	NM_001370704.1	189	-37.67	2	26	9340	9370	24	0.7917	0.8333	||||||||||	|||| ||	MST1R
220	cuccUCCUGUAGUAGUCCGACCGGGUCCUGu	:||||| ||| || ||||||||||	atcaGGGACA-GATCTGG-AGGCCCAGGACa	>hsa_piR_015462|gb|DQ591122|Homo	NM_001371362.1	179	-41.47	2	28	1907	1935	26	0.7692	0.8077	||||||||||	||| ||	MST1R
221	cucCUCCUGUAGU--AGUCCGACCGGGUCCUGu	|| | | || ||| ||||||||||||	agcGACGCCTCCAGGCCAGCCTGGCCCAGGACa	>hsa_piR_015462|gb|DQ591122|Homo	NM_001372009.1	179	-42.43	2	29	1990	2022	29	0.7241	0.7241	||||||||||	| ||| ||	MST1R
222	cucCUCCUGUAGUAGUCCGACCGGGUCCUGu	| ||| :|:|| | ||||||||||||	cctGTGGA-GTTATGTGACTGGCCCAGGACc	>hsa_piR_015462|gb|DQ591122|Homo	NM_001377420.1	186	-34.21	2	29	6276	6305	27	0.7407	0.8148	||||||||||	|:|| | ||	MST1R
223	cucCUCCUGUAGUAGUCCGACCGGGUCCUGu	| ||| :|:|| | ||||||||||||	cctGTGGA-GTTATGTGACTGGCCCAGGACc	>hsa_piR_015462|gb|DQ591122|Homo	NM_001377421.1	186	-34.21	2	29	6010	6039	27	0.7407	0.8148	||||||||||	|:|| | ||	MST1R
224	cucCUCCUGUAGUAGUCCGACCGGGUCCUGu	| ||| :|:|| | ||||||||||||	cctGTGGA-GTTATGTGACTGGCCCAGGACc	>hsa_piR_015462|gb|DQ591122|Homo	NM_001377422.1	186	-34.21	2	29	6177	6206	27	0.7407	0.8148	||||||||||	|:|| | ||	HEMK1
225	cucCUCCUGUAGUAGUCCGACCGGGUCCUGu	| ||| :|:|| | ||||||||||||	cctGTGGA-GTTATGTGACTGGCCCAGGACc	>hsa_piR_015462|gb|DQ591122|Homo	NM_001377423.1	186	-34.21	2	29	4405	4434	27	0.7407	0.8148	||||||||||	|:|| | ||	HEMK1
226	cucCUCCUGUAGUAGUCCGACCGGGUCCUGu	| ||| :|:|| | ||||||||||||	cctGTGGA-GTTATGTGACTGGCCCAGGACc	>hsa_piR_015462|gb|DQ591122|Homo	NM_001377424.1	186	-34.21	2	29	6036	6065	27	0.7407	0.8148	||||||||||	|:|| | ||	HEMK1
227	cucCUCCUGUAGUAGUCCGACCGGGUCCUGu	| ||| :|:|| | ||||||||||||	cctGTGGA-GTTATGTGACTGGCCCAGGACc	>hsa_piR_015462|gb|DQ591122|Homo	NM_001377425.1	186	-34.21	2	29	5972	6001	27	0.7407	0.8148	||||||||||	|:|| | ||	HEMK1
228	cucCUCCUGUAGUAGUCCGACCGGGUCCUGu	| ||| :|:|| | ||||||||||||	cctGTGGA-GTTATGTGACTGGCCCAGGACc	>hsa_piR_015462|gb|DQ591122|Homo	NM_001377426.1	186	-34.21	2	29	6077	6106	27	0.7407	0.8148	||||||||||	|:|| | ||	HEMK1
229	cucCUCCUGUAGUAGUCCGACCGGGUCCUGu	| ||| :|:|| | ||||||||||||	cctGTGGA-GTTATGTGACTGGCCCAGGACc	>hsa_piR_015462|gb|DQ591122|Homo	NM_001377427.1	186	-34.21	2	29	6001	6030	27	0.7407	0.8148	||||||||||	|:|| | ||	-
230	cucCUCCUGUAGUAGUCCGACCGGGUCCUGu	| ||| :|:|| | ||||||||||||	cctGTGGA-GTTATGTGACTGGCCCAGGACc	>hsa_piR_015462|gb|DQ591122|Homo	NM_001377428.1	186	-34.21	2	29	6141	6170	27	0.7407	0.8148	||||||||||	|:|| | ||	HEMK1
231	cucCUCCUGUAGUAGUCCGACCGGGUCCUGu	| ||| :|:|| | ||||||||||||	cctGTGGA-GTTATGTGACTGGCCCAGGACc	>hsa_piR_015462|gb|DQ591122|Homo	NM_001377429.1	186	-34.21	2	29	6314	6343	27	0.7407	0.8148	||||||||||	|:|| | ||	CIMIP7
232	cuccuccugUAGUAGUCCGACCGGGUCCUGu	| ||||| |||||||||||	tacacgctgACCATCA---TGGCCCAGGACa	>hsa_piR_015462|gb|DQ591122|Homo	NM_001378328.1	170	-33.26	2	23	3022	3049	21	0.8095	0.8095	||||||||||	||||| |	CIMIP7
233	cuccuCCUGUAGUAGUCCGACCGGGUCCUGu	|| || | | |||: ||||||||||	cacctGGCCA-CCTGAGGTGGGCCCAGGACc	>hsa_piR_015462|gb|DQ591122|Homo	NM_001382619.1	180	-32.18	2	27	2789	2818	25	0.76	0.8	||||||||||	| | |||:	SYNE1
234	cuccuCCUGUAGUAGUCCGACCGGGUCCUGu	|| || | | |||: ||||||||||	cacctGGCCA-CCTGAGGTGGGCCCAGGACc	>hsa_piR_015462|gb|DQ591122|Homo	NM_001382620.1	180	-32.18	2	27	2749	2778	25	0.76	0.8	||||||||||	| | |||:	SYNE1
235	cuccuCCUGUAGUAGUCCGACCGGGUCCUGu	|| || | | |||: ||||||||||	cacctGGCCA-CCTGAGGTGGGCCCAGGACc	>hsa_piR_015462|gb|DQ591122|Homo	NM_001382621.1	180	-32.18	2	27	2910	2939	25	0.76	0.8	||||||||||	| | |||:	SYNE1
236	cuccuCCUGUAGUAGUCCGACCGGGUCCUGu	|| || | | |||: ||||||||||	cacctGGCCA-CCTGAGGTGGGCCCAGGACc	>hsa_piR_015462|gb|DQ591122|Homo	NM_001382622.1	180	-32.18	2	27	2810	2839	25	0.76	0.8	||||||||||	| | |||:	SYNE1
237	cuCCUCCUGUAGUAGUCCGACCGGGUCCUGu	||||| :: | |: | ||||||||||	caGGAGGCTGAAAACGAG--GGCCCAGGACc	>hsa_piR_015462|gb|DQ591122|Homo	NM_001454.4	170	-34.06	2	30	1738	1766	28	0.6429	0.75	||||||||||	| |: |	SYNE1
238	cuccuccuGUAGUA-GUCCGACCGGGUCCUGu	|: ||| || || ||||||||||	cacccgccCGGCATGCA-GCGGGCCCAGGACt	>hsa_piR_015462|gb|DQ591122|Homo	NM_001485.4	172	-32.15	2	24	242	272	23	0.7826	0.8261	||||||||||	||| || ||	-
239	cuCCUCCUGUAGUAGUCCGACCGGGUCCUGu	| || |: || || |: ||||||||||	ctGCAGATCGACACCA-GTGGGCCCAGGACc	>hsa_piR_015462|gb|DQ591122|Homo	NM_001717.4	175	-30.86	2	30	3320	3349	28	0.6786	0.75	||||||||||	|| || |:	DHRS4
240	cuCCUCCUGUAGUAGUCCGACCGGGUCCUGu	||:|||||| :|:: ||||||||||	ttGGGGGACAT-GTTG----GGCCCAGGACa	>hsa_piR_015462|gb|DQ591122|Homo	NM_001722.3	174	-40.88	2	30	2169	2194	28	0.6786	0.8214	||||||||||	| :|::	PTPN21
241	cuCCUCCUGUAGUAGUCCGACCGGGUCCUGu	| | |:: | : | || |||||||||||	ctGCAAGGTTTAGGCTGG-TGGCCCAGGACc	>hsa_piR_015462|gb|DQ591122|Homo	NM_001760.5	171	-34.21	2	30	1960	1989	28	0.6429	0.75	||||||||||	| : | || |	PTPN21
242	cuccUCCUGUAGUAGUCCGA-CCGGGUCCUGu	:||:|: | || ||| ||||||||||	agctGGGGCGGC--CATGCTCGGCCCAGGACc	>hsa_piR_015462|gb|DQ591122|Homo	NM_001989.5	175	-35.93	2	28	487	516	27	0.7037	0.8148	||||||||||	| || |||	-
243	cuccUCCUG-UAGUAGUCCGACCGGGUCCUGu	:|||| |||||||| ||||||||||	gccaGGGACAATCATCAG---GGCCCAGGACa	>hsa_piR_015462|gb|DQ591122|Homo	NM_002016.2	190	-44.31	2	28	5774	5802	27	0.8148	0.8519	||||||||||	|||||||	-
244	cuccUCCUG-UAGUAGUCCGACCGGGUCCUGu	:|||| |||||||| ||||||||||	gccaGGGACAATCATCAG---GGCCCAGGACa	>hsa_piR_015462|gb|DQ591122|Homo	NM_002016.2	190	-44.31	2	28	6749	6777	27	0.8148	0.8519	||||||||||	|||||||	CEP128
245	cuccUCCUG-UAGUAGUCCGACCGGGUCCUGu	:|||| ||||||:| ||||||||||	gccaGGGACAATCATCGG---GGCCCAGGACa	>hsa_piR_015462|gb|DQ591122|Homo	NM_002016.2	186	-43.66	2	28	1883	1911	27	0.7778	0.8519	||||||||||	|||||:|	CEP128
246	cuccUCCUGUAGUAGUCCGACCGGGUCCUGu	:||||| ||||| ||||||||||	gccaGGGACA--ATCAGAGGGGCCCAGGACa	>hsa_piR_015462|gb|DQ591122|Homo	NM_002016.2	184	-40.7	2	28	7721	7749	26	0.7692	0.8077	||||||||||	|||||	CEP128
[truncated: 1,265 more rows]

## Sheet: bioDBnet convertation
Dataset item (Gene symbol )		Entrez ID	Gene symbol	Description	Alternate names	Chromosome	Map location
COL3A1		1281	COL3A1	collagen, type III, alpha 1	EDS4A	2	2q31
[truncated: 358 more rows]

## Sheet: metascape enrichment analysis
Category	Term	Description	LogP	Log(q-value)	Symbols
[truncated: 182 more rows]
